# Supplementary material for: Sustained correction of hippocampal neurogenic and cognitive deficits after a brief treatment by Nutlin-3 in a mouse model of fragile X syndrome
Source: BMC Med. 2022 May 13;20:163. doi: 10.1186/s12916-022-02370-9 (PMC9103116; doi:10.1186/s12916-022-02370-9)
Supplement: Supplementary file 4 — Additional file 4: Table S1. Primer sequences for qPCR. [file 12916_2022_2370_MOESM4_ESM.xlsx]

## Sheet: Sheet1
Gene	Primers
Angptl2	Forward: AGCCTGAGAATACCAACCGC
	Reverse: CCCTTGCTTATAGGTCTCCCAG
Aqp1	Forward: AGGCTTCAATTACCCACTGGA
	Reverse: CTTTGGGCCAGAGTAGCGAT
Bmp6	Forward: TCAACGACACCACAAAGAGTTC
	Reverse: TGCAAGACTTGGTAAATGCTGA
Col8a1	Forward: ACTCTGTCAGACTCATTCAGGC
	Reverse: CAAAGGCATGTGAGGGACTTG
Erdr1	Forward: TGATGTCACCCACGAAAGCA
	Reverse: TTCCTCCGTGAGAATCGCTC
Enpp2	Forward: TTTGCACTATGCCAACAATCGG
	Reverse: GGAGGCACTTTAGTCCTGTACTT
Igf2	Forward: GTGCTGCATCGCTGCTTAC
	Reverse: ACGTCCCTCTCGGACTTGG
Timp3	Forward: CTTCTGCAACTCCGACATCGT
	Reverse: GGGGCATCTTACTGAAGCCTC
Tmem72	Forward: CAGACCCAAGATACCCTAATGGA
	Reverse: GGGATGATTCTGACCACATTGT
