# Supplementary material for: Sustained correction of hippocampal neurogenic and cognitive deficits after a brief treatment by Nutlin-3 in a mouse model of fragile X syndrome
Source: BMC Med. 2022 May 13;20:163. doi: 10.1186/s12916-022-02370-9 (PMC9103116; doi:10.1186/s12916-022-02370-9)
Supplement: Supplementary file 5 — Additional file 5: Table S2. Result of RNA-seq read alignment. [file 12916_2022_2370_MOESM5_ESM.xlsx]

## Sheet: Sheet1
Sample	Total Reads	Uniquely Mapped (%)	# Expressed Genes (Non-zero)	Genotype	Treatment
RH1	25413867	0.9426	26580	WT	Nut-3
RH2	21767000	0.9435	25421	WT	Veh
RH5	24263124	0.9479	26058	WT	Veh
RH6	22077484	0.9421	26437	KO	Nut-3
RH7	24710020	0.9414	26015	KO	Veh
RH8	21972864	0.9426	25813	KO	Nut-3
RH9	25491754	0.9411	25978	WT	Nut-3
RH10	23113160	0.9356	25482	KO	Veh
RH13	23222434	0.9423	26172	KO	Nut-3
RH14	22770143	0.9425	25431	WT	Nut-3
RH15	24953272	0.9389	25898	WT	Veh
RH16	22553715	0.9418	25676	KO	Veh
