# Supplementary material for: Sustained correction of hippocampal neurogenic and cognitive deficits after a brief treatment by Nutlin-3 in a mouse model of fragile X syndrome
Source: BMC Med. 2022 May 13;20:163. doi: 10.1186/s12916-022-02370-9 (PMC9103116; doi:10.1186/s12916-022-02370-9)
Supplement: Supplementary file 6 — Additional file 6: Table S3. Raw read counts of RNA-seq samples. [file 12916_2022_2370_MOESM6_ESM.xlsx]

## Sheet: Table 2
	WV1	WV2	WV3	KV1	KV2	KV3	WN1	WN2	WN3	KN1	KN2	KN3
ENSMUSG00000102693	0	0	0	0	0	0	0	0	0	0	1	0
ENSMUSG00000064842	0	0	0	0	0	0	0	0	0	0	0	0
ENSMUSG00000051951	964	1255	1098	1262	1123	1112	1212	1260	1069	768	1063	1059
ENSMUSG00000102851	0	0	0	0	0	0	0	0	0	1	0	0
ENSMUSG00000103377	0	2	0	0	1	0	0	0	1	1	2	2
ENSMUSG00000104017	2	1	1	0	0	0	0	1	0	0	0	0
ENSMUSG00000103025	1	0	0	0	1	0	0	1	0	0	0	1
ENSMUSG00000089699	0	0	0	0	0	0	0	0	0	0	0	0
ENSMUSG00000103201	0	1	0	1	1	1	3	0	3	0	2	0
ENSMUSG00000103147	0	0	0	1	0	0	1	0	0	1	0	1
ENSMUSG00000103161	0	0	2	0	3	0	3	0	1	0	0	4
ENSMUSG00000102331	26	16	18	14	16	9	15	15	14	8	10	11
ENSMUSG00000102348	9	2	0	0	1	1	2	8	4	4	3	4
ENSMUSG00000102592	0	0	0	0	0	0	0	0	0	0	0	0
ENSMUSG00000088333	0	0	0	0	0	0	0	0	0	0	0	0
ENSMUSG00000102343	0	2	0	0	0	0	0	0	0	0	0	0
ENSMUSG00000025900	4	6	3	4	5	1	1	3	3	5	3	8
ENSMUSG00000102948	0	0	0	0	0	0	0	0	0	0	0	0
ENSMUSG00000104123	0	0	0	0	0	0	0	0	0	0	0	0
ENSMUSG00000025902	133	190	181	137	139	105	149	160	172	121	166	163
ENSMUSG00000104238	2	0	0	0	0	0	0	4	2	4	0	1
ENSMUSG00000102269	2	3	7	3	0	5	6	6	1	2	5	1
ENSMUSG00000096126	1	0	0	2	0	0	0	0	0	0	0	0
ENSMUSG00000103003	0	0	0	0	0	0	0	0	0	0	0	0
ENSMUSG00000104328	0	1	0	0	0	0	0	3	0	0	0	2
ENSMUSG00000102735	0	0	0	0	0	0	0	0	0	0	0	0
ENSMUSG00000098104	2	2	0	1	2	1	1	0	3	0	1	5
ENSMUSG00000102175	0	0	2	0	0	2	0	0	0	0	2	0
ENSMUSG00000088000	0	0	0	0	0	0	0	0	0	0	0	0
ENSMUSG00000103265	0	0	0	0	1	0	0	1	0	0	0	0
ENSMUSG00000103922	2	2	6	6	3	3	4	5	5	4	2	6
ENSMUSG00000033845	323	352	416	381	333	388	445	403	397	365	328	432
ENSMUSG00000102275	15	23	15	8	11	9	17	17	9	13	10	17
ENSMUSG00000025903	219	298	349	322	301	295	297	383	314	355	245	363
ENSMUSG00000104217	0	0	0	0	0	0	0	0	0	0	0	0
ENSMUSG00000033813	768	855	922	933	877	813	894	978	885	823	879	891
ENSMUSG00000062588	2	2	2	0	2	5	3	2	6	5	1	0
ENSMUSG00000103280	31	31	25	34	35	29	34	15	27	27	29	38
ENSMUSG00000002459	253	311	334	311	285	336	333	267	272	309	285	305
ENSMUSG00000091305	0	5	2	2	2	1	2	2	4	2	5	1
ENSMUSG00000102653	3	1	1	1	1	7	5	5	8	0	3	7
ENSMUSG00000085623	2	0	0	2	0	5	0	0	3	4	1	1
ENSMUSG00000091665	0	2	0	0	0	0	0	0	0	0	2	1
ENSMUSG00000033793	2342	2619	2683	2496	2580	2380	2563	2740	2439	2386	2408	2572
ENSMUSG00000104352	0	0	0	0	0	0	0	0	0	0	0	0
ENSMUSG00000104046	0	1	0	0	0	3	0	0	0	0	0	0
ENSMUSG00000102907	0	0	0	0	0	0	0	0	0	0	0	0
ENSMUSG00000025905	31	43	21	26	42	16	25	50	20	79	20	32
ENSMUSG00000103936	0	0	0	0	0	0	0	0	0	0	0	0
ENSMUSG00000093015	0	0	0	0	0	0	0	0	0	0	0	0
ENSMUSG00000103519	0	0	0	0	0	0	0	0	0	0	0	1
ENSMUSG00000033774	32	33	38	49	41	17	44	47	38	30	42	40
ENSMUSG00000103090	0	0	0	0	0	0	0	0	0	0	0	0
ENSMUSG00000025907	1642	1913	2029	1904	1774	1856	1926	2068	1923	1884	1694	1869
ENSMUSG00000090031	100	116	109	89	101	110	102	95	86	91	80	91
ENSMUSG00000087247	1	0	0	0	0	0	0	2	0	0	0	0
ENSMUSG00000103355	0	0	0	0	0	0	0	0	0	1	0	1
ENSMUSG00000102706	0	0	0	0	0	0	0	0	0	0	0	0
ENSMUSG00000103845	30	34	29	18	25	33	41	47	65	18	20	23
ENSMUSG00000033740	692	724	837	830	718	718	792	887	895	552	759	822
ENSMUSG00000103329	31	45	41	41	43	32	54	50	53	24	39	34
ENSMUSG00000104385	0	0	0	0	0	0	0	0	0	0	0	0
ENSMUSG00000102135	0	0	1	0	0	1	1	0	0	0	0	0
ENSMUSG00000103282	2	0	0	0	0	0	0	0	0	0	0	0
ENSMUSG00000102534	0	0	0	0	0	0	0	0	0	0	0	0
ENSMUSG00000102213	0	0	0	0	0	0	0	0	0	0	0	0
ENSMUSG00000103629	0	0	0	0	0	0	0	0	0	0	0	0
ENSMUSG00000051285	2454	2568	2787	2478	2361	2529	2719	2738	2481	2346	2380	2515
ENSMUSG00000098201	0	0	0	0	0	0	0	0	1	0	0	0
ENSMUSG00000103509	96	163	209	157	191	302	187	187	154	113	219	206
ENSMUSG00000048538	4	2	0	3	0	3	4	0	0	1	0	1
ENSMUSG00000103709	0	0	0	0	0	0	0	0	0	0	0	0
ENSMUSG00000077244	0	0	0	0	0	0	0	0	0	0	0	0
ENSMUSG00000102768	0	0	0	0	0	0	0	0	0	0	1	0
ENSMUSG00000097797	26	36	42	36	21	21	39	24	30	30	17	24
ENSMUSG00000103498	0	0	0	0	0	0	0	0	0	0	0	0
ENSMUSG00000103067	0	0	0	0	0	0	0	0	0	0	1	0
ENSMUSG00000102320	0	0	0	0	0	0	0	0	0	0	0	0
ENSMUSG00000104226	0	0	0	0	0	0	0	0	0	0	0	0
ENSMUSG00000103903	0	0	0	0	0	0	0	0	0	0	0	0
ENSMUSG00000103557	0	0	0	0	0	0	0	0	0	0	0	0
ENSMUSG00000025909	513	554	490	516	506	499	566	540	494	475	465	438
ENSMUSG00000102647	6	13	14	15	8	7	16	13	9	5	10	6
ENSMUSG00000086235	0	4	2	0	1	0	1	1	2	0	0	2
ENSMUSG00000102253	0	0	0	0	0	0	0	0	0	3	0	1
ENSMUSG00000093970	0	0	0	0	0	0	0	0	0	0	0	0
ENSMUSG00000103884	2	2	0	0	0	0	0	1	0	0	0	0
ENSMUSG00000084353	0	0	0	1	0	0	1	1	1	1	0	0
ENSMUSG00000103933	2	2	1	2	0	0	0	2	2	0	0	0
ENSMUSG00000076135	0	2	0	0	0	1	0	0	0	0	0	0
ENSMUSG00000086195	0	0	0	0	0	0	0	0	1	1	0	0
ENSMUSG00000104504	0	0	0	0	0	0	0	0	0	0	0	0
ENSMUSG00000066693	0	1	0	1	1	2	0	0	0	0	1	0
ENSMUSG00000102316	0	0	0	3	1	2	1	2	1	0	3	0
ENSMUSG00000103819	0	0	0	0	0	0	0	0	0	1	0	0
ENSMUSG00000102871	0	1	0	0	1	0	0	0	0	0	0	0
ENSMUSG00000101571	0	0	0	0	0	0	0	0	0	0	0	1
ENSMUSG00000104428	0	0	0	0	0	0	0	0	0	0	0	0
ENSMUSG00000102272	0	2	0	0	0	0	0	0	1	0	0	0
ENSMUSG00000065625	0	0	0	0	0	0	0	0	0	0	0	0
ENSMUSG00000103411	2	0	2	5	1	6	0	2	0	0	4	1
ENSMUSG00000061024	371	503	445	499	448	371	522	477	441	451	424	397
ENSMUSG00000025911	236	277	349	265	231	362	269	266	188	255	214	233
ENSMUSG00000079671	43	60	71	66	51	57	45	56	42	17	43	40
ENSMUSG00000081441	4	1	4	7	4	5	6	3	4	5	3	5
ENSMUSG00000067879	3264	3770	3792	3784	3808	3549	3649	4069	3433	2223	3267	3554
ENSMUSG00000099827	0	0	0	0	0	0	0	0	0	0	0	1
ENSMUSG00000025912	59	50	56	52	35	48	52	70	52	71	44	44
ENSMUSG00000045210	1568	1653	1634	1598	1530	1482	1641	1765	1714	1434	1551	1500
ENSMUSG00000097893	2	3	0	3	6	4	1	5	3	3	2	2
ENSMUSG00000025915	194	222	276	254	248	267	206	338	222	324	215	328
ENSMUSG00000046334	0	0	0	0	0	0	0	0	0	1	1	0
ENSMUSG00000088916	0	0	0	0	0	0	0	1	0	0	0	0
ENSMUSG00000046101	59	69	110	94	74	73	64	80	91	65	87	87
ENSMUSG00000098234	134	180	160	176	192	158	157	202	181	142	162	198
ENSMUSG00000093178	0	0	0	0	0	0	0	0	0	0	0	1
ENSMUSG00000099032	9	9	8	4	8	10	12	11	13	8	6	12
ENSMUSG00000104025	0	0	0	0	0	0	0	0	0	0	0	0
ENSMUSG00000025916	5	2	6	9	2	9	8	5	12	11	9	14
ENSMUSG00000087199	0	0	1	0	0	0	0	0	0	0	1	0
ENSMUSG00000095780	0	0	0	1	0	0	0	0	0	0	0	0
ENSMUSG00000025917	885	963	983	1046	968	914	932	1039	881	961	910	940
ENSMUSG00000056763	595	692	766	793	790	843	665	781	752	688	804	726
ENSMUSG00000102356	0	0	0	0	0	0	0	0	0	0	0	1
ENSMUSG00000067851	2439	2613	2754	2775	2541	2348	2771	2911	2506	2288	2456	2459
ENSMUSG00000088153	0	1	5	2	2	3	1	1	0	0	3	3
ENSMUSG00000102556	0	1	0	0	1	2	0	0	0	1	0	0
ENSMUSG00000042501	4	9	5	0	5	8	9	0	3	15	11	5
ENSMUSG00000103810	0	0	0	0	0	0	0	0	0	0	0	0
ENSMUSG00000083422	0	0	0	0	0	0	0	0	0	0	0	1
ENSMUSG00000094979	0	0	0	0	0	0	0	0	0	0	0	0
ENSMUSG00000081417	0	0	0	0	0	0	0	0	0	0	0	0
ENSMUSG00000103448	0	0	0	0	0	0	0	0	0	0	0	0
ENSMUSG00000100212	0	0	0	0	0	0	0	0	0	0	0	1
ENSMUSG00000100648	0	0	0	0	0	0	0	0	0	0	0	0
ENSMUSG00000088585	0	0	0	0	0	0	0	0	0	0	0	0
ENSMUSG00000048960	1627	2012	2826	1835	1656	2637	2217	1861	2101	1683	1803	2013
ENSMUSG00000077318	0	0	0	0	1	0	0	0	0	0	0	0
ENSMUSG00000101827	0	0	0	0	1	0	0	0	0	0	0	0
ENSMUSG00000103494	0	0	0	0	0	0	0	0	0	0	0	0
ENSMUSG00000057715	1586	1781	1922	1787	1713	1547	1841	1904	1628	1421	1580	1697
ENSMUSG00000103825	1	0	3	0	1	1	0	3	2	0	3	1
ENSMUSG00000099845	1	0	0	0	0	0	0	0	0	1	0	0
ENSMUSG00000103561	0	0	0	0	1	0	0	2	0	1	0	0
ENSMUSG00000101610	0	0	0	0	0	0	1	0	0	0	0	0
ENSMUSG00000093864	0	0	0	0	0	0	0	0	0	0	0	0
ENSMUSG00000098555	0	0	0	0	0	0	0	0	0	0	0	0
ENSMUSG00000097628	0	0	0	0	0	0	0	0	0	0	0	0
ENSMUSG00000098163	0	0	0	0	0	0	0	0	0	0	0	0
ENSMUSG00000097171	0	0	0	0	0	0	0	0	0	0	0	0
ENSMUSG00000101314	0	0	0	0	0	0	0	0	0	0	0	0
ENSMUSG00000016918	82	144	169	105	102	146	121	1209	91	1033	251	1297
ENSMUSG00000025938	87	64	68	68	82	84	96	86	73	88	66	72
ENSMUSG00000104518	0	0	0	0	0	0	0	0	0	0	0	0
ENSMUSG00000069620	0	0	0	0	0	0	0	0	0	0	0	0
ENSMUSG00000099498	0	0	0	1	0	0	0	0	0	0	0	0
ENSMUSG00000042414	1	2	0	0	0	0	0	0	0	0	1	0
ENSMUSG00000005886	1969	2418	2488	2125	2272	2127	2526	2558	2267	1983	2011	2238
ENSMUSG00000103506	2	2	1	2	1	1	0	4	0	2	4	2
ENSMUSG00000103495	1	0	0	0	2	1	0	1	0	1	0	1
ENSMUSG00000099183	0	0	0	1	0	0	0	0	0	0	0	0
ENSMUSG00000102639	0	1	0	3	1	1	0	4	2	0	0	1
ENSMUSG00000104170	2	0	1	0	0	0	4	0	0	2	1	1
ENSMUSG00000087782	0	0	0	0	0	0	0	0	0	0	0	0
ENSMUSG00000103085	1	6	1	12	0	6	5	1	6	4	0	4
ENSMUSG00000102664	1	8	1	1	3	1	3	5	2	4	1	0
ENSMUSG00000101476	0	0	3	2	0	0	0	1	3	0	3	0
ENSMUSG00000101171	0	0	0	0	0	0	0	0	0	0	0	0
ENSMUSG00000025935	388	513	609	548	521	482	515	537	502	578	556	570
ENSMUSG00000025937	350	414	380	411	365	430	438	488	365	449	377	396
ENSMUSG00000102982	0	2	4	2	1	4	3	0	0	2	0	2
ENSMUSG00000067813	3	0	0	0	0	0	0	0	0	0	0	1
ENSMUSG00000077368	0	0	0	0	0	0	0	0	0	0	0	0
ENSMUSG00000097711	0	0	0	1	0	0	0	0	0	0	2	0
ENSMUSG00000102166	0	0	0	0	0	0	0	0	0	0	0	0
ENSMUSG00000089358	0	0	0	0	0	0	0	0	0	0	0	0
ENSMUSG00000104209	0	0	0	2	0	0	0	0	0	0	0	0
ENSMUSG00000025932	305	346	321	344	317	300	364	352	316	240	346	321
ENSMUSG00000095853	1	1	2	0	1	0	0	0	0	1	0	0
ENSMUSG00000102588	1	0	0	0	0	0	0	0	0	0	0	0
ENSMUSG00000054493	18	12	25	7	14	17	21	21	9	5	14	10
ENSMUSG00000025930	8	19	23	19	10	20	17	24	20	21	14	17
ENSMUSG00000103492	7	16	24	11	20	18	17	22	19	14	17	13
ENSMUSG00000081201	0	0	0	5	0	1	1	0	0	0	1	1
ENSMUSG00000082193	0	3	2	2	0	0	1	3	2	2	1	1
ENSMUSG00000032769	5	11	6	10	16	9	9	7	10	10	9	14
ENSMUSG00000088159	0	0	0	0	0	0	0	0	0	0	0	0
ENSMUSG00000073737	2	1	1	1	0	0	2	0	4	1	0	0
ENSMUSG00000092083	587	656	588	659	581	483	751	601	541	708	521	497
ENSMUSG00000102937	0	0	2	0	3	1	1	2	0	0	0	0
ENSMUSG00000104149	0	0	1	2	2	2	1	4	6	1	0	4
ENSMUSG00000088829	0	0	0	0	0	0	0	0	0	0	1	0
ENSMUSG00000077377	0	0	0	0	0	0	0	0	0	0	0	0
ENSMUSG00000101652	0	0	0	0	0	0	0	0	0	0	0	0
ENSMUSG00000100814	0	0	0	0	0	0	0	0	0	0	0	0
ENSMUSG00000025925	148	152	161	166	155	178	179	185	151	187	136	155
ENSMUSG00000104379	13	11	22	12	14	9	14	15	7	9	19	15
ENSMUSG00000032719	6	6	17	9	4	15	5	22	9	11	9	15
ENSMUSG00000088943	0	0	0	0	0	0	0	0	0	0	0	0
ENSMUSG00000100652	0	0	0	0	0	0	0	0	0	0	0	2
ENSMUSG00000067795	16	22	7	11	10	15	14	14	13	13	9	16
ENSMUSG00000043716	2662	3131	3280	3175	3004	3016	3182	3684	2847	3015	2810	3176
ENSMUSG00000025921	255	273	325	301	264	266	289	380	291	311	291	303
ENSMUSG00000104165	0	6	0	2	7	6	7	1	4	5	5	2
ENSMUSG00000100868	3	2	4	4	2	1	6	4	1	4	0	5
ENSMUSG00000025920	2155	2442	2354	2286	2205	1898	2397	2512	2314	2050	1905	2127
ENSMUSG00000089982	2	2	0	2	0	3	1	1	3	3	2	1
ENSMUSG00000025939	950	1096	1204	1086	1137	1167	1098	1149	1182	836	1020	1148
ENSMUSG00000102457	11	6	7	9	8	2	8	5	8	7	5	7
ENSMUSG00000079658	1513	1721	1843	1722	1813	1714	1785	1856	1645	1610	1551	1728
ENSMUSG00000097744	0	0	0	0	0	0	0	0	0	0	0	1
ENSMUSG00000100959	0	0	0	0	0	0	0	0	0	0	2	0
ENSMUSG00000025940	636	661	733	685	726	719	733	774	676	612	704	684
ENSMUSG00000025779	16	26	23	9	16	12	16	31	12	16	12	20
ENSMUSG00000100093	0	0	1	0	0	0	1	0	0	0	0	1
ENSMUSG00000091020	0	0	0	0	0	0	1	0	1	0	1	1
ENSMUSG00000101640	0	0	1	0	0	0	1	1	0	0	0	0
ENSMUSG00000104133	0	1	0	0	0	0	0	0	0	0	0	0
ENSMUSG00000042686	1243	1069	1102	1116	988	1070	1293	1164	1106	825	1056	1223
ENSMUSG00000100110	0	1	1	2	0	0	0	0	0	1	0	1
ENSMUSG00000025777	2338	2456	2461	2597	2482	2373	2691	2604	2303	2256	2231	2314
ENSMUSG00000099899	1	2	7	7	4	5	2	3	6	3	7	1
ENSMUSG00000100272	0	0	0	1	0	1	0	0	0	0	0	0
ENSMUSG00000100398	1	0	0	0	0	0	0	0	0	1	0	0
ENSMUSG00000101589	0	1	0	5	2	2	5	2	3	4	4	1
ENSMUSG00000102048	0	0	0	0	0	0	0	0	0	0	0	0
ENSMUSG00000089534	0	0	0	0	0	0	0	0	0	0	0	0
ENSMUSG00000067780	30	57	27	34	25	26	31	45	37	23	38	24
ENSMUSG00000100053	18	19	13	20	17	14	18	23	18	23	16	14
ENSMUSG00000085125	10	7	6	4	10	6	8	12	8	7	11	9
ENSMUSG00000025776	134	151	109	104	112	126	128	155	184	120	120	143
ENSMUSG00000099895	3	1	4	2	1	2	2	4	1	1	2	2
ENSMUSG00000100554	2	2	2	0	2	1	2	3	3	0	1	2
ENSMUSG00000099473	2	0	0	2	0	0	2	0	0	0	0	0
ENSMUSG00000099591	2	0	2	0	6	3	0	3	4	2	3	0
ENSMUSG00000109887	27	46	40	42	22	33	42	21	30	31	44	24
ENSMUSG00000102001	0	0	0	0	3	0	0	0	0	0	0	0
ENSMUSG00000101717	0	0	0	0	0	0	0	0	0	0	0	0
ENSMUSG00000025774	0	0	0	0	0	0	0	0	0	0	0	0
ENSMUSG00000070977	0	0	0	0	0	0	0	0	0	0	0	0
ENSMUSG00000073735	0	0	0	0	0	0	0	0	0	0	0	0
ENSMUSG00000067773	0	0	0	0	0	0	0	0	0	0	0	0
ENSMUSG00000101685	0	0	0	0	0	0	0	0	0	0	0	0
ENSMUSG00000101306	0	0	0	0	0	0	0	0	0	0	0	0
ENSMUSG00000088800	0	0	0	0	0	0	0	0	0	0	0	0
ENSMUSG00000101644	0	0	0	0	0	0	0	0	0	0	0	0
ENSMUSG00000099433	0	0	0	0	0	0	0	0	0	0	0	0
ENSMUSG00000089787	0	0	0	0	0	0	0	0	0	0	0	0
ENSMUSG00000042596	0	0	1	0	0	0	0	0	0	40	0	0
ENSMUSG00000100720	0	0	1	1	0	0	1	1	0	1	0	0
ENSMUSG00000025927	2	4	6	2	6	6	4	6	1	437	7	8
ENSMUSG00000100538	0	0	0	0	0	0	0	0	0	0	0	0
ENSMUSG00000101117	0	0	0	0	0	0	0	0	0	0	0	0
ENSMUSG00000100204	0	0	0	0	0	0	0	0	1	0	1	1
ENSMUSG00000084668	0	0	0	0	0	0	0	0	0	0	0	0
ENSMUSG00000102597	0	0	0	0	0	0	0	0	0	0	0	0
ENSMUSG00000043760	2	0	2	2	0	0	0	0	0	0	6	0
ENSMUSG00000104095	0	0	0	0	0	0	0	0	0	0	0	0
ENSMUSG00000089914	0	0	0	0	0	0	0	0	0	0	0	0
ENSMUSG00000090142	0	1	0	0	0	0	0	0	0	0	0	0
ENSMUSG00000070175	0	0	0	0	0	0	0	0	0	0	0	0
ENSMUSG00000099906	0	0	0	0	0	0	0	0	0	0	0	0
ENSMUSG00000065559	0	0	0	0	0	0	0	0	0	0	0	0
ENSMUSG00000065480	0	0	0	0	0	0	0	0	0	0	0	0
ENSMUSG00000025929	0	0	0	0	0	0	0	0	0	0	0	0
ENSMUSG00000041872	0	0	0	0	0	0	0	0	0	1	0	0
ENSMUSG00000041859	40	47	42	55	40	59	55	78	61	48	70	50
ENSMUSG00000099714	1	0	0	0	4	0	0	0	0	0	1	0
ENSMUSG00000102121	0	0	0	0	0	0	0	0	0	0	0	0
ENSMUSG00000088858	0	0	0	0	0	0	0	0	0	0	0	0
ENSMUSG00000097934	17	18	14	15	19	12	15	13	11	17	26	10
ENSMUSG00000025931	2757	3349	4288	3705	3463	4044	3323	3587	3544	3382	3038	3545
ENSMUSG00000077314	0	0	0	0	0	0	0	0	0	0	0	0
ENSMUSG00000100929	6	5	16	7	7	15	5	5	5	5	7	13
ENSMUSG00000041809	22	30	35	19	25	35	34	56	12	44	37	48
ENSMUSG00000041779	48	28	51	47	33	59	48	61	68	84	47	52
ENSMUSG00000099971	0	0	0	0	0	0	0	0	1	0	0	0
ENSMUSG00000100819	1	2	3	1	5	6	3	6	3	4	5	4
ENSMUSG00000025933	356	367	425	429	385	380	416	430	406	353	364	362
ENSMUSG00000102633	6	1	0	3	6	3	0	0	6	1	2	5
ENSMUSG00000025934	24	25	43	27	28	33	43	19	30	34	28	36
ENSMUSG00000099343	1	4	3	0	1	1	2	1	0	5	2	4
ENSMUSG00000096375	1	0	1	2	1	0	0	1	0	0	0	0
ENSMUSG00000025936	1	0	2	2	0	0	1	1	0	0	1	2
ENSMUSG00000093963	0	0	0	0	0	0	0	0	0	0	0	0
ENSMUSG00000067750	0	0	0	0	0	2	2	0	0	0	0	0
ENSMUSG00000086194	0	0	0	0	0	0	0	1	0	0	0	0
ENSMUSG00000094436	1	0	0	0	0	0	0	0	0	0	0	0
ENSMUSG00000041722	6	2	1	1	0	6	6	1	2	2	3	0
ENSMUSG00000085507	1	2	1	2	7	3	1	1	0	0	0	0
ENSMUSG00000094926	0	0	0	2	0	0	1	0	0	0	0	0
ENSMUSG00000085079	1	1	1	0	0	0	0	1	0	0	3	0
ENSMUSG00000085679	0	0	0	0	0	0	0	0	0	0	0	0
ENSMUSG00000028033	2081	2179	1812	1846	1768	1299	2348	2065	2023	1157	1629	1749
ENSMUSG00000104138	0	0	0	0	0	0	2	0	0	1	0	1
ENSMUSG00000082935	1	2	4	3	7	3	0	6	2	1	1	4
ENSMUSG00000103748	0	0	0	2	1	0	0	0	0	0	1	3
ENSMUSG00000099692	0	0	0	0	0	0	0	0	0	0	0	0
ENSMUSG00000100418	0	0	0	0	0	0	0	0	0	0	0	0
ENSMUSG00000041670	4171	4492	4817	4733	4244	4404	4819	4368	4129	3527	4015	4455
ENSMUSG00000097642	1	1	0	0	0	2	2	0	0	0	0	0
ENSMUSG00000101468	0	0	0	0	0	0	1	0	2	0	0	0
ENSMUSG00000101227	0	0	0	0	0	0	0	2	0	0	0	1
ENSMUSG00000073730	0	2	0	0	0	0	0	0	0	0	0	0
ENSMUSG00000089553	0	0	0	0	0	0	0	0	0	0	0	0
ENSMUSG00000102766	0	0	0	0	0	0	0	0	0	0	0	0
ENSMUSG00000065405	0	0	0	0	0	0	0	0	0	0	0	0
ENSMUSG00000097970	5	7	5	8	3	16	5	8	9	8	14	8
ENSMUSG00000065567	0	0	0	0	0	0	0	0	0	0	0	0
ENSMUSG00000100775	1	2	0	2	1	0	1	6	0	1	3	0
ENSMUSG00000101226	0	0	1	0	0	0	0	0	0	0	0	0
ENSMUSG00000026158	3896	4087	3883	3983	3612	3334	4022	4294	3951	3102	3417	3874
ENSMUSG00000097920	0	0	0	0	0	0	0	0	0	0	0	0
ENSMUSG00000099503	0	1	0	0	0	0	0	4	0	0	0	0
ENSMUSG00000026156	166	151	149	197	178	155	194	188	148	141	169	163
ENSMUSG00000026155	584	596	578	600	628	570	622	581	569	588	605	588
ENSMUSG00000026154	85	108	133	102	117	88	105	167	111	78	95	138
ENSMUSG00000102495	0	0	0	0	0	0	0	0	0	1	0	0
ENSMUSG00000026153	765	806	825	820	698	773	845	917	737	765	789	756
ENSMUSG00000102398	0	5	10	1	2	2	2	5	0	2	0	6
ENSMUSG00000097670	0	0	0	0	0	0	0	0	0	0	0	0
ENSMUSG00000026147	8	9	9	8	3	20	21	11	9	20	12	10
ENSMUSG00000026141	478	614	523	587	496	430	594	567	437	351	460	524
ENSMUSG00000077463	0	0	0	0	0	0	0	0	0	0	0	0
ENSMUSG00000099997	0	0	1	1	0	5	1	2	1	5	2	2
ENSMUSG00000100131	108	98	124	129	99	110	105	113	109	123	124	101
ENSMUSG00000067736	17	14	7	10	10	13	20	20	11	20	15	14
ENSMUSG00000101939	18	10	18	15	15	22	11	17	27	17	15	16
ENSMUSG00000101111	153	157	256	208	198	191	198	246	189	238	176	246
ENSMUSG00000100862	227	264	310	264	295	271	263	288	262	305	240	281
ENSMUSG00000102070	272	309	377	312	339	355	310	372	310	406	283	363
ENSMUSG00000101249	123	137	193	157	152	148	132	157	130	185	116	155
ENSMUSG00000073725	2728	3336	3496	3423	3228	3034	3482	3651	3122	3565	3110	3392
ENSMUSG00000100808	0	0	0	0	0	0	0	0	0	0	0	0
ENSMUSG00000100483	0	0	0	0	1	0	0	0	0	0	0	0
ENSMUSG00000100450	0	0	0	0	0	1	0	0	0	0	0	0
ENSMUSG00000099392	0	0	0	0	0	0	0	0	0	0	0	0
ENSMUSG00000033569	2331	2453	2100	2345	2167	2127	2328	2507	2146	1926	2115	2078
ENSMUSG00000080849	0	0	0	0	0	0	1	0	0	0	2	0
ENSMUSG00000104257	3	0	3	1	2	0	2	2	0	1	1	1
ENSMUSG00000096866	0	1	0	0	0	0	0	0	0	0	0	0
ENSMUSG00000102296	1	0	0	0	2	0	4	0	1	2	1	0
ENSMUSG00000103209	1	2	0	1	2	0	2	3	1	4	0	2
ENSMUSG00000104027	0	0	2	1	4	0	3	1	1	3	0	0
ENSMUSG00000102407	1	0	3	3	0	1	5	2	3	3	2	1
ENSMUSG00000103214	0	1	1	0	7	1	1	0	4	0	0	3
ENSMUSG00000104100	1	0	2	3	4	1	6	1	2	0	0	1
ENSMUSG00000084740	0	0	0	0	0	0	0	0	0	0	0	0
ENSMUSG00000103889	0	1	2	2	5	2	3	0	2	1	0	3
ENSMUSG00000101301	0	0	0	2	0	1	1	0	2	0	0	0
ENSMUSG00000104221	0	1	0	1	1	0	0	0	0	0	3	4
ENSMUSG00000102250	1	3	2	1	1	2	5	1	2	3	1	1
ENSMUSG00000102317	0	1	6	3	3	0	1	0	3	4	2	3
ENSMUSG00000103563	0	1	5	4	2	1	1	1	2	0	3	4
ENSMUSG00000102465	10	16	13	9	17	6	15	8	6	18	7	9
ENSMUSG00000102659	3	1	2	3	6	7	3	0	3	4	0	4
ENSMUSG00000103924	0	0	3	1	7	0	2	2	1	0	0	0
ENSMUSG00000104132	1	3	0	1	1	0	0	0	1	0	0	0
ENSMUSG00000102747	3	1	4	2	0	8	1	1	0	6	1	0
ENSMUSG00000102386	5	11	7	9	10	3	11	7	7	4	6	6
ENSMUSG00000103004	0	0	0	0	0	1	0	1	0	0	0	0
ENSMUSG00000104516	27	13	12	19	19	7	23	12	18	11	12	22
ENSMUSG00000101618	0	0	0	0	0	0	0	0	0	0	0	0
ENSMUSG00000099458	0	0	0	0	0	0	0	0	0	0	1	0
ENSMUSG00000088111	0	0	0	0	0	0	0	0	0	0	0	0
ENSMUSG00000073722	0	0	0	0	0	0	0	0	0	0	0	0
ENSMUSG00000095256	0	0	0	0	0	0	0	0	0	0	0	0
ENSMUSG00000100310	0	0	0	0	0	0	0	0	0	0	0	0
ENSMUSG00000101514	0	0	0	0	0	0	1	0	0	0	0	0
ENSMUSG00000101033	0	0	0	0	0	0	0	0	0	0	0	0
ENSMUSG00000101372	0	0	0	0	0	0	0	0	0	0	0	0
ENSMUSG00000103241	0	0	0	0	0	0	0	0	0	0	0	0
ENSMUSG00000086240	6	3	9	6	5	6	2	9	4	2	7	2
ENSMUSG00000048411	0	0	0	0	0	0	0	0	0	0	0	0
ENSMUSG00000081557	0	0	0	0	0	0	0	0	0	0	0	0
ENSMUSG00000058590	0	0	0	0	0	0	0	0	0	0	0	0
ENSMUSG00000101235	0	0	0	0	0	0	0	0	0	0	0	0
ENSMUSG00000064433	0	0	0	0	0	0	0	0	0	0	0	0
ENSMUSG00000080625	0	0	0	0	0	0	0	0	0	0	0	0
ENSMUSG00000080391	0	0	0	0	0	0	0	0	0	0	0	0
ENSMUSG00000099257	0	0	0	0	0	0	0	0	0	0	0	0
ENSMUSG00000099492	5	0	2	5	5	6	5	5	1	2	3	6
ENSMUSG00000118548	0	0	0	0	0	0	0	0	0	0	0	0
ENSMUSG00000101726	0	0	0	0	0	0	0	0	0	0	0	0
ENSMUSG00000096829	0	0	0	0	0	0	0	0	0	0	0	0
ENSMUSG00000098883	0	0	0	0	0	0	0	0	0	0	0	0
ENSMUSG00000053185	1	2	3	1	1	2	6	0	1	0	4	3
ENSMUSG00000100261	2	1	0	0	1	0	0	0	0	0	1	1
ENSMUSG00000101180	0	0	0	0	0	0	0	0	0	0	1	0
ENSMUSG00000048874	1557	1893	1905	2002	1844	1853	1998	2128	1971	1758	1956	1853
ENSMUSG00000103783	2	3	0	0	3	0	2	3	0	1	2	0
ENSMUSG00000104315	1	1	3	1	3	1	4	0	0	1	2	0
ENSMUSG00000117310	3	4	1	4	3	1	5	5	1	2	4	4
ENSMUSG00000026064	17	16	17	21	21	31	15	18	8	19	18	15
ENSMUSG00000117091	0	0	0	0	0	0	0	0	0	0	0	0
ENSMUSG00000086726	0	0	0	0	0	0	0	0	0	0	0	0
ENSMUSG00000086727	1	0	0	0	0	0	0	0	0	0	0	0
ENSMUSG00000100237	0	0	1	0	0	0	0	0	0	0	0	0
ENSMUSG00000098529	0	0	0	0	0	0	0	0	0	0	0	0
ENSMUSG00000100910	0	0	0	0	0	0	0	0	0	0	0	2
ENSMUSG00000099796	0	0	0	1	0	0	0	0	0	0	0	0
ENSMUSG00000050217	0	0	0	0	0	0	0	0	0	0	0	0
ENSMUSG00000026063	0	0	0	0	0	0	0	0	0	0	0	0
ENSMUSG00000077664	0	0	0	0	0	0	0	0	0	0	0	0
ENSMUSG00000100205	0	0	0	0	0	0	0	0	0	0	0	0
ENSMUSG00000100592	0	0	0	0	0	0	0	0	0	0	0	0
ENSMUSG00000094215	0	0	0	0	0	0	0	0	0	0	0	0
ENSMUSG00000101093	0	0	0	0	0	0	0	0	0	0	0	0
ENSMUSG00000070960	1	0	1	2	2	2	0	0	0	2	0	3
ENSMUSG00000088620	0	0	0	0	0	0	0	0	0	0	0	0
ENSMUSG00000082159	0	0	0	0	0	0	0	0	0	0	0	0
ENSMUSG00000026058	176	195	215	170	173	162	194	165	152	207	173	179
ENSMUSG00000064688	0	0	0	0	0	0	0	0	0	0	0	0
ENSMUSG00000103482	4	3	6	9	3	9	4	6	8	12	4	1
ENSMUSG00000104498	0	0	0	0	0	0	0	0	0	0	0	0
ENSMUSG00000104313	0	0	1	0	0	1	1	0	0	0	1	0
ENSMUSG00000102865	6	5	8	5	8	4	14	7	6	2	2	8
ENSMUSG00000102321	11	3	5	5	4	7	13	6	8	7	6	8
ENSMUSG00000091318	18	8	20	19	14	13	8	11	17	12	11	20
ENSMUSG00000089489	0	0	0	0	0	0	0	0	0	0	0	0
ENSMUSG00000104433	6	5	2	9	13	6	8	5	4	7	5	3
ENSMUSG00000089395	0	0	0	0	0	0	0	0	0	0	0	0
ENSMUSG00000102926	0	0	0	0	0	0	1	0	0	0	0	3
ENSMUSG00000100497	0	0	0	0	0	0	0	0	0	0	0	0
ENSMUSG00000102917	0	0	0	0	0	0	0	0	0	0	0	0
ENSMUSG00000100481	1	1	1	1	0	0	1	3	1	0	1	0
ENSMUSG00000100590	0	0	2	1	1	1	4	0	0	0	1	2
ENSMUSG00000088750	0	0	0	0	0	0	0	0	0	0	0	0
ENSMUSG00000104230	0	1	0	0	0	0	0	0	0	0	0	0
ENSMUSG00000101754	0	0	0	0	0	0	0	0	0	0	0	0
ENSMUSG00000065223	0	0	0	0	0	0	0	0	0	0	0	0
ENSMUSG00000100318	0	0	0	0	0	0	0	0	0	0	0	0
ENSMUSG00000101612	0	0	0	0	0	0	0	0	0	0	0	0
ENSMUSG00000065260	0	0	0	0	0	0	0	0	0	0	0	0
ENSMUSG00000026134	99	69	128	75	90	92	91	110	87	92	75	96
ENSMUSG00000101682	0	0	0	0	0	0	0	0	0	0	0	0
ENSMUSG00000102714	0	1	0	0	0	0	0	0	0	1	0	2
ENSMUSG00000102093	0	0	0	0	0	0	0	1	0	0	0	0
ENSMUSG00000103746	7	9	3	3	9	6	5	8	8	9	10	6
ENSMUSG00000102198	0	3	2	0	1	1	0	0	0	3	0	1
ENSMUSG00000004768	478	562	720	632	637	520	636	634	607	664	685	548
ENSMUSG00000042215	116	118	154	134	140	125	116	175	102	123	113	157
ENSMUSG00000103072	0	1	3	0	1	0	0	3	2	1	1	0
ENSMUSG00000042197	1177	1389	1401	1451	1287	1238	1339	1383	1302	1210	1263	1185
ENSMUSG00000081402	4	6	0	6	1	2	3	1	1	3	1	3
ENSMUSG00000042182	1415	1552	1680	1563	1527	1357	1728	1632	1508	2573	1360	1362
ENSMUSG00000104416	10	23	12	13	12	20	28	25	16	18	13	10
ENSMUSG00000026131	8178	9988	9761	8663	7778	9267	11053	9600	8753	9611	7973	8503
ENSMUSG00000103596	0	0	0	3	0	0	0	0	0	2	0	0
ENSMUSG00000099382	0	0	0	0	0	0	0	0	0	0	0	0
ENSMUSG00000084506	0	0	0	0	0	0	0	0	0	0	0	0
ENSMUSG00000103364	0	2	5	1	6	1	5	3	4	5	1	1
ENSMUSG00000105982	0	0	0	0	0	0	0	0	0	0	0	0
ENSMUSG00000096992	1	3	6	5	1	11	5	6	7	6	4	3
ENSMUSG00000103001	1	0	0	0	0	3	1	1	0	0	0	1
ENSMUSG00000104397	0	0	0	0	0	0	0	0	0	0	0	0
ENSMUSG00000102839	0	0	0	0	0	0	0	0	0	0	0	0
ENSMUSG00000101206	0	0	0	0	0	0	0	0	0	0	0	0
ENSMUSG00000101462	37	23	36	42	28	47	40	33	32	14	22	34
ENSMUSG00000102336	139	131	149	131	132	153	160	132	125	79	118	138
ENSMUSG00000092852	0	0	0	0	0	0	0	0	0	0	0	0
ENSMUSG00000042111	261	330	331	369	343	302	345	405	332	286	291	293
ENSMUSG00000101711	0	0	0	0	0	0	0	0	0	0	0	0
ENSMUSG00000026127	331	397	481	522	420	525	461	483	426	474	418	455
ENSMUSG00000026126	11	12	13	11	7	13	9	21	11	10	12	23
ENSMUSG00000100280	3	7	5	2	2	2	6	3	8	1	1	4
ENSMUSG00000101223	2	5	0	1	0	3	1	0	0	2	0	0
ENSMUSG00000026125	0	0	0	0	0	0	0	0	0	0	0	0
ENSMUSG00000101116	0	0	0	0	0	0	0	0	0	0	0	0
ENSMUSG00000026124	0	0	0	1	0	0	0	0	0	0	0	0
ENSMUSG00000101803	0	0	0	0	0	0	0	0	0	0	0	0
ENSMUSG00000037529	0	0	0	0	0	0	2	0	0	0	0	1
ENSMUSG00000045815	1	0	0	0	0	0	0	0	0	0	0	0
ENSMUSG00000045174	839	953	892	982	809	805	954	968	825	701	870	847
ENSMUSG00000100524	0	0	0	0	0	0	0	0	0	0	0	0
ENSMUSG00000102499	0	0	0	0	0	0	0	0	0	0	0	0
ENSMUSG00000103521	0	0	0	0	0	0	0	0	0	1	0	0
ENSMUSG00000104098	0	0	0	0	0	0	1	0	0	1	0	0
ENSMUSG00000037509	2987	3152	3272	3292	3044	3001	3043	3320	3152	2656	2915	3244
ENSMUSG00000102537	0	1	1	0	0	1	0	0	0	0	0	2
ENSMUSG00000102612	0	1	0	0	0	0	1	0	1	2	0	0
ENSMUSG00000118272	0	0	0	0	0	0	0	0	0	0	0	0
ENSMUSG00000104002	36	36	44	37	46	30	38	42	34	32	33	25
ENSMUSG00000037503	5706	6106	6363	6449	5930	5737	6669	6236	5889	5656	5613	5889
ENSMUSG00000104358	44	47	44	48	31	34	41	47	30	27	39	32
ENSMUSG00000026123	3862	4577	4493	4502	3867	3778	4711	4589	3920	4837	3864	4145
ENSMUSG00000103716	0	0	0	0	1	0	0	0	0	0	0	0
ENSMUSG00000103548	1	2	0	1	0	1	1	1	1	0	2	2
ENSMUSG00000103760	0	0	0	0	0	0	0	0	0	0	0	0
ENSMUSG00000103997	0	0	0	0	0	0	0	0	0	0	0	0
ENSMUSG00000077231	0	0	0	0	0	0	0	0	0	0	0	0
ENSMUSG00000104417	2	0	0	0	0	0	0	0	0	1	0	0
ENSMUSG00000064601	0	0	0	0	0	0	0	0	0	0	0	0
ENSMUSG00000101714	0	0	0	0	0	0	0	0	0	0	0	0
ENSMUSG00000102531	0	0	1	2	0	0	2	1	0	1	2	1
ENSMUSG00000103096	0	0	0	0	0	0	0	0	0	0	0	1
ENSMUSG00000102279	0	0	0	0	0	0	0	0	1	0	0	0
ENSMUSG00000103708	0	0	0	0	0	0	0	0	0	0	0	0
ENSMUSG00000104201	0	0	0	0	0	0	0	0	0	0	0	0
ENSMUSG00000102434	0	0	0	0	1	0	0	0	0	0	0	1
ENSMUSG00000045216	763	899	903	844	872	674	1047	925	811	901	808	778
ENSMUSG00000104523	0	0	0	0	0	0	0	0	0	0	0	0
ENSMUSG00000102202	7	15	13	9	11	8	6	4	6	3	15	6
ENSMUSG00000037470	1067	1093	1411	1175	1156	1145	1335	1347	1240	1167	1125	1270
ENSMUSG00000098752	0	0	0	0	0	0	0	0	0	0	0	0
ENSMUSG00000047180	12	10	13	14	8	16	21	6	21	23	22	15
ENSMUSG00000037447	159	220	296	320	227	316	256	276	239	187	298	195
ENSMUSG00000102762	1	1	1	4	2	2	3	1	0	2	1	2
ENSMUSG00000010453	1629	1802	1885	1901	1716	1774	1758	2051	1748	1855	1761	1736
ENSMUSG00000098680	0	0	0	0	0	0	0	0	0	0	0	0
ENSMUSG00000037432	313	276	313	315	280	270	303	344	284	235	285	340
ENSMUSG00000001143	1233	1177	1327	1206	1257	1217	1200	1389	1334	904	1097	1153
ENSMUSG00000037408	289	356	299	353	340	313	303	411	308	304	328	302
ENSMUSG00000104316	2	0	1	0	0	1	0	0	0	0	1	0
ENSMUSG00000106081	0	0	0	0	0	0	0	0	0	0	0	0
ENSMUSG00000001138	764	748	799	797	636	664	834	829	666	772	660	776
ENSMUSG00000102845	0	0	0	0	0	0	0	0	0	0	0	0
ENSMUSG00000067653	10	6	7	16	9	15	7	5	12	12	13	6
ENSMUSG00000109510	0	0	0	0	0	0	0	0	0	0	0	0
ENSMUSG00000079610	118	141	124	115	118	138	117	133	122	128	120	136
ENSMUSG00000026121	275	270	264	207	181	249	318	274	202	250	188	227
ENSMUSG00000087589	19	16	9	14	8	8	15	20	9	19	14	9
ENSMUSG00000046337	2	2	1	4	1	1	1	2	0	4	0	0
ENSMUSG00000089906	0	0	0	0	0	0	0	0	0	0	0	0
ENSMUSG00000077939	0	0	0	0	0	0	0	0	0	0	0	0
ENSMUSG00000061518	2475	2646	2700	2922	2808	2499	2781	3036	2529	2512	2466	2756
ENSMUSG00000037351	5064	5517	5465	5861	5326	4890	5680	5942	5058	4788	5077	5283
ENSMUSG00000102416	29	20	39	30	20	18	27	16	27	17	11	16
ENSMUSG00000104237	31	41	40	49	28	25	54	38	22	43	48	25
ENSMUSG00000026117	116	126	132	105	113	92	129	165	141	79	71	122
ENSMUSG00000097291	1	2	0	1	2	2	3	2	0	0	1	2
ENSMUSG00000026116	1890	2083	2165	2216	1949	2045	2177	2198	1994	1754	1844	2022
ENSMUSG00000103016	3	0	1	1	0	0	0	0	0	0	0	0
ENSMUSG00000102930	1	0	0	0	0	0	0	0	0	0	0	1
ENSMUSG00000103159	0	0	0	0	0	1	0	1	0	1	0	1
ENSMUSG00000080054	1	0	2	0	0	0	0	0	0	0	1	0
ENSMUSG00000095944	0	0	0	0	0	0	0	0	0	0	0	0
ENSMUSG00000050122	289	247	282	243	252	257	279	356	285	198	257	286
ENSMUSG00000103603	0	0	0	2	1	1	4	1	2	0	0	0
ENSMUSG00000026114	1	2	2	1	1	5	3	0	4	6	2	2
ENSMUSG00000102231	0	0	0	0	0	0	0	0	0	0	0	0
ENSMUSG00000026113	2681	2854	2919	3021	2595	2573	3160	2773	2784	2623	2519	2653
ENSMUSG00000086064	0	1	0	0	1	0	0	0	0	0	0	4
ENSMUSG00000102879	0	0	0	0	0	0	0	0	1	0	0	0
ENSMUSG00000026112	1532	1582	1627	1661	1606	1528	1715	1649	1703	1512	1447	1539
ENSMUSG00000026111	502	596	583	668	590	510	616	642	606	537	575	650
ENSMUSG00000026110	861	937	998	1004	983	864	958	1080	911	880	830	872
ENSMUSG00000103948	0	3	1	5	0	0	0	3	0	0	0	0
ENSMUSG00000087233	0	0	0	0	0	0	0	1	0	0	1	0
ENSMUSG00000026090	7898	7966	7999	8404	7532	7467	8514	8561	7863	5574	7736	7337
ENSMUSG00000089767	60	38	59	51	42	64	52	45	42	37	42	78
ENSMUSG00000104365	1	2	0	1	0	0	4	1	0	3	0	1
ENSMUSG00000102650	0	1	1	0	1	0	0	0	0	0	0	2
ENSMUSG00000060771	391	453	565	460	456	580	451	488	482	347	464	511
ENSMUSG00000097268	53	29	40	39	36	48	35	53	52	20	37	38
ENSMUSG00000037216	38	67	67	48	55	59	56	41	63	46	55	60
ENSMUSG00000026088	124	129	132	145	131	117	135	143	97	125	135	125
ENSMUSG00000026087	571	641	642	661	672	519	655	791	606	582	595	649
ENSMUSG00000061584	3	4	6	7	3	8	3	8	7	6	11	9
ENSMUSG00000087374	0	0	0	0	0	0	0	1	0	0	0	0
ENSMUSG00000026085	0	0	0	0	0	0	0	0	0	0	0	0
ENSMUSG00000089141	0	0	0	0	0	0	0	0	0	0	0	0
ENSMUSG00000058407	577	627	689	687	677	710	682	751	642	606	576	666
ENSMUSG00000026083	1694	1782	1783	1930	1788	1646	1928	2033	1710	1655	1675	1766
ENSMUSG00000026082	403	393	451	449	488	415	442	518	397	391	435	445
ENSMUSG00000103804	23	28	19	21	23	26	25	16	20	6	13	25
ENSMUSG00000102716	0	0	0	3	0	0	0	0	0	0	0	0
ENSMUSG00000037138	1331	1435	1341	1294	1157	1218	1484	1361	1331	1078	1126	1274
ENSMUSG00000085391	5	2	10	8	2	3	2	17	2	4	1	22
ENSMUSG00000085280	0	3	0	0	1	0	1	2	1	1	0	0
ENSMUSG00000087131	3	1	6	3	8	2	4	4	6	5	9	5
ENSMUSG00000102984	1	0	0	0	0	0	1	1	1	0	0	0
ENSMUSG00000102541	0	0	0	0	0	0	0	0	0	0	0	0
ENSMUSG00000103531	0	0	0	0	0	0	0	0	0	0	0	0
ENSMUSG00000048814	3596	3944	4223	4345	3897	3602	4267	4176	3872	4151	3695	3659
ENSMUSG00000026080	966	1070	1160	1141	1086	1161	1240	971	1081	1145	956	1089
ENSMUSG00000103647	1	0	1	0	0	1	0	3	0	0	0	0
ENSMUSG00000102447	0	0	0	0	0	0	0	0	0	0	0	0
ENSMUSG00000067604	0	1	0	0	0	0	0	0	0	1	2	0
ENSMUSG00000026078	250	307	297	356	252	287	320	304	306	338	312	304
ENSMUSG00000103046	43	37	38	64	43	59	38	68	65	38	44	40
ENSMUSG00000104188	0	0	0	0	0	0	0	0	0	0	0	0
ENSMUSG00000103182	0	0	1	0	0	0	0	0	0	0	0	0
ENSMUSG00000098833	0	0	0	0	0	0	0	0	0	0	0	0
ENSMUSG00000026077	481	618	574	531	488	416	619	480	381	371	445	413
ENSMUSG00000092553	1	0	0	0	0	2	0	0	0	0	1	0
ENSMUSG00000092563	1	2	1	0	1	1	1	3	2	1	0	1
ENSMUSG00000073702	1872	2084	2431	2189	2195	2056	2208	2450	2091	1972	1939	2193
ENSMUSG00000003134	228	330	334	339	281	271	327	278	252	402	330	239
ENSMUSG00000102607	0	1	3	0	0	0	0	0	0	0	0	1
ENSMUSG00000065629	0	0	0	0	0	0	0	0	0	0	0	0
ENSMUSG00000104827	0	0	0	0	0	0	0	0	0	0	0	0
ENSMUSG00000003135	545	499	604	612	604	472	610	677	575	568	559	590
ENSMUSG00000085894	45	52	49	54	77	55	37	65	50	51	62	36
ENSMUSG00000077704	7	9	10	6	10	3	6	8	5	2	5	9
ENSMUSG00000048234	508	557	542	536	521	530	580	590	484	476	497	468
ENSMUSG00000064936	0	0	1	0	0	0	2	0	2	2	2	1
ENSMUSG00000102471	0	0	1	0	0	0	2	7	0	3	0	2
ENSMUSG00000050967	3265	3090	3281	3359	3088	3054	3230	3414	3180	2231	2796	3263
ENSMUSG00000097083	59	48	42	42	48	30	57	29	38	28	41	57
ENSMUSG00000057173	9	4	5	10	11	6	13	2	3	5	5	1
ENSMUSG00000091937	1	0	0	0	0	0	0	0	0	0	2	0
ENSMUSG00000101634	0	0	0	1	0	0	4	0	0	0	0	0
ENSMUSG00000026074	2670	3072	3188	3128	2806	2819	3442	3141	2901	2972	2988	2917
ENSMUSG00000102985	12	19	17	13	21	27	14	9	26	17	21	11
ENSMUSG00000026073	10	9	11	13	10	1	8	8	7	8	5	6
ENSMUSG00000097899	33	30	24	33	14	20	23	33	25	25	17	20
ENSMUSG00000102975	0	0	0	0	0	0	1	0	0	0	0	0
ENSMUSG00000026072	243	324	336	393	309	355	304	404	333	306	363	352
ENSMUSG00000103560	0	0	0	0	0	1	0	1	0	0	0	0
ENSMUSG00000070942	10	10	22	12	14	15	12	16	13	27	11	20
ENSMUSG00000103230	0	0	3	3	1	1	4	2	0	3	2	0
ENSMUSG00000026069	7	6	3	2	0	3	1	4	4	9	5	7
ENSMUSG00000026070	0	0	1	0	0	0	0	0	1	0	0	0
ENSMUSG00000026068	5	0	5	3	0	0	3	5	1	8	2	0
ENSMUSG00000104441	0	0	0	0	0	0	0	0	0	0	0	0
ENSMUSG00000026065	310	364	325	272	304	305	282	368	296	127	268	342
ENSMUSG00000102676	3	2	0	0	0	1	3	4	3	0	0	1
ENSMUSG00000026062	736	882	771	812	816	707	706	869	786	373	748	739
ENSMUSG00000103679	2	4	0	2	0	2	0	0	0	0	1	0
ENSMUSG00000103270	4	2	4	1	4	1	0	8	1	3	1	2
ENSMUSG00000041945	28	50	34	35	37	36	38	45	32	21	33	36
ENSMUSG00000079588	2	2	4	2	0	1	1	2	2	6	0	1
ENSMUSG00000094136	0	0	0	0	0	0	0	0	0	0	0	0
ENSMUSG00000104072	0	0	0	0	2	1	0	0	0	0	0	0
ENSMUSG00000100185	0	0	0	0	0	0	0	0	0	0	0	0
ENSMUSG00000100832	0	1	0	0	0	0	0	5	0	0	0	1
ENSMUSG00000100178	0	0	0	0	0	0	0	0	0	0	0	0
ENSMUSG00000101877	0	0	0	0	0	0	0	0	0	0	0	0
ENSMUSG00000053640	1	1	0	0	1	0	1	0	1	0	0	2
ENSMUSG00000101919	0	0	0	0	0	0	0	0	0	0	0	0
ENSMUSG00000101299	64	65	67	48	60	47	88	68	68	54	49	38
ENSMUSG00000100180	0	0	0	0	0	0	2	0	0	0	2	0
ENSMUSG00000103106	0	0	0	0	0	0	1	0	0	0	0	0
ENSMUSG00000060424	448	397	577	408	471	460	517	519	460	314	392	499
ENSMUSG00000104199	3	5	3	2	0	5	4	3	3	7	2	3
ENSMUSG00000093436	102	123	128	90	105	99	145	95	89	75	71	102
ENSMUSG00000045515	2894	3117	3370	3002	2846	2976	3504	3039	3048	2812	2622	2779
ENSMUSG00000097063	56	75	55	72	71	64	76	69	52	80	76	58
ENSMUSG00000099784	32	38	44	33	35	20	42	36	39	30	24	22
ENSMUSG00000060679	609	644	632	574	584	582	676	730	631	570	576	581
ENSMUSG00000077448	0	0	0	0	0	1	0	0	0	0	4	0
ENSMUSG00000041907	268	349	298	281	301	258	332	336	258	278	302	297
ENSMUSG00000089088	0	0	0	0	0	0	0	0	0	0	0	0
ENSMUSG00000070939	1155	1361	1353	1351	1154	1186	1250	1327	1283	1195	1199	1234
ENSMUSG00000100269	0	0	0	0	0	0	0	2	0	0	0	0
ENSMUSG00000041878	11	9	8	13	17	11	9	8	5	14	0	5
ENSMUSG00000010290	615	762	699	770	750	644	745	848	729	707	761	704
ENSMUSG00000008136	541	581	452	518	441	401	515	560	401	458	510	525
ENSMUSG00000094497	0	1	1	0	2	0	2	0	0	0	2	0
ENSMUSG00000099576	0	0	0	0	0	0	0	0	0	0	0	0
ENSMUSG00000099694	0	0	0	0	0	0	0	0	0	0	0	0
ENSMUSG00000101923	0	0	0	0	0	0	0	0	0	0	0	0
ENSMUSG00000066877	895	913	889	964	899	761	976	926	927	666	907	950
ENSMUSG00000103422	0	3	0	0	0	0	0	0	1	0	0	0
ENSMUSG00000103945	11	19	23	16	16	27	13	26	19	23	17	29
ENSMUSG00000026051	10	35	38	18	19	44	26	887	31	622	122	844
ENSMUSG00000100764	2	6	1	5	1	1	1	4	8	4	6	0
ENSMUSG00000100635	2	4	1	2	3	4	4	7	2	3	2	5
ENSMUSG00000100480	11	6	5	10	12	5	8	9	12	6	12	6
ENSMUSG00000057363	862	908	877	941	969	709	861	964	904	792	842	854
ENSMUSG00000090243	0	2	1	1	3	0	0	0	0	0	1	0
ENSMUSG00000100701	3	4	1	2	0	3	1	2	3	0	3	3
ENSMUSG00000101395	0	0	0	0	0	0	0	0	0	0	0	0
ENSMUSG00000088848	0	0	0	0	0	0	0	0	0	0	0	0
ENSMUSG00000095757	0	0	0	0	0	0	0	0	0	0	0	0
ENSMUSG00000041763	1167	1304	1245	1260	1291	1229	1169	1372	1188	1176	1161	1304
ENSMUSG00000047343	9	3	6	12	9	8	6	9	10	1	5	1
ENSMUSG00000090106	0	0	0	0	0	0	0	0	0	0	0	0
ENSMUSG00000091844	0	2	0	0	1	1	0	0	0	0	0	7
ENSMUSG00000026049	29	34	28	33	31	29	47	45	30	34	24	39
ENSMUSG00000101104	0	0	0	0	0	0	0	0	0	0	0	0
ENSMUSG00000026047	120	121	160	163	141	144	129	144	137	147	127	170
ENSMUSG00000041684	433	463	480	490	410	424	475	460	418	490	459	414
ENSMUSG00000026048	464	521	545	524	495	480	479	558	460	465	489	489
ENSMUSG00000046828	0	0	0	0	2	0	1	0	2	0	0	0
ENSMUSG00000089703	0	1	0	1	0	4	0	0	0	1	3	0
ENSMUSG00000100966	0	0	1	0	2	0	0	0	0	2	0	0
ENSMUSG00000100769	0	0	0	0	0	0	0	0	0	0	0	0
ENSMUSG00000101567	0	1	0	0	0	0	0	0	0	0	0	0
ENSMUSG00000056870	40	70	67	57	44	50	62	99	40	127	69	88
ENSMUSG00000102319	0	0	0	1	0	0	0	0	0	0	1	1
ENSMUSG00000089877	0	0	0	0	0	0	0	1	0	0	0	0
ENSMUSG00000101701	0	0	0	0	0	0	0	0	0	0	0	0
ENSMUSG00000103071	0	0	1	0	0	0	1	0	0	0	0	0
ENSMUSG00000100434	0	0	0	0	0	0	0	0	0	0	0	0
ENSMUSG00000100013	0	0	0	0	0	0	0	0	0	0	0	0
ENSMUSG00000101251	0	0	0	0	0	0	0	0	0	0	0	0
ENSMUSG00000101937	0	0	0	0	0	0	0	0	0	0	0	0
ENSMUSG00000026043	30	110	47	43	33	45	52	51	23	94	166	44
ENSMUSG00000105211	0	0	0	0	0	0	0	0	0	0	0	0
ENSMUSG00000026042	237	254	229	269	208	225	252	285	213	159	206	251
ENSMUSG00000104476	0	0	0	0	0	0	1	0	1	0	0	0
ENSMUSG00000100218	0	0	0	0	0	0	0	0	0	0	0	0
ENSMUSG00000100361	0	0	0	0	0	0	0	0	0	1	0	0
ENSMUSG00000100894	0	0	0	0	0	0	0	0	0	0	0	0
ENSMUSG00000095121	0	0	0	0	0	0	0	0	0	0	0	0
ENSMUSG00000065255	0	0	0	0	0	0	0	0	0	0	0	0
ENSMUSG00000100843	2	0	0	2	0	2	3	4	1	0	0	0
ENSMUSG00000087764	0	0	0	0	0	0	0	0	0	0	0	0
ENSMUSG00000025995	513	519	569	574	550	493	479	568	543	538	485	575
ENSMUSG00000099850	0	0	0	0	0	0	0	1	0	0	0	0
ENSMUSG00000084817	5	2	7	7	8	6	5	8	16	5	8	16
ENSMUSG00000098549	0	0	0	0	0	0	0	0	0	0	0	0
ENSMUSG00000099381	1	0	0	0	0	1	3	0	1	0	0	0
ENSMUSG00000025993	188	250	235	208	174	196	239	233	170	200	191	179
ENSMUSG00000099946	0	0	1	0	0	0	0	0	0	3	0	0
ENSMUSG00000070896	1	0	0	0	0	0	0	0	0	0	0	0
ENSMUSG00000090682	0	0	0	0	0	0	0	0	0	2	0	1
ENSMUSG00000044457	0	0	0	0	0	0	0	0	0	0	0	0
ENSMUSG00000099432	0	0	0	0	0	0	0	2	0	1	0	0
ENSMUSG00000041144	113	169	181	147	126	209	155	242	147	300	199	209
ENSMUSG00000096047	0	0	0	0	0	0	0	0	0	0	0	0
ENSMUSG00000101262	3	0	2	1	4	2	3	4	2	7	2	0
ENSMUSG00000101337	57	85	64	64	49	49	64	81	66	86	54	69
ENSMUSG00000025986	2584	2870	2828	2855	2549	2484	3010	2744	2705	2517	2302	2877
ENSMUSG00000100213	80	78	91	58	47	74	79	72	74	55	52	72
ENSMUSG00000103129	0	1	0	0	0	0	0	0	0	0	1	0
ENSMUSG00000100160	0	1	0	0	0	0	1	0	0	0	0	0
ENSMUSG00000101921	0	0	0	0	1	0	0	0	0	0	0	0
ENSMUSG00000101447	0	0	0	0	0	0	0	0	0	0	0	1
ENSMUSG00000081185	0	1	2	1	0	1	2	0	0	1	2	1
ENSMUSG00000103246	0	0	0	0	0	0	0	0	0	0	0	0
ENSMUSG00000098876	0	0	0	0	0	0	0	0	0	0	0	0
ENSMUSG00000100530	0	0	0	0	0	0	0	0	0	0	0	0
ENSMUSG00000104067	0	0	0	0	0	0	0	0	0	0	0	0
ENSMUSG00000100033	5	3	5	2	3	4	2	6	1	5	3	4
ENSMUSG00000094968	0	0	0	0	0	0	0	0	0	0	0	0
ENSMUSG00000088017	0	0	0	0	0	0	0	0	0	0	0	0
ENSMUSG00000101996	0	0	0	0	0	0	0	0	0	0	0	0
ENSMUSG00000096973	0	0	0	0	0	0	0	0	0	0	0	0
ENSMUSG00000064943	0	0	0	0	0	0	0	0	0	0	0	0
ENSMUSG00000100866	0	0	0	0	0	0	0	0	0	0	0	0
ENSMUSG00000101721	0	0	0	0	0	0	0	0	0	0	0	0
ENSMUSG00000099376	0	0	0	0	0	0	0	0	0	0	0	0
ENSMUSG00000097883	0	0	0	0	0	0	0	0	0	0	0	0
ENSMUSG00000092790	0	0	0	0	0	0	0	0	0	0	0	0
ENSMUSG00000099698	0	0	0	0	0	0	0	0	0	0	0	0
ENSMUSG00000099454	0	0	0	0	0	0	0	0	0	0	0	0
ENSMUSG00000051616	0	0	0	0	0	0	0	0	0	0	0	0
ENSMUSG00000099627	0	0	0	0	0	0	0	0	0	0	0	0
ENSMUSG00000099577	0	0	0	0	0	0	0	0	0	0	0	0
ENSMUSG00000099882	0	0	0	0	0	0	0	0	0	0	0	0
ENSMUSG00000101760	0	0	0	0	0	0	0	0	0	0	0	0
ENSMUSG00000099608	0	0	0	0	0	0	0	0	0	0	0	0
ENSMUSG00000099864	0	0	0	0	0	0	0	0	0	0	0	0
ENSMUSG00000098249	0	0	0	0	0	0	0	0	0	0	0	0
ENSMUSG00000100451	0	0	0	0	0	0	0	0	0	0	0	0
ENSMUSG00000099941	0	0	0	0	0	0	0	0	0	0	0	0
ENSMUSG00000084531	0	0	0	0	0	0	0	0	0	0	0	0
ENSMUSG00000100816	0	0	1	0	0	0	0	0	3	0	0	0
ENSMUSG00000026109	1240	1387	1526	1432	1316	1155	1397	1431	1309	1122	1211	1215
ENSMUSG00000100671	5	1	16	10	4	15	7	5	13	9	1	4
ENSMUSG00000092906	0	2	0	0	0	1	0	0	0	1	0	0
ENSMUSG00000101242	1	2	0	0	0	2	3	3	0	2	1	0
ENSMUSG00000099924	4	1	2	3	0	7	7	2	3	0	0	8
ENSMUSG00000099625	3	8	15	6	4	10	14	12	8	2	2	10
ENSMUSG00000101799	13	7	5	14	8	8	5	5	5	11	2	4
ENSMUSG00000045954	114	193	236	176	150	217	140	239	156	247	218	217
ENSMUSG00000099741	1	1	0	3	1	0	4	0	2	0	2	2
ENSMUSG00000101702	0	0	0	2	0	0	0	0	1	2	0	0
ENSMUSG00000026107	334	363	362	316	322	351	320	359	323	237	319	396
ENSMUSG00000099413	15	5	11	12	6	4	11	18	8	1	5	7
ENSMUSG00000103424	0	0	0	0	0	0	0	0	0	0	0	0
ENSMUSG00000101741	0	0	1	0	0	0	0	4	1	0	0	0
ENSMUSG00000018417	214	356	360	274	261	214	328	306	282	427	262	279
ENSMUSG00000101724	0	0	0	0	0	0	0	0	0	0	0	0
ENSMUSG00000100313	0	0	1	0	0	0	1	0	0	0	0	0
ENSMUSG00000100696	0	0	1	0	0	0	0	0	1	0	0	0
ENSMUSG00000099135	0	0	0	0	0	0	0	0	0	0	0	0
ENSMUSG00000072324	0	0	0	1	0	0	0	2	0	3	0	0
ENSMUSG00000062939	1	2	3	0	0	0	1	2	0	3	0	1
ENSMUSG00000101628	0	0	1	0	0	2	1	1	0	1	0	0
ENSMUSG00000078291	0	0	0	0	0	0	0	0	0	0	0	0
ENSMUSG00000109599	1	4	4	5	5	6	4	8	3	1	7	1
ENSMUSG00000026104	138	188	179	151	131	205	166	156	148	165	167	179
ENSMUSG00000099569	0	0	0	0	0	0	0	1	0	2	1	0
ENSMUSG00000026103	8881	9545	9662	9234	9015	8503	9849	9947	8697	6647	8238	8939
ENSMUSG00000099648	0	0	0	0	0	0	0	0	0	0	0	0
ENSMUSG00000065192	0	0	0	0	0	0	0	0	0	0	0	0
ENSMUSG00000002881	536	601	729	612	580	578	624	699	686	670	593	684
ENSMUSG00000097833	4	4	2	3	3	6	8	4	4	4	5	2
ENSMUSG00000101501	4	7	2	3	4	3	8	1	0	1	2	3
ENSMUSG00000100120	2	3	5	2	2	1	2	3	2	2	2	1
ENSMUSG00000099878	0	0	1	0	2	0	2	0	2	1	0	2
ENSMUSG00000100007	0	1	1	0	0	1	0	0	0	1	2	1
ENSMUSG00000043015	185	188	129	164	101	109	182	134	167	150	146	168
ENSMUSG00000103630	9	10	8	15	8	5	7	10	5	7	11	9
ENSMUSG00000041439	2049	2223	2355	2221	2105	1910	2424	2323	2153	2294	2043	2037
ENSMUSG00000100302	0	0	2	1	0	0	0	0	0	0	0	0
ENSMUSG00000100230	0	0	0	0	0	0	0	0	0	1	0	0
ENSMUSG00000026102	668	759	751	754	659	601	850	786	722	734	653	704
ENSMUSG00000041426	233	212	293	220	217	268	245	274	238	245	203	281
ENSMUSG00000089802	2	0	0	3	0	0	0	0	0	0	3	0
ENSMUSG00000043629	183	231	207	197	194	201	222	216	201	185	176	175
ENSMUSG00000026100	9	3	6	6	8	6	4	2	9	2	2	4
ENSMUSG00000089334	0	0	0	0	0	0	0	0	0	0	0	0
ENSMUSG00000060715	8	11	8	5	7	8	7	6	15	5	9	7
ENSMUSG00000026098	67	73	77	80	68	67	83	84	70	77	65	81
ENSMUSG00000100763	0	1	1	1	0	5	0	1	1	0	1	2
ENSMUSG00000026097	63	81	103	86	117	103	93	119	90	92	90	106
ENSMUSG00000100679	0	0	0	0	0	0	0	0	0	0	0	0
ENSMUSG00000026096	146	165	193	187	151	181	177	205	156	187	149	179
ENSMUSG00000099913	4	7	8	9	7	5	3	6	9	6	6	9
ENSMUSG00000101838	4	8	3	4	2	7	4	6	4	3	2	2
ENSMUSG00000026095	19	17	12	16	11	22	7	24	33	14	19	16
ENSMUSG00000117809	0	0	0	0	0	0	0	0	0	0	0	0
ENSMUSG00000100267	0	0	0	0	0	0	0	0	0	0	0	0
ENSMUSG00000099450	0	0	0	0	0	0	0	0	0	0	0	0
ENSMUSG00000100069	0	0	0	0	0	0	0	0	0	0	0	0
ENSMUSG00000096141	35	27	41	47	23	40	41	46	29	27	35	45
ENSMUSG00000092657	0	0	0	0	0	0	0	0	0	0	0	0
ENSMUSG00000026094	62	117	126	83	97	106	80	97	93	113	112	84
ENSMUSG00000102405	0	0	0	0	0	0	0	0	0	0	0	0
ENSMUSG00000042807	597	860	624	777	709	593	978	795	591	881	603	530
ENSMUSG00000098443	0	0	0	0	0	0	0	0	0	0	0	0
ENSMUSG00000087949	0	0	0	0	0	0	0	0	0	0	0	0
ENSMUSG00000102868	0	3	2	0	0	2	0	1	0	2	6	4
ENSMUSG00000094013	0	0	0	0	0	0	0	0	0	0	0	0
ENSMUSG00000025983	7	8	10	10	9	15	8	11	6	17	11	17
ENSMUSG00000041303	577	660	675	694	669	581	665	714	680	665	640	704
ENSMUSG00000109809	0	0	0	0	0	0	0	1	0	0	3	0
ENSMUSG00000073678	585	784	936	744	744	673	796	701	741	897	690	724
ENSMUSG00000104136	3	7	3	2	6	0	6	0	4	1	6	2
ENSMUSG00000101130	0	0	0	0	0	0	0	0	0	0	0	0
ENSMUSG00000052331	155	217	214	253	171	188	265	246	185	294	215	191
ENSMUSG00000101674	0	3	0	0	0	0	0	0	0	2	1	1
ENSMUSG00000102503	3	0	1	0	0	1	2	0	3	1	0	1
ENSMUSG00000089245	0	0	0	0	0	0	0	0	0	0	0	0
ENSMUSG00000102642	0	0	0	0	0	0	0	0	0	0	0	0
ENSMUSG00000025982	5715	6189	6666	6693	6209	6152	6209	7102	5957	5620	5970	6297
ENSMUSG00000103030	1	1	2	1	0	0	1	0	1	2	1	0
ENSMUSG00000025981	135	179	240	222	222	208	216	258	183	243	239	226
ENSMUSG00000101122	7	23	24	9	19	20	24	16	15	14	11	15
ENSMUSG00000025980	2492	2791	2982	2892	3019	2750	2803	3118	2863	2775	2792	2958
ENSMUSG00000073676	765	772	842	860	894	872	837	973	819	849	809	899
ENSMUSG00000100736	3	0	1	1	0	0	2	0	2	3	0	3
ENSMUSG00000089670	2	5	1	1	4	1	3	2	1	6	1	2
ENSMUSG00000025979	1020	1158	1200	1231	1179	1133	1140	1261	1103	1086	1153	1148
ENSMUSG00000061863	2	0	1	1	5	4	5	4	2	1	2	0
ENSMUSG00000025978	492	584	562	493	424	502	612	480	495	514	460	445
ENSMUSG00000097649	90	89	108	83	105	82	107	109	94	89	67	101
ENSMUSG00000046994	662	662	745	737	686	700	728	756	692	625	656	648
ENSMUSG00000025977	2	6	0	3	1	4	3	1	1	4	1	1
ENSMUSG00000100215	10	7	17	7	12	20	12	12	12	12	9	13
ENSMUSG00000101945	0	0	0	0	0	0	0	0	0	0	0	0
ENSMUSG00000101085	0	0	0	0	0	0	0	0	0	0	0	0
ENSMUSG00000038349	610	657	984	864	742	980	946	993	1035	1059	886	1013
ENSMUSG00000102145	3	12	6	11	4	3	10	3	6	6	9	5
ENSMUSG00000100309	0	0	0	0	0	0	0	0	0	0	0	0
ENSMUSG00000102831	0	0	0	0	1	0	3	1	2	0	0	4
ENSMUSG00000099950	1	0	0	0	2	1	1	0	1	0	1	0
ENSMUSG00000102491	0	0	0	0	0	0	0	0	0	0	0	0
ENSMUSG00000100372	0	0	0	0	0	0	0	0	0	0	0	0
ENSMUSG00000100944	0	0	0	0	0	0	0	0	0	0	0	0
ENSMUSG00000101332	0	0	0	1	0	0	0	0	0	0	0	2
ENSMUSG00000045336	0	0	0	0	0	0	0	0	0	0	1	0
ENSMUSG00000038331	238	309	344	229	249	271	435	242	244	252	242	195
ENSMUSG00000087022	104	89	79	80	52	50	108	69	63	58	46	66
ENSMUSG00000104310	1	1	0	1	2	0	5	1	0	3	0	1
ENSMUSG00000094128	0	0	0	0	0	0	1	0	0	0	0	0
ENSMUSG00000099945	0	0	0	0	0	0	0	0	0	0	0	0
ENSMUSG00000101429	10	12	18	22	15	12	14	21	17	12	18	9
ENSMUSG00000101129	0	0	0	0	0	0	0	0	0	0	0	0
ENSMUSG00000097519	1	0	0	1	0	0	0	0	1	0	0	3
ENSMUSG00000038323	503	528	581	573	550	501	571	616	601	514	480	530
ENSMUSG00000048495	117	140	172	161	157	184	126	197	155	141	154	150
ENSMUSG00000025971	213	202	221	200	218	179	186	223	195	200	193	219
ENSMUSG00000077776	0	0	0	0	0	0	0	0	0	0	0	0
ENSMUSG00000088353	0	0	0	0	0	0	0	0	0	0	0	0
ENSMUSG00000101826	0	0	2	0	0	0	0	0	0	0	0	0
ENSMUSG00000102685	0	0	0	0	0	0	0	0	0	0	0	0
ENSMUSG00000101151	0	0	0	0	0	0	0	0	0	0	0	0
ENSMUSG00000038305	247	335	291	317	317	303	309	387	282	346	297	340
ENSMUSG00000091283	0	0	1	1	0	0	0	0	1	0	0	0
ENSMUSG00000054770	410	376	345	359	307	370	355	404	351	367	337	370
ENSMUSG00000026039	7	6	2	1	7	3	2	0	9	3	5	9
ENSMUSG00000063558	217	221	225	176	95	210	216	245	190	241	155	314
ENSMUSG00000064294	16	40	46	49	31	37	27	44	32	65	89	64
ENSMUSG00000089275	0	0	0	0	0	0	0	0	0	0	0	0
ENSMUSG00000038242	8	14	10	8	10	10	13	4	5	17	2	8
ENSMUSG00000089822	0	0	0	1	0	0	0	0	0	0	0	0
ENSMUSG00000079554	0	1	6	0	4	0	0	0	2	3	0	1
ENSMUSG00000103839	146	114	112	128	77	85	147	114	105	73	102	132
ENSMUSG00000051223	2487	3082	3218	3399	3089	2998	3062	3205	2938	3345	3154	3168
ENSMUSG00000026034	2000	2613	2898	3106	2843	2938	2538	3038	2661	2665	2592	2676
ENSMUSG00000026035	133	183	166	154	156	125	166	177	123	166	153	141
ENSMUSG00000026036	291	307	368	346	317	297	340	334	346	341	321	377
ENSMUSG00000026037	331	372	428	419	394	410	331	400	387	357	367	374
ENSMUSG00000094245	6	7	7	10	4	15	8	8	14	6	6	8
ENSMUSG00000085054	19	17	10	14	8	3	13	23	21	22	16	26
ENSMUSG00000038174	2188	2414	2666	2776	2582	2468	2585	2620	2657	2320	2327	2582
ENSMUSG00000026032	706	764	799	778	841	791	777	827	736	676	701	772
ENSMUSG00000100202	0	0	0	0	0	0	0	0	0	0	0	0
ENSMUSG00000099490	0	0	0	0	0	0	0	0	0	0	0	0
ENSMUSG00000059647	0	0	0	1	1	0	1	3	2	1	0	1
ENSMUSG00000047528	6	9	9	7	10	11	20	11	13	8	5	8
ENSMUSG00000102059	19	21	14	25	21	14	28	32	23	20	17	20
ENSMUSG00000101046	0	0	0	0	0	0	0	0	0	0	0	0
ENSMUSG00000026031	447	509	559	447	407	440	478	669	499	566	442	610
ENSMUSG00000100236	0	0	0	0	0	0	0	0	0	0	0	0
ENSMUSG00000026029	25	29	41	40	42	35	47	58	28	53	47	57
ENSMUSG00000102719	0	0	0	0	2	0	2	0	2	0	0	1
ENSMUSG00000099719	1	1	2	0	2	0	1	0	5	3	0	3
ENSMUSG00000026028	3430	3983	4717	4718	4344	4930	4520	4204	4233	3806	4305	4377
ENSMUSG00000026027	462	568	666	642	538	574	608	653	574	573	574	569
ENSMUSG00000072295	0	0	0	0	3	1	4	1	0	3	0	3
ENSMUSG00000047383	0	0	0	0	0	0	0	0	0	0	0	0
ENSMUSG00000099752	0	0	0	0	1	0	0	0	0	0	1	1
ENSMUSG00000077616	0	0	0	0	0	0	0	0	0	0	0	0
ENSMUSG00000038079	339	356	347	362	341	372	370	689	304	514	369	603
ENSMUSG00000097573	2	2	4	3	2	1	7	2	2	2	2	4
ENSMUSG00000079550	36	39	39	27	33	28	33	32	35	48	69	20
ENSMUSG00000101586	16	13	15	11	5	7	13	20	11	24	13	15
ENSMUSG00000099563	0	0	0	0	0	0	0	0	0	1	0	0
ENSMUSG00000026024	941	995	1098	1168	989	1047	1059	1103	1132	951	1046	1216
ENSMUSG00000026023	3	5	9	12	8	8	15	8	3	14	8	21
ENSMUSG00000099922	0	0	0	0	0	0	0	0	0	0	0	0
ENSMUSG00000104502	0	0	0	0	0	0	0	0	0	0	0	0
ENSMUSG00000041075	195	303	287	273	230	225	244	452	222	347	322	358
ENSMUSG00000097819	1	1	0	3	1	1	0	6	1	4	1	4
ENSMUSG00000047361	122	175	176	142	130	192	208	137	135	168	161	171
ENSMUSG00000099811	0	0	0	0	0	1	0	0	0	2	0	0
ENSMUSG00000101409	0	0	0	0	0	0	0	0	1	0	0	0
ENSMUSG00000026021	910	1067	1219	1127	1090	915	1180	1248	1055	1047	1013	1100
ENSMUSG00000089276	0	0	0	0	1	2	0	0	0	0	1	0
ENSMUSG00000103821	20	17	25	19	18	26	28	22	18	36	22	25
ENSMUSG00000101400	0	0	2	0	0	6	0	2	1	0	2	0
ENSMUSG00000026020	758	914	853	1012	940	817	933	1011	765	972	879	783
ENSMUSG00000077345	0	2	1	2	1	3	1	3	2	1	2	3
ENSMUSG00000077358	0	0	0	0	0	0	0	0	0	0	0	0
ENSMUSG00000089512	0	3	0	0	0	0	0	0	0	0	0	0
ENSMUSG00000089093	0	1	0	0	0	2	0	0	1	2	0	0
ENSMUSG00000067336	4107	4747	4851	4567	4269	4233	4695	4991	4621	3824	4039	4348
ENSMUSG00000104052	0	0	0	0	0	3	0	2	1	0	0	0
ENSMUSG00000103131	0	1	0	0	0	0	1	0	0	0	1	0
ENSMUSG00000041040	1269	1396	1418	1447	1316	1220	1435	1523	1339	1278	1288	1327
ENSMUSG00000103696	1	1	0	0	2	5	1	0	0	0	0	0
ENSMUSG00000100901	0	0	0	0	1	0	0	0	1	0	1	0
ENSMUSG00000026018	731	728	780	752	759	704	819	766	702	644	611	724
ENSMUSG00000026019	539	614	771	664	731	717	716	763	627	704	621	681
ENSMUSG00000026017	465	514	546	465	405	508	447	484	428	447	445	435
ENSMUSG00000082609	0	0	2	0	0	0	0	0	0	0	1	1
ENSMUSG00000073664	640	765	977	772	798	939	835	991	746	947	873	854
ENSMUSG00000100516	0	0	0	0	0	0	0	0	0	0	0	0
ENSMUSG00000049439	184	225	226	182	179	199	242	263	202	204	237	220
ENSMUSG00000103822	0	0	2	0	0	2	0	0	1	1	1	3
ENSMUSG00000026782	4238	4381	4534	4771	4235	3886	4365	4470	4316	3592	3965	4257
ENSMUSG00000026014	1104	1345	1256	1257	1294	1091	1346	1294	1161	1078	1103	1045
ENSMUSG00000081562	1	3	3	0	0	2	0	0	0	2	1	0
ENSMUSG00000084400	0	0	1	0	0	0	2	0	1	0	2	0
ENSMUSG00000082160	1	0	1	0	0	0	0	0	1	0	1	0
ENSMUSG00000103215	0	0	0	1	0	0	0	0	0	0	0	0
ENSMUSG00000088973	0	0	0	0	0	0	0	0	0	0	0	0
ENSMUSG00000084151	0	0	0	0	0	0	0	0	0	0	0	0
ENSMUSG00000101188	26	23	19	35	34	28	25	32	30	41	43	20
ENSMUSG00000026012	5	1	3	0	2	3	0	2	6	0	0	4
ENSMUSG00000086795	0	0	0	0	0	0	0	0	0	0	0	0
ENSMUSG00000085965	0	0	0	0	0	0	0	0	0	0	0	0
ENSMUSG00000104069	0	0	0	0	0	0	0	0	0	0	0	0
ENSMUSG00000083118	0	0	0	0	0	0	0	0	0	0	0	0
ENSMUSG00000083355	1	2	0	0	0	2	3	0	1	0	0	1
ENSMUSG00000102549	4	1	2	3	2	5	4	2	3	1	2	1
ENSMUSG00000026011	1	2	0	3	5	1	1	1	0	2	1	2
ENSMUSG00000081382	2	5	0	0	3	3	1	1	0	0	4	1
ENSMUSG00000080800	0	0	1	0	0	0	1	3	0	1	1	0
ENSMUSG00000026009	5	4	1	3	1	1	1	2	7	3	3	2
ENSMUSG00000102561	0	0	0	0	0	0	0	0	0	0	0	0
ENSMUSG00000082804	0	0	0	0	0	0	0	0	0	0	0	0
ENSMUSG00000082661	0	0	0	0	0	0	0	0	0	0	0	0
ENSMUSG00000080785	0	0	0	0	0	0	0	0	0	0	0	0
ENSMUSG00000100893	0	0	0	0	0	0	0	0	0	0	0	0
ENSMUSG00000085248	1	0	0	0	1	0	1	0	0	0	2	0
ENSMUSG00000085447	0	2	0	0	0	0	1	0	0	0	0	0
ENSMUSG00000086408	0	0	0	0	0	0	0	0	0	0	0	0
ENSMUSG00000089546	0	0	0	0	0	0	0	0	0	0	0	0
ENSMUSG00000100965	0	0	0	0	0	0	0	0	0	0	0	0
ENSMUSG00000102168	0	0	0	0	0	0	0	0	0	0	0	0
ENSMUSG00000100381	0	0	0	0	0	0	0	0	0	0	0	0
ENSMUSG00000086009	0	0	0	0	0	0	0	0	0	0	0	0
ENSMUSG00000052062	94	98	80	75	83	93	80	143	77	134	98	105
ENSMUSG00000103656	0	0	0	0	0	0	0	0	0	0	0	0
ENSMUSG00000104402	0	1	0	0	0	0	0	0	0	0	0	0
ENSMUSG00000104081	0	0	0	0	0	0	0	0	0	0	0	0
ENSMUSG00000085842	0	0	0	0	0	1	0	1	0	0	1	0
ENSMUSG00000103002	0	0	0	0	0	0	0	0	0	0	0	0
ENSMUSG00000100344	0	0	0	0	0	0	0	0	0	0	0	0
ENSMUSG00000101509	0	0	0	0	0	0	0	0	0	0	0	0
ENSMUSG00000085019	0	0	0	0	0	0	0	0	0	2	0	3
ENSMUSG00000102359	0	0	0	0	0	0	0	0	0	0	0	0
ENSMUSG00000085400	0	0	0	0	0	0	1	0	1	0	0	0
ENSMUSG00000100750	2	0	0	3	0	1	3	1	1	1	0	1
ENSMUSG00000081950	0	0	0	0	0	0	0	0	0	0	0	0
ENSMUSG00000084333	0	0	0	0	0	0	0	0	0	0	0	0
ENSMUSG00000025969	1655	1855	1824	1821	1491	1489	1813	1712	1789	1464	1523	1710
ENSMUSG00000100811	11	9	8	11	11	5	13	15	12	6	12	10
ENSMUSG00000103032	21	50	26	33	17	21	29	30	19	31	15	19
ENSMUSG00000100426	3	4	8	2	6	4	11	1	5	4	3	4
ENSMUSG00000040865	1004	1205	1177	1222	1162	1243	1211	1186	1236	1128	1187	1232
ENSMUSG00000104991	0	0	0	0	0	0	0	0	0	0	0	0
ENSMUSG00000088953	0	0	0	0	0	0	0	0	0	0	0	0
ENSMUSG00000081617	0	0	0	1	0	0	0	0	0	0	0	0
ENSMUSG00000081429	0	2	1	0	1	0	0	0	0	0	1	0
ENSMUSG00000084799	52	63	85	84	81	77	93	64	75	68	67	72
ENSMUSG00000101599	147	165	181	176	145	173	190	160	185	127	135	150
ENSMUSG00000025968	1923	2080	2176	2120	2033	2027	2057	2291	1993	2153	1883	2162
ENSMUSG00000077884	0	0	3	0	0	1	1	2	1	0	0	2
ENSMUSG00000025967	1465	1663	1782	1749	1738	1635	1748	1898	1716	1577	1631	1707
ENSMUSG00000098850	0	0	0	0	0	0	0	0	0	0	0	0
ENSMUSG00000064612	0	0	0	0	0	0	0	0	0	0	0	0
ENSMUSG00000105060	0	0	0	0	0	0	0	0	0	0	0	0
ENSMUSG00000064602	1	0	2	0	1	0	1	3	0	2	0	3
ENSMUSG00000046856	31	15	10	13	14	10	5	8	6	7	8	10
ENSMUSG00000094290	0	0	0	0	0	0	0	0	0	0	0	0
ENSMUSG00000086730	0	1	0	0	0	0	0	0	1	0	0	0
ENSMUSG00000102536	0	0	0	1	0	0	0	0	0	0	0	0
ENSMUSG00000087561	1	2	0	0	1	0	1	1	0	0	0	0
ENSMUSG00000092705	0	0	0	0	0	0	0	0	0	0	0	0
ENSMUSG00000027520	537	793	869	704	835	825	657	796	730	676	765	643
ENSMUSG00000094214	0	1	1	1	2	0	0	1	1	0	0	0
ENSMUSG00000083039	0	0	0	0	0	0	0	0	0	0	0	0
ENSMUSG00000081643	3	2	1	1	1	3	2	2	0	4	1	2
ENSMUSG00000025964	2587	3040	2862	2904	2799	2683	3076	2970	2710	2921	2667	2668
ENSMUSG00000087823	6	15	13	6	7	8	5	6	10	7	8	7
ENSMUSG00000115378	0	0	0	0	0	0	0	2	0	0	0	3
ENSMUSG00000069085	2	4	3	1	6	3	1	3	4	3	4	13
ENSMUSG00000083066	0	0	0	0	0	0	0	0	0	0	0	0
ENSMUSG00000025963	12	17	13	20	21	34	12	39	18	24	18	28
ENSMUSG00000025962	280	319	377	333	339	327	350	340	324	290	292	363
ENSMUSG00000025961	27	25	29	29	23	15	37	28	24	27	20	23
ENSMUSG00000080817	0	0	0	0	0	0	0	0	0	0	0	0
ENSMUSG00000082373	0	4	2	1	0	0	0	4	0	3	2	0
ENSMUSG00000044689	0	0	1	1	0	1	4	6	1	0	1	1
ENSMUSG00000025959	1004	981	1073	907	875	1022	1092	866	1018	894	888	975
ENSMUSG00000098487	0	0	0	0	0	0	0	0	0	0	0	0
ENSMUSG00000086836	3	0	3	3	1	3	1	4	4	2	2	2
ENSMUSG00000086721	1	1	0	0	0	0	0	0	0	0	0	0
ENSMUSG00000101895	0	0	7	0	2	0	0	1	0	3	0	0
ENSMUSG00000093228	0	0	0	0	0	0	0	0	0	0	0	0
ENSMUSG00000099658	0	0	0	0	0	0	0	0	0	0	0	0
ENSMUSG00000025958	980	1218	1238	1259	1153	1189	1159	1252	1222	1135	1167	1197
ENSMUSG00000025956	143	178	189	197	153	171	157	180	153	214	153	195
ENSMUSG00000101832	0	3	4	0	3	4	2	4	4	6	6	5
ENSMUSG00000100437	0	0	0	0	0	0	0	0	0	0	0	0
ENSMUSG00000087213	0	2	2	0	0	1	1	3	0	2	2	0
ENSMUSG00000070871	253	271	259	277	245	265	248	273	274	251	250	269
ENSMUSG00000045005	28	36	24	40	11	21	48	38	30	50	43	34
ENSMUSG00000102140	7	6	1	7	3	10	5	4	4	3	3	4
ENSMUSG00000051344	941	1050	1039	1087	949	906	1114	1005	998	937	908	915
ENSMUSG00000097264	0	0	0	0	0	0	0	0	1	0	0	0
ENSMUSG00000084416	16	22	18	19	18	21	15	22	14	22	19	23
ENSMUSG00000077471	0	0	0	0	0	0	0	0	0	0	0	0
ENSMUSG00000025955	0	4	1	1	1	1	4	0	0	0	0	0
ENSMUSG00000090042	0	0	0	0	0	0	0	0	0	0	0	0
ENSMUSG00000070870	0	0	0	0	0	0	0	0	0	0	0	1
ENSMUSG00000067299	0	1	0	0	0	0	0	0	0	0	0	1
ENSMUSG00000025952	0	2	1	0	0	0	0	0	0	1	0	0
ENSMUSG00000073658	0	0	0	0	0	0	1	0	0	0	0	0
ENSMUSG00000100774	0	0	0	0	0	0	1	0	0	0	0	0
ENSMUSG00000044429	0	1	1	0	0	0	2	0	1	0	0	0
ENSMUSG00000100846	0	0	0	0	0	0	0	0	0	0	0	0
ENSMUSG00000044816	38	69	46	47	45	28	70	52	57	42	36	49
ENSMUSG00000025950	650	690	640	666	635	560	731	731	579	681	592	623
ENSMUSG00000025949	1211	1402	1387	1348	1225	1185	1347	1518	1251	1262	1197	1355
ENSMUSG00000025946	2	14	17	11	4	11	17	7	1	23	6	8
ENSMUSG00000100503	0	0	0	0	0	0	0	0	0	0	0	0
ENSMUSG00000100504	0	0	0	0	0	0	0	0	0	0	0	0
ENSMUSG00000099383	0	0	0	0	0	0	0	0	0	0	0	0
ENSMUSG00000100340	0	0	0	0	0	0	0	0	0	0	0	0
ENSMUSG00000100439	0	0	0	0	0	0	0	0	0	0	0	0
ENSMUSG00000099819	0	0	0	0	0	0	0	0	0	0	0	0
ENSMUSG00000082565	0	0	0	0	0	0	0	0	0	0	0	0
ENSMUSG00000082774	0	0	0	0	0	0	0	0	0	0	0	0
ENSMUSG00000025945	0	0	0	0	0	0	0	0	0	0	0	0
ENSMUSG00000081623	0	0	0	0	0	0	0	0	0	0	0	0
ENSMUSG00000083242	0	0	0	0	0	0	0	0	0	0	0	0
ENSMUSG00000083289	0	0	0	0	0	0	0	0	0	0	0	0
ENSMUSG00000015222	22032	24138	25533	22786	20974	24495	24031	22942	21820	19502	20490	21427
ENSMUSG00000088850	0	0	0	0	1	0	0	0	0	0	0	0
ENSMUSG00000073656	0	0	2	1	1	2	1	0	2	0	1	0
ENSMUSG00000065694	10	8	7	8	12	19	7	13	13	6	11	7
ENSMUSG00000055567	8376	9506	9454	8663	8414	8480	10119	9261	8805	8770	7723	8456
ENSMUSG00000103375	62	77	91	87	86	78	65	83	84	95	70	67
ENSMUSG00000026005	433	392	477	528	449	467	435	558	454	376	454	500
ENSMUSG00000026004	238	316	326	352	343	329	320	406	306	328	346	325
ENSMUSG00000102559	65	68	60	65	53	56	63	69	78	50	61	74
ENSMUSG00000102374	44	62	54	30	31	38	41	56	46	43	48	56
ENSMUSG00000102776	31	40	64	17	31	39	25	31	21	25	29	42
ENSMUSG00000082057	6	7	10	10	8	5	13	7	7	9	11	13
ENSMUSG00000103706	10	9	4	5	6	5	20	12	11	19	6	13
ENSMUSG00000103756	10	20	10	9	13	12	19	9	11	12	4	10
ENSMUSG00000103382	22	42	36	31	26	21	27	31	28	15	25	24
ENSMUSG00000103553	2	7	2	0	1	3	2	3	1	2	1	3
ENSMUSG00000026003	504	613	637	624	509	584	618	720	519	704	633	620
ENSMUSG00000082769	0	2	0	2	0	1	1	0	0	1	2	0
ENSMUSG00000089420	0	0	0	0	0	0	0	0	0	0	0	0
ENSMUSG00000077328	0	0	0	0	0	0	0	0	0	0	0	0
ENSMUSG00000061816	15	8	16	18	16	25	21	25	14	9	16	9
ENSMUSG00000094191	1	0	5	2	3	2	2	0	2	0	1	0
ENSMUSG00000082212	1	0	1	0	1	1	3	1	0	0	1	2
ENSMUSG00000026000	2883	3063	3157	3316	2964	2830	3223	3210	2908	2600	2698	2894
ENSMUSG00000025991	7	2	2	7	5	3	12	5	3	6	8	9
ENSMUSG00000086204	0	0	0	0	0	0	0	0	0	0	0	1
ENSMUSG00000077745	0	0	0	0	0	0	0	0	0	0	0	0
ENSMUSG00000082473	0	0	0	0	0	0	0	0	0	0	0	0
ENSMUSG00000095282	0	0	0	0	0	0	0	0	0	0	0	0
ENSMUSG00000085075	0	0	0	0	0	0	0	0	0	0	0	0
ENSMUSG00000104395	0	0	0	0	0	0	0	0	0	0	0	0
ENSMUSG00000096031	0	0	0	0	0	0	0	0	0	0	0	0
ENSMUSG00000087329	0	0	0	0	0	0	0	0	0	0	0	0
ENSMUSG00000062209	1375	1981	1756	1847	1633	1514	1879	1757	1502	1391	1478	1637
ENSMUSG00000102449	1	0	1	0	0	0	0	0	0	0	0	0
ENSMUSG00000083795	0	0	0	0	0	0	0	0	0	0	0	0
ENSMUSG00000080539	0	0	0	0	0	0	0	0	0	0	0	0
ENSMUSG00000103307	0	2	3	0	0	0	0	0	0	0	0	0
ENSMUSG00000104508	0	0	0	1	0	0	0	1	1	0	1	1
ENSMUSG00000103642	0	0	0	0	0	0	0	0	0	0	0	0
ENSMUSG00000103809	0	0	0	0	0	0	0	0	0	0	0	0
ENSMUSG00000087514	0	2	1	0	0	1	0	0	1	0	0	1
ENSMUSG00000084332	1	0	0	0	0	0	0	1	0	0	0	0
ENSMUSG00000101387	0	0	0	0	0	0	0	2	0	0	0	0
ENSMUSG00000099804	0	0	0	1	0	0	0	0	0	0	0	3
ENSMUSG00000100354	0	0	0	1	0	1	0	0	0	1	0	0
ENSMUSG00000101156	0	0	0	0	0	0	1	0	0	0	0	0
ENSMUSG00000025997	103	129	113	120	125	141	161	158	147	127	128	118
ENSMUSG00000100815	0	2	0	0	0	0	0	0	0	0	0	0
ENSMUSG00000099954	0	0	0	0	0	0	0	0	0	0	0	1
ENSMUSG00000103402	0	0	0	0	0	0	0	0	0	0	0	0
ENSMUSG00000053153	11	23	16	24	24	49	16	99	31	71	30	88
ENSMUSG00000089345	0	0	0	0	0	0	0	0	0	0	0	1
ENSMUSG00000080524	0	0	0	0	0	0	0	0	0	0	0	0
ENSMUSG00000101730	0	0	0	0	0	0	0	0	0	0	0	0
ENSMUSG00000103052	0	0	2	0	0	0	0	0	0	0	0	0
ENSMUSG00000104287	0	0	0	0	0	0	0	0	0	0	0	0
ENSMUSG00000075952	0	0	0	0	0	0	0	0	0	0	0	0
ENSMUSG00000045648	89	199	203	161	145	51	263	92	94	266	106	136
ENSMUSG00000026196	7	11	7	20	7	6	15	8	11	25	19	16
ENSMUSG00000089965	0	0	0	0	0	0	0	0	0	0	0	0
ENSMUSG00000101551	0	0	0	0	0	0	0	0	0	0	0	0
ENSMUSG00000050296	3	6	6	8	9	3	17	3	14	9	5	4
ENSMUSG00000101617	0	0	0	0	0	0	0	0	0	0	0	0
ENSMUSG00000026192	540	568	477	534	494	474	608	568	491	597	544	545
ENSMUSG00000026193	969	1923	1937	1209	1044	1429	1671	1192	1343	1172	1901	1189
ENSMUSG00000073652	0	1	4	1	3	0	1	5	1	1	3	0
ENSMUSG00000101834	1	0	0	2	0	0	0	0	0	1	0	0
ENSMUSG00000100319	0	0	1	3	0	0	1	2	0	0	0	0
ENSMUSG00000102689	0	0	0	0	0	0	0	0	0	0	0	0
ENSMUSG00000099707	0	0	0	0	0	0	0	0	0	0	0	0
ENSMUSG00000101211	0	0	0	0	0	0	0	0	0	0	0	0
ENSMUSG00000101848	0	0	0	0	0	0	0	0	0	0	1	0
ENSMUSG00000101764	0	0	0	0	0	0	0	0	0	0	0	0
ENSMUSG00000059483	0	0	0	0	0	0	0	0	1	1	0	0
ENSMUSG00000101496	0	0	1	0	2	2	1	0	0	1	1	2
ENSMUSG00000102123	0	0	5	0	1	0	0	0	0	2	0	0
ENSMUSG00000039395	64	93	94	89	108	68	118	91	80	142	71	89
ENSMUSG00000094655	2	0	1	0	0	0	0	0	0	1	0	1
ENSMUSG00000094050	2	1	1	0	0	0	1	1	0	0	1	1
ENSMUSG00000093956	9	11	7	8	6	8	10	8	10	9	5	10
ENSMUSG00000093843	2	3	4	2	5	5	5	2	0	3	1	5
ENSMUSG00000026189	95	118	104	111	74	88	118	120	82	96	90	91
ENSMUSG00000026188	258	300	269	275	288	225	271	268	272	289	254	251
ENSMUSG00000026187	253	271	318	290	247	310	308	377	279	375	313	293
ENSMUSG00000039372	417	471	490	562	499	501	467	514	483	461	483	456
ENSMUSG00000085812	0	0	0	1	0	0	0	0	1	0	0	1
ENSMUSG00000039354	917	1040	923	1023	838	905	974	972	839	992	809	882
ENSMUSG00000110712	2	1	7	1	2	3	0	0	1	5	0	0
ENSMUSG00000039342	0	0	0	0	0	0	0	0	1	0	0	1
ENSMUSG00000110487	0	0	0	0	0	0	0	0	0	0	0	0
ENSMUSG00000110596	0	0	0	0	0	0	0	0	0	0	0	0
ENSMUSG00000046330	1367	1361	1961	1642	1992	1896	1565	2139	1819	1616	1553	1993
ENSMUSG00000039323	352	598	349	447	293	392	377	2014	279	1578	925	2049
ENSMUSG00000026185	3279	3382	3842	3481	2880	3049	4135	3085	3409	3635	3215	3558
ENSMUSG00000101968	0	0	0	1	0	0	1	1	1	0	3	1
ENSMUSG00000026182	0	0	0	1	0	0	0	0	0	0	0	1
ENSMUSG00000102266	0	0	0	0	0	0	0	0	0	0	0	0
ENSMUSG00000101112	0	0	0	0	0	0	0	0	1	0	0	0
ENSMUSG00000100697	0	0	0	0	0	0	0	0	0	0	0	0
ENSMUSG00000099877	0	0	0	0	0	0	0	0	0	0	0	1
ENSMUSG00000098697	0	0	0	0	0	0	0	0	0	0	0	0
ENSMUSG00000101812	0	0	0	0	0	0	0	0	0	0	0	0
ENSMUSG00000100044	0	0	0	0	0	0	0	0	0	0	0	0
ENSMUSG00000100444	0	0	1	1	0	0	0	0	0	0	0	0
ENSMUSG00000100429	0	0	0	0	0	0	0	1	0	0	0	0
ENSMUSG00000100301	11	12	2	10	7	6	20	15	11	7	1	10
ENSMUSG00000101344	6	0	0	3	2	1	2	4	2	0	2	4
ENSMUSG00000088666	0	0	0	0	0	0	0	0	0	0	0	0
ENSMUSG00000098504	0	0	0	0	2	1	0	0	0	0	0	0
ENSMUSG00000055322	753	1136	981	900	758	745	1109	1373	842	1337	1093	1306
ENSMUSG00000061815	4	0	2	1	1	0	2	1	0	0	0	7
ENSMUSG00000026180	0	0	1	1	0	1	0	2	0	7	0	0
ENSMUSG00000048480	0	0	1	0	0	0	0	0	0	1	0	0
ENSMUSG00000087820	0	0	0	0	0	0	0	0	0	0	0	0
ENSMUSG00000094768	0	0	0	0	0	0	0	0	0	0	0	0
ENSMUSG00000006304	3981	3995	4306	4407	4399	4279	4356	4681	4421	3258	4135	4350
ENSMUSG00000064272	0	0	0	0	0	0	0	0	0	0	0	1
ENSMUSG00000006299	1293	1506	1479	1544	1355	1252	1608	1546	1285	1463	1408	1385
ENSMUSG00000101503	0	0	0	0	0	0	0	0	0	0	0	0
ENSMUSG00000026179	3128	3578	3526	3585	3213	2997	3804	3519	3322	3795	3037	3083
ENSMUSG00000103013	2	4	0	1	2	2	4	1	6	4	5	2
ENSMUSG00000006301	476	609	665	622	529	679	797	641	622	792	588	594
ENSMUSG00000099931	0	0	0	0	0	0	0	0	0	0	0	0
ENSMUSG00000103403	7	6	5	1	1	2	12	1	3	4	4	3
ENSMUSG00000073650	32	35	50	56	51	61	45	116	54	94	65	114
ENSMUSG00000026177	34	53	40	52	27	33	52	45	36	51	43	51
ENSMUSG00000026176	467	637	600	552	469	541	602	628	502	638	572	537
ENSMUSG00000065468	0	0	1	0	1	0	0	0	0	1	0	0
ENSMUSG00000026175	9	14	11	5	8	13	20	10	7	8	7	8
ENSMUSG00000033364	473	626	578	634	605	589	574	630	563	570	592	558
ENSMUSG00000103227	0	0	3	0	1	2	2	3	3	2	3	0
ENSMUSG00000026174	481	575	603	597	550	511	511	625	510	510	533	547
ENSMUSG00000026173	256	262	378	258	260	416	277	321	237	313	256	298
ENSMUSG00000026135	673	750	831	826	737	665	883	821	629	780	723	698
ENSMUSG00000093155	0	0	0	0	1	0	1	1	0	1	1	1
ENSMUSG00000026172	258	303	302	313	274	283	349	310	276	269	236	290
ENSMUSG00000026171	637	686	806	755	667	685	719	720	709	685	637	690
ENSMUSG00000033276	71	99	95	108	83	104	99	120	140	144	116	158
ENSMUSG00000033257	564	673	791	724	739	627	644	835	685	659	648	625
ENSMUSG00000026170	57	75	74	77	66	67	75	93	89	174	109	95
ENSMUSG00000006542	1	1	0	1	2	2	0	2	2	3	3	1
ENSMUSG00000098351	0	0	0	0	0	0	0	0	0	0	0	0
ENSMUSG00000033227	2	52	20	6	9	2	4	14	1	21	88	7
ENSMUSG00000099472	0	2	0	1	0	0	0	0	0	2	2	1
ENSMUSG00000026167	63	44	53	64	33	31	75	62	69	70	49	42
ENSMUSG00000089964	0	4	0	2	1	0	0	0	0	2	2	4
ENSMUSG00000090071	4634	4907	4619	5365	4785	4204	5861	4958	4232	4749	4531	4159
ENSMUSG00000055197	1	3	3	0	0	0	2	0	4	6	0	4
ENSMUSG00000006546	3	0	1	1	4	3	2	0	4	0	1	2
ENSMUSG00000065616	0	0	0	0	0	0	0	0	0	0	0	0
ENSMUSG00000047021	122	207	237	218	139	340	192	444	271	387	300	443
ENSMUSG00000089653	0	0	0	0	0	0	0	0	0	0	0	0
ENSMUSG00000006538	1	13	5	7	4	12	7	6	11	9	9	11
ENSMUSG00000103145	1	1	3	1	1	3	2	3	0	3	2	2
ENSMUSG00000026162	29	28	24	38	17	15	31	30	14	18	13	20
ENSMUSG00000026205	3	5	11	8	2	6	7	6	1	0	4	5
ENSMUSG00000033159	559	586	589	629	574	509	586	594	583	619	603	594
ENSMUSG00000049339	3197	3322	3380	3468	3176	2957	3705	3480	3079	3310	3061	3057
ENSMUSG00000026197	337	313	303	320	317	310	362	333	261	286	306	313
ENSMUSG00000026198	12	16	6	8	15	14	4	9	18	11	15	9
ENSMUSG00000099519	0	0	0	0	0	0	0	0	0	0	0	0
ENSMUSG00000033124	1162	1210	1217	1293	1170	1240	1358	1126	1219	1068	1049	1167
ENSMUSG00000026199	466	477	510	537	458	510	456	541	437	445	472	496
ENSMUSG00000026200	197	202	181	181	135	144	179	255	147	208	184	199
ENSMUSG00000099204	0	0	0	0	0	0	0	0	0	0	0	0
ENSMUSG00000026201	673	746	771	764	672	675	832	828	659	719	685	805
ENSMUSG00000026202	5210	5288	5233	5460	4877	4724	5486	5299	4682	4921	4657	4928
ENSMUSG00000096094	2	1	0	2	2	3	2	5	3	5	2	1
ENSMUSG00000118482	0	0	0	0	0	0	0	0	0	0	0	0
ENSMUSG00000026203	1317	1433	1686	1571	1426	1470	1899	1542	1464	1897	1545	1448
ENSMUSG00000026204	8432	9464	8758	9401	8273	7999	8839	9340	8149	7147	7990	7913
ENSMUSG00000101840	9	10	6	9	9	9	7	13	13	8	9	7
ENSMUSG00000033061	153	254	241	265	256	219	208	275	195	340	161	192
ENSMUSG00000100556	2	10	7	7	7	6	3	6	5	8	2	6
ENSMUSG00000026209	478	518	455	483	398	461	517	481	424	462	434	479
ENSMUSG00000026208	26	72	53	42	23	32	33	58	26	46	70	45
ENSMUSG00000085653	0	1	1	0	0	2	1	1	0	0	0	0
ENSMUSG00000026207	4048	4656	4261	4450	3885	3818	4873	4563	3911	3493	4005	3722
ENSMUSG00000086053	2	4	3	3	3	0	5	6	1	3	5	4
ENSMUSG00000033021	661	714	791	794	728	694	757	844	706	683	671	763
ENSMUSG00000033007	149	137	171	150	96	77	132	151	105	352	103	132
ENSMUSG00000102605	4	4	10	4	6	4	4	2	2	4	3	1
ENSMUSG00000032997	1976	2095	1888	2130	1834	1757	2220	2169	1935	1855	1817	1925
ENSMUSG00000026211	643	675	727	680	623	637	754	733	558	685	671	633
ENSMUSG00000051703	1129	1107	1242	1345	1299	1129	1304	1190	1053	930	1194	1086
ENSMUSG00000032968	414	538	589	583	509	472	535	526	442	494	429	509
ENSMUSG00000082745	0	0	0	0	0	0	0	0	0	0	0	0
ENSMUSG00000026213	591	625	629	678	616	597	743	656	666	675	636	673
ENSMUSG00000082059	0	0	0	0	0	0	0	0	0	0	0	0
ENSMUSG00000006576	2631	3125	2956	3024	2670	2408	3338	2986	2514	2824	2467	2486
ENSMUSG00000083244	0	0	0	0	0	0	0	0	0	0	0	0
ENSMUSG00000082528	0	0	0	0	0	0	0	0	0	0	0	0
ENSMUSG00000082012	0	0	0	0	0	0	0	0	0	0	0	0
ENSMUSG00000099996	1	0	0	0	0	0	0	2	0	0	0	0
ENSMUSG00000101763	0	0	0	0	0	0	1	0	0	0	0	0
ENSMUSG00000100827	8	1	1	4	2	2	4	4	4	6	5	3
ENSMUSG00000100553	5	4	8	3	1	6	4	2	5	3	3	2
ENSMUSG00000098611	0	0	0	0	0	0	0	0	0	0	0	0
ENSMUSG00000100534	1	6	4	9	5	0	9	4	2	9	10	2
ENSMUSG00000102904	0	0	0	0	0	0	0	0	0	0	0	0
ENSMUSG00000089326	0	0	0	0	0	0	0	0	0	0	0	0
ENSMUSG00000026235	8266	7220	7413	7450	7186	7290	7911	7997	7724	5837	6967	7297
ENSMUSG00000099141	0	0	0	1	0	0	0	0	1	0	0	0
ENSMUSG00000101849	9	19	11	15	16	8	12	29	12	10	12	15
ENSMUSG00000101506	0	0	0	0	0	0	0	0	0	0	0	0
ENSMUSG00000065215	0	0	0	0	0	0	0	0	0	0	0	0
ENSMUSG00000102052	2	0	0	1	0	0	0	1	0	0	0	1
ENSMUSG00000004872	0	0	0	0	0	0	0	0	0	29	3	3
ENSMUSG00000118426	2	0	5	2	8	3	5	2	2	12	4	6
ENSMUSG00000032908	117	159	161	126	133	104	197	139	132	335	114	157
ENSMUSG00000099561	0	0	0	0	0	0	0	0	0	0	0	0
ENSMUSG00000102945	0	0	0	0	0	0	0	0	0	0	0	0
ENSMUSG00000026245	775	895	1043	895	878	861	965	964	931	920	753	939
ENSMUSG00000101798	2	3	0	4	1	1	1	2	3	2	2	2
ENSMUSG00000104018	27	54	44	49	50	42	50	50	34	36	36	27
ENSMUSG00000090486	11	31	23	20	17	19	18	14	21	97	14	8
ENSMUSG00000012187	2	1	3	1	0	2	5	5	1	16	0	8
ENSMUSG00000099364	1	0	0	1	0	2	0	0	0	1	0	0
ENSMUSG00000100562	0	0	0	0	0	0	0	0	0	0	0	0
ENSMUSG00000032883	2459	2855	3004	2801	2703	2940	2934	2991	2592	2926	2596	2611
ENSMUSG00000079470	284	348	488	375	424	726	348	487	305	412	388	295
ENSMUSG00000099377	0	2	2	5	6	2	0	3	0	3	4	3
ENSMUSG00000099706	0	0	0	0	0	1	0	0	0	0	0	0
ENSMUSG00000047330	14	29	38	25	22	29	14	35	21	30	42	20
ENSMUSG00000101324	0	0	1	0	0	0	0	0	0	1	1	0
ENSMUSG00000072978	2	1	2	0	2	1	1	0	3	2	1	0
ENSMUSG00000050711	2967	2936	2771	3044	3047	2909	3054	3537	2808	3778	3154	2942
ENSMUSG00000099562	0	0	0	0	0	0	0	0	0	0	0	0
ENSMUSG00000077782	0	0	0	0	0	0	0	0	0	0	0	0
ENSMUSG00000054702	27	46	49	36	45	43	50	47	35	45	36	58
ENSMUSG00000102235	0	2	2	2	0	1	3	1	1	4	0	0
ENSMUSG00000073643	320	404	358	416	365	328	419	413	416	368	369	359
ENSMUSG00000104497	0	0	0	0	0	0	0	0	0	0	0	1
ENSMUSG00000026248	278	245	280	306	282	311	327	326	319	274	278	240
ENSMUSG00000026249	2410	2807	3253	2668	2432	3237	2864	2670	2472	3020	2420	2574
ENSMUSG00000067106	5	5	1	1	3	3	2	1	2	7	6	3
ENSMUSG00000100397	0	0	0	0	0	1	0	1	0	0	0	0
ENSMUSG00000099753	0	0	0	0	0	0	0	0	0	0	0	0
ENSMUSG00000096297	1	0	0	0	0	0	0	0	0	0	0	0
ENSMUSG00000102518	0	0	0	0	0	0	0	0	0	0	0	0
ENSMUSG00000099552	0	0	0	0	0	0	0	1	0	0	0	0
ENSMUSG00000043230	7	0	0	0	0	3	3	0	0	0	0	0
ENSMUSG00000101257	0	0	0	0	0	0	0	0	0	1	0	1
ENSMUSG00000103404	0	0	0	0	0	0	0	0	0	0	0	1
ENSMUSG00000004364	2483	2613	2739	2659	2675	2435	2676	2899	2693	2598	2306	2541
ENSMUSG00000103076	8	20	7	21	15	16	8	20	25	9	11	19
ENSMUSG00000103525	0	1	0	0	0	0	0	0	2	1	0	1
ENSMUSG00000101722	1	1	0	0	0	0	1	0	3	2	0	0
ENSMUSG00000090637	0	0	0	0	0	0	0	0	0	0	0	0
ENSMUSG00000101483	0	0	1	0	0	0	0	0	0	0	0	0
ENSMUSG00000110100	0	0	0	0	0	0	0	0	0	0	0	0
ENSMUSG00000038608	2071	2210	2592	2262	2216	2605	2492	2398	2442	1892	2146	2428
ENSMUSG00000103192	0	0	1	1	1	1	2	2	0	0	0	5
ENSMUSG00000104488	0	1	0	0	0	0	0	0	0	0	1	2
ENSMUSG00000102721	0	0	1	0	0	0	3	0	0	1	3	0
ENSMUSG00000099949	0	0	0	0	0	0	0	0	0	0	0	0
ENSMUSG00000099918	0	0	0	0	0	0	0	0	0	0	0	0
ENSMUSG00000054976	529	674	574	615	573	540	592	653	534	734	551	561
ENSMUSG00000104029	0	0	0	0	1	0	2	0	1	0	0	0
ENSMUSG00000101986	0	0	2	0	0	0	0	0	1	0	1	1
ENSMUSG00000087008	0	0	0	0	0	0	0	0	0	0	0	0
ENSMUSG00000100561	0	0	0	0	0	0	0	0	0	0	0	0
ENSMUSG00000103571	0	0	0	0	0	0	0	0	0	0	0	0
ENSMUSG00000098797	0	0	0	0	0	0	0	0	0	0	0	0
ENSMUSG00000055980	237	345	311	322	259	320	382	344	318	340	280	296
ENSMUSG00000022591	0	0	0	0	0	0	0	0	0	0	0	0
ENSMUSG00000026142	150	186	217	171	181	181	206	239	129	171	167	191
ENSMUSG00000104493	0	1	2	1	0	0	0	0	0	0	0	3
ENSMUSG00000100786	0	0	0	0	0	0	0	0	0	0	1	0
ENSMUSG00000096779	0	0	0	0	0	0	0	0	0	0	0	0
ENSMUSG00000067158	23	30	30	34	28	39	20	170	31	144	40	169
ENSMUSG00000079465	18	17	11	11	11	15	12	123	9	94	16	139
ENSMUSG00000065055	0	0	0	0	0	0	0	0	0	0	0	0
ENSMUSG00000097564	1	3	1	3	3	2	0	7	1	2	3	7
ENSMUSG00000026150	2374	2712	2745	2750	2575	2382	2765	2899	2515	2501	2413	2580
ENSMUSG00000101450	27	33	42	40	34	49	26	61	53	42	28	45
ENSMUSG00000026149	1	0	0	2	0	0	0	0	0	0	0	0
ENSMUSG00000114299	0	0	0	0	0	0	0	0	0	0	0	0
ENSMUSG00000099771	0	0	0	0	0	0	0	0	0	0	0	0
ENSMUSG00000102280	0	0	0	0	0	0	0	0	0	0	0	0
ENSMUSG00000100170	0	0	0	0	0	0	0	0	0	0	0	0
ENSMUSG00000100744	0	0	0	0	0	0	0	0	0	0	0	0
ENSMUSG00000093782	0	0	0	0	0	0	0	0	0	0	0	0
ENSMUSG00000026159	2024	2365	2415	2396	2239	2164	2307	2631	2354	2101	2173	2158
ENSMUSG00000113880	6	14	8	22	15	16	10	14	10	8	9	11
ENSMUSG00000113973	0	0	1	0	0	3	3	2	0	2	1	0
ENSMUSG00000113846	0	0	0	0	0	0	0	0	0	0	0	0
ENSMUSG00000113084	0	0	0	0	0	0	0	0	0	0	0	0
ENSMUSG00000113925	0	0	0	0	0	0	0	0	0	0	0	0
ENSMUSG00000114011	0	1	0	0	0	0	0	0	0	0	0	0
ENSMUSG00000113097	0	0	0	0	0	0	0	0	0	0	0	0
ENSMUSG00000101784	0	1	0	1	0	0	0	0	1	0	2	2
ENSMUSG00000038496	63	48	61	54	59	67	62	69	49	45	41	66
ENSMUSG00000100432	2	1	3	1	3	2	5	1	2	3	0	4
ENSMUSG00000100190	0	0	0	1	3	0	0	0	0	0	1	0
ENSMUSG00000113267	1	0	0	0	0	0	1	0	0	0	0	0
ENSMUSG00000104423	0	0	0	0	0	0	4	0	0	0	0	0
ENSMUSG00000101315	0	0	1	0	1	1	4	2	0	0	1	1
ENSMUSG00000099691	0	0	0	0	0	0	0	0	0	0	0	0
ENSMUSG00000026166	0	0	0	2	0	0	0	0	0	0	0	0
ENSMUSG00000101173	0	0	0	0	0	0	0	0	0	0	0	0
ENSMUSG00000053161	11	15	17	12	15	21	22	37	28	29	38	61
ENSMUSG00000101896	0	0	0	0	0	0	0	0	0	0	0	0
ENSMUSG00000084443	0	0	0	0	0	0	0	0	0	0	0	0
ENSMUSG00000026163	5642	5647	5840	6073	5986	5987	5891	6475	5867	4535	5572	5917
ENSMUSG00000079140	0	0	0	0	1	3	1	3	0	3	0	1
ENSMUSG00000104374	0	4	7	9	0	4	0	5	1	1	3	2
ENSMUSG00000104219	0	0	0	0	0	0	0	0	0	0	0	0
ENSMUSG00000100580	0	0	0	1	0	0	0	0	0	0	0	0
ENSMUSG00000094946	0	0	0	0	0	0	0	0	0	0	0	0
ENSMUSG00000077736	0	0	0	0	0	0	0	0	0	0	0	0
ENSMUSG00000045658	443	521	573	498	517	508	495	588	520	564	452	617
ENSMUSG00000102750	0	0	2	0	0	0	0	0	0	0	0	0
ENSMUSG00000101934	0	1	0	0	0	0	0	0	0	0	0	0
ENSMUSG00000098851	0	0	0	0	0	0	0	0	0	0	0	2
ENSMUSG00000036766	2150	2671	2701	2634	2400	2458	2745	2526	2236	2886	2037	2156
ENSMUSG00000104396	2	5	6	4	2	4	2	3	2	3	4	8
ENSMUSG00000102481	0	0	0	1	0	0	0	0	2	1	0	1
ENSMUSG00000093254	0	0	0	0	0	0	0	0	0	0	0	0
ENSMUSG00000026219	3748	4472	4497	4539	4188	4042	4480	4896	4065	4080	4046	4214
ENSMUSG00000103505	0	2	2	2	0	0	3	2	1	2	2	0
ENSMUSG00000104503	2	3	1	0	2	2	2	2	2	2	1	5
ENSMUSG00000073633	16	35	28	31	17	34	29	53	41	43	27	58
ENSMUSG00000026220	159	154	217	178	155	174	181	143	183	159	157	200
ENSMUSG00000096802	0	0	0	0	0	0	0	0	0	0	2	0
ENSMUSG00000099693	0	0	0	0	0	2	0	0	0	1	0	0
ENSMUSG00000052477	0	0	0	0	0	0	0	0	1	0	1	3
ENSMUSG00000064281	0	0	1	4	5	1	2	4	1	2	1	2
ENSMUSG00000098842	0	0	0	0	0	0	0	0	0	0	0	0
ENSMUSG00000061852	0	0	0	0	0	0	0	0	0	0	0	0
ENSMUSG00000089976	0	0	0	0	0	0	0	0	0	0	0	0
ENSMUSG00000101279	0	0	0	0	0	0	0	0	0	0	0	0
ENSMUSG00000089844	5	6	9	6	6	3	5	4	7	7	7	5
ENSMUSG00000073631	0	0	0	0	0	0	0	0	0	0	0	0
ENSMUSG00000072109	0	2	2	0	0	0	0	1	0	0	0	0
ENSMUSG00000090128	0	0	0	0	0	0	0	0	0	0	0	0
ENSMUSG00000091199	0	0	0	0	1	0	0	0	0	0	0	0
ENSMUSG00000089716	0	0	0	0	0	0	0	0	0	0	0	0
ENSMUSG00000079457	0	0	0	0	0	0	0	0	0	0	0	0
ENSMUSG00000090252	0	0	0	0	0	0	0	0	0	0	0	0
ENSMUSG00000079455	0	0	0	1	0	0	0	0	0	0	0	0
ENSMUSG00000089652	0	0	0	0	0	0	0	0	0	0	0	0
ENSMUSG00000089937	0	0	0	0	0	0	0	0	0	0	0	0
ENSMUSG00000096292	0	0	0	0	0	0	0	0	0	0	0	0
ENSMUSG00000101751	0	0	0	0	0	0	0	0	0	0	0	0
ENSMUSG00000089714	0	0	0	0	0	0	0	0	0	0	0	0
ENSMUSG00000090186	0	0	0	0	0	0	0	0	0	0	0	0
ENSMUSG00000094127	0	0	0	0	0	0	0	0	0	0	0	0
ENSMUSG00000070034	18	26	25	19	16	24	30	19	19	16	14	16
ENSMUSG00000090103	0	0	0	0	0	0	0	0	0	0	0	0
ENSMUSG00000070031	6	7	3	8	5	4	6	4	7	8	4	4
ENSMUSG00000073628	0	0	0	0	1	0	0	0	0	0	0	0
ENSMUSG00000090246	1	0	0	1	0	2	0	1	0	0	0	0
ENSMUSG00000026222	54	78	68	58	43	76	86	73	34	74	48	62
ENSMUSG00000064414	0	0	0	0	0	0	0	0	0	0	0	0
ENSMUSG00000052760	29	25	20	17	18	16	32	26	6	23	19	21
ENSMUSG00000098634	0	0	0	0	0	0	0	0	0	0	0	0
ENSMUSG00000094834	0	0	0	0	0	0	0	0	0	0	0	0
ENSMUSG00000100217	0	0	0	0	0	0	0	0	0	0	0	0
ENSMUSG00000092932	0	0	0	0	0	0	0	0	0	0	0	0
ENSMUSG00000036707	3273	3409	3544	3622	3383	3327	3787	3794	3445	3491	3200	3321
ENSMUSG00000026223	15270	16508	16263	16367	15362	15436	16007	16908	15182	13288	14835	15051
ENSMUSG00000026224	31	44	35	30	25	30	44	41	36	37	30	36
ENSMUSG00000099767	5	5	11	11	6	21	9	16	17	7	13	12
ENSMUSG00000049608	23	24	34	23	20	31	26	31	22	27	29	36
ENSMUSG00000100108	0	1	0	0	0	0	1	0	0	1	0	2
ENSMUSG00000099342	8	3	8	11	6	16	5	9	11	9	6	4
ENSMUSG00000026226	23	30	17	23	19	33	31	28	35	32	25	36
ENSMUSG00000026227	340	400	441	386	360	473	419	378	392	323	358	370
ENSMUSG00000026229	1663	1974	1883	1905	1830	1745	1937	2153	1680	1847	1815	2016
ENSMUSG00000077274	0	0	0	1	0	0	3	0	0	0	0	0
ENSMUSG00000026228	4	3	3	0	7	2	1	0	6	3	12	2
ENSMUSG00000103272	19	11	17	19	25	9	15	12	23	27	9	8
ENSMUSG00000094638	0	0	0	0	0	0	0	0	0	0	0	0
ENSMUSG00000062590	501	628	585	632	533	626	650	719	615	522	526	607
ENSMUSG00000087538	0	2	0	2	0	2	3	1	2	1	1	5
ENSMUSG00000079445	6	15	6	9	4	1	11	9	2	29	14	7
ENSMUSG00000099644	0	0	0	0	0	0	0	0	0	0	0	0
ENSMUSG00000091806	0	0	0	0	0	0	0	0	0	0	0	0
ENSMUSG00000101853	0	0	0	0	0	0	0	0	0	0	0	0
ENSMUSG00000026234	4347	4769	5030	4881	4415	4404	4966	5061	4419	4955	4396	4333
ENSMUSG00000064837	0	0	0	0	0	0	0	0	0	0	0	0
ENSMUSG00000104627	0	0	0	0	0	0	0	0	0	0	0	0
ENSMUSG00000064696	0	0	0	0	0	0	0	0	0	0	0	0
ENSMUSG00000064823	0	0	0	0	0	0	0	0	0	0	0	0
ENSMUSG00000073627	67	89	85	71	80	92	116	86	78	66	54	75
ENSMUSG00000110510	0	1	0	0	0	1	1	2	0	0	1	0
ENSMUSG00000026237	4	5	2	1	1	0	6	3	1	2	2	3
ENSMUSG00000036574	4	0	0	0	1	0	0	0	1	0	0	3
ENSMUSG00000101328	0	0	0	4	0	0	0	0	0	0	0	1
ENSMUSG00000026238	3786	4089	4494	4584	3991	4254	4822	4582	4226	4355	4494	4361
ENSMUSG00000026239	451	519	454	561	531	431	609	522	475	567	510	487
ENSMUSG00000102927	0	1	0	1	1	1	7	0	1	2	0	0
ENSMUSG00000026240	274	362	335	373	341	356	392	378	313	332	350	356
ENSMUSG00000084468	1	3	2	0	0	0	0	0	0	0	0	0
ENSMUSG00000103609	0	4	5	1	8	3	1	2	3	2	1	4
ENSMUSG00000026241	21	50	54	52	45	38	51	67	49	49	39	31
ENSMUSG00000053333	415	418	384	454	365	338	448	401	369	435	363	386
ENSMUSG00000100225	0	0	0	0	0	0	0	0	0	1	0	0
ENSMUSG00000100768	0	1	1	0	3	0	0	0	0	1	1	0
ENSMUSG00000104121	0	0	1	2	0	2	0	0	0	3	0	0
ENSMUSG00000102383	0	0	0	0	0	0	0	0	0	0	0	0
ENSMUSG00000104400	0	0	0	0	0	0	1	0	0	0	1	0
ENSMUSG00000102293	0	0	0	0	0	0	0	0	0	0	0	0
ENSMUSG00000102649	2	2	0	0	0	4	5	0	5	6	1	2
ENSMUSG00000084106	21	18	14	26	12	12	14	27	17	17	18	21
ENSMUSG00000102571	1	0	4	0	1	2	1	1	1	1	0	1
ENSMUSG00000099401	0	0	0	0	0	0	4	0	0	1	0	0
ENSMUSG00000102956	1	0	0	0	0	4	0	0	1	0	0	0
ENSMUSG00000103984	9	17	20	6	9	7	18	8	9	10	16	15
ENSMUSG00000101940	0	0	7	0	3	0	1	1	1	2	0	1
ENSMUSG00000101625	0	0	0	0	0	0	0	0	0	0	0	0
ENSMUSG00000026246	0	0	0	0	0	0	0	0	0	0	0	0
ENSMUSG00000079440	0	0	0	0	0	0	0	0	0	0	0	0
ENSMUSG00000100940	0	0	0	0	0	0	0	0	0	0	0	0
ENSMUSG00000036500	0	0	0	0	0	0	0	0	0	0	0	2
ENSMUSG00000099839	0	4	0	0	4	4	2	0	3	2	0	0
ENSMUSG00000026247	61	84	71	130	105	193	81	41	39	192	61	63
ENSMUSG00000036480	0	6	0	1	0	0	2	0	0	3	1	0
ENSMUSG00000026251	0	0	0	0	1	0	0	0	0	1	0	0
ENSMUSG00000026253	0	0	0	0	0	1	0	0	0	1	0	0
ENSMUSG00000026254	863	973	1075	1084	1052	937	1030	1155	980	1000	994	998
ENSMUSG00000088318	0	2	0	0	0	1	1	0	0	1	0	0
ENSMUSG00000026255	192	260	307	270	253	242	299	270	279	338	280	265
ENSMUSG00000089821	0	0	0	0	0	0	0	0	0	0	0	0
ENSMUSG00000048000	1439	1603	1667	1679	1638	1498	1688	1738	1495	1470	1555	1517
ENSMUSG00000095281	0	0	2	0	0	0	0	0	0	0	0	0
ENSMUSG00000079436	0	7	1	4	0	5	4	139	6	76	16	115
ENSMUSG00000089613	1	1	0	0	1	0	0	0	0	0	1	0
ENSMUSG00000026258	1	1	3	4	4	1	5	0	3	2	1	0
ENSMUSG00000026259	1416	1665	1833	1808	1623	1441	1859	1675	1459	1622	1607	1418
ENSMUSG00000079434	5	6	11	10	5	19	21	11	12	12	9	13
ENSMUSG00000091123	0	0	1	0	0	1	0	0	0	0	0	0
ENSMUSG00000090994	0	0	1	0	0	3	0	2	0	1	0	0
ENSMUSG00000026288	230	216	296	275	229	246	277	203	251	213	201	203
ENSMUSG00000026289	1093	1289	1361	1439	1296	1294	1354	1415	1259	1172	1319	1305
ENSMUSG00000087968	2	4	1	4	6	1	6	6	4	1	3	3
ENSMUSG00000089281	3	3	12	6	7	2	12	11	7	6	0	3
ENSMUSG00000056055	31	39	23	38	19	31	39	23	33	28	94	26
ENSMUSG00000070738	2520	2677	2765	3005	2512	2406	2736	2861	2559	2187	2559	2547
ENSMUSG00000101942	3	2	4	6	5	2	2	4	5	2	3	3
ENSMUSG00000103996	0	0	0	0	0	0	1	0	0	0	0	0
ENSMUSG00000103591	2	5	2	2	2	1	3	2	1	1	4	3
ENSMUSG00000005501	476	505	645	585	554	554	597	642	507	560	529	565
ENSMUSG00000095942	0	0	0	0	0	0	0	0	0	0	0	0
ENSMUSG00000084021	2	0	0	0	0	0	1	0	0	0	0	0
ENSMUSG00000083478	0	0	0	0	0	0	0	0	0	0	0	0
ENSMUSG00000118514	0	0	0	0	0	0	0	0	0	0	0	0
ENSMUSG00000090165	0	0	0	0	0	0	0	0	0	0	0	0
ENSMUSG00000092220	0	0	0	0	0	0	0	0	0	0	0	0
ENSMUSG00000090175	0	0	0	0	0	0	0	0	0	0	0	0
ENSMUSG00000089675	0	0	0	0	0	0	0	0	0	0	0	0
ENSMUSG00000090124	8	5	6	5	4	8	5	6	12	6	9	5
ENSMUSG00000082837	0	0	0	0	0	0	0	0	0	0	0	0
ENSMUSG00000090145	0	0	0	0	0	0	0	0	0	0	0	0
ENSMUSG00000084195	0	0	0	0	0	0	0	0	0	0	0	0
ENSMUSG00000081261	0	0	0	0	1	0	0	0	0	0	0	0
ENSMUSG00000054545	1	1	3	3	1	0	2	0	2	0	0	0
ENSMUSG00000081602	0	0	0	0	0	0	0	0	0	0	0	0
ENSMUSG00000082513	0	0	0	0	0	0	0	0	0	0	0	0
ENSMUSG00000082677	0	0	0	0	0	0	0	0	0	0	0	0
ENSMUSG00000089943	0	0	0	0	0	0	0	0	0	0	0	0
ENSMUSG00000081488	0	1	0	0	1	0	0	0	0	0	0	0
ENSMUSG00000083277	0	0	0	0	0	0	0	0	0	0	0	0
ENSMUSG00000090171	0	1	0	0	0	0	0	1	0	0	2	0
ENSMUSG00000081984	21	7	25	7	13	16	24	22	18	5	20	20
ENSMUSG00000089960	0	0	0	0	0	0	0	0	0	0	0	0
ENSMUSG00000079429	55	42	72	62	59	63	63	60	66	75	38	63
ENSMUSG00000044783	1275	1225	1691	1256	1077	1431	1518	1270	1509	1469	1082	1402
ENSMUSG00000036251	3	0	2	1	1	2	2	4	1	9	3	4
ENSMUSG00000085420	0	0	0	0	0	0	0	0	0	0	0	0
ENSMUSG00000026295	0	3	1	1	3	1	0	0	1	1	5	1
ENSMUSG00000099553	0	1	0	1	2	0	0	16	0	9	0	18
ENSMUSG00000100908	0	0	0	0	0	0	1	0	0	0	0	1
ENSMUSG00000062310	0	4	2	1	4	0	1	4	0	2	6	1
ENSMUSG00000100798	0	0	0	0	0	0	0	0	1	0	0	0
ENSMUSG00000104057	0	0	0	0	0	0	0	0	0	1	0	0
ENSMUSG00000100367	0	0	0	0	0	0	0	0	0	0	0	0
ENSMUSG00000049866	741	1069	1009	1006	895	790	1125	990	866	1311	948	872
ENSMUSG00000101736	0	0	0	0	0	0	0	0	0	0	0	0
ENSMUSG00000097398	0	0	0	0	0	2	1	0	0	1	0	1
ENSMUSG00000099848	0	0	0	0	0	0	0	0	0	0	0	0
ENSMUSG00000101333	0	0	0	0	0	0	0	0	0	0	0	0
ENSMUSG00000099378	0	0	1	0	0	0	0	0	0	0	0	0
ENSMUSG00000099544	0	0	0	0	0	0	0	0	0	0	0	0
ENSMUSG00000036206	606	600	583	604	512	445	643	602	588	432	552	497
ENSMUSG00000102700	0	0	1	1	0	0	0	0	0	0	0	0
ENSMUSG00000102083	0	0	0	0	0	0	0	0	0	0	0	0
ENSMUSG00000101288	0	0	1	0	0	0	0	0	0	0	0	0
ENSMUSG00000099938	0	0	0	0	0	0	0	0	0	1	0	0
ENSMUSG00000055013	2610	2876	3152	3011	2296	2468	3400	2757	2977	3152	2460	2894
ENSMUSG00000104114	0	1	0	0	1	3	4	0	1	4	2	0
ENSMUSG00000088371	0	0	0	0	0	1	0	0	0	0	0	0
ENSMUSG00000101662	0	1	1	1	0	2	0	1	0	1	3	0
ENSMUSG00000102009	0	1	2	0	1	0	0	2	0	0	1	3
ENSMUSG00000088775	0	0	0	0	0	0	0	0	0	0	0	0
ENSMUSG00000103252	1	0	4	2	2	0	1	3	1	2	0	5
ENSMUSG00000034486	1	0	0	0	0	0	1	0	0	1	0	0
ENSMUSG00000092627	0	0	0	0	2	2	0	1	0	0	1	0
ENSMUSG00000067081	82	81	105	84	85	89	113	95	82	86	79	78
ENSMUSG00000026301	16	34	22	41	32	46	36	46	46	49	28	52
ENSMUSG00000100850	0	0	0	1	0	0	0	1	0	1	0	0
ENSMUSG00000044337	157	325	229	311	242	182	179	311	238	244	287	187
ENSMUSG00000104087	0	0	0	0	0	0	0	0	0	0	0	0
ENSMUSG00000101951	3	0	0	0	0	0	0	0	0	0	0	1
ENSMUSG00000101028	0	1	0	1	1	1	4	0	2	1	2	2
ENSMUSG00000098368	0	0	0	0	0	0	0	1	0	0	0	0
ENSMUSG00000101997	5	12	5	8	7	4	8	11	7	3	10	4
ENSMUSG00000103292	0	3	2	0	3	1	1	0	0	4	1	3
ENSMUSG00000034432	1167	1414	1340	1387	1258	1273	1455	1416	1303	1134	1165	1283
ENSMUSG00000056128	0	0	0	0	0	0	0	0	0	0	0	0
ENSMUSG00000048126	153	83	108	66	78	351	89	91	241	375	249	219
ENSMUSG00000103061	0	0	0	0	0	0	0	0	0	0	0	1
ENSMUSG00000103978	0	0	0	0	0	0	0	0	0	0	0	1
ENSMUSG00000026303	39	58	63	57	47	40	56	43	39	46	32	42
ENSMUSG00000090550	0	0	0	0	0	0	0	0	0	0	0	0
ENSMUSG00000026304	0	0	2	0	2	0	0	0	0	0	2	0
ENSMUSG00000100791	0	1	0	0	0	0	0	0	0	0	0	0
ENSMUSG00000026305	1441	1636	1633	1706	1567	1593	1582	1700	1576	1313	1567	1413
ENSMUSG00000070732	0	1	0	1	2	1	1	0	3	1	1	0
ENSMUSG00000100018	0	0	0	0	1	1	0	0	0	0	2	1
ENSMUSG00000034353	881	944	982	1025	897	832	997	945	905	868	880	848
ENSMUSG00000034343	626	767	836	834	729	690	844	845	694	799	694	713
ENSMUSG00000083064	2	8	4	6	10	7	4	10	5	7	7	6
ENSMUSG00000026307	188	194	273	214	222	237	256	239	226	251	188	234
ENSMUSG00000090322	0	0	3	0	2	0	1	0	1	1	6	2
ENSMUSG00000049515	5	3	1	2	7	1	1	6	1	3	1	2
ENSMUSG00000026308	0	5	0	0	1	0	0	12	0	6	3	3
ENSMUSG00000047443	1	0	1	1	0	1	1	0	1	3	1	1
ENSMUSG00000026309	628	705	755	745	718	706	748	788	634	699	701	732
ENSMUSG00000100253	1	0	0	2	1	2	0	1	2	0	0	1
ENSMUSG00000067071	157	217	184	240	193	176	183	233	173	244	183	211
ENSMUSG00000055866	666	942	1422	1082	1160	1396	790	1274	1295	925	1148	1048
ENSMUSG00000101911	0	0	0	0	0	0	0	0	0	0	0	0
ENSMUSG00000100151	0	0	0	0	0	0	0	0	0	0	0	0
ENSMUSG00000101958	0	0	0	3	1	0	0	0	0	0	0	0
ENSMUSG00000034292	332	422	402	454	413	351	397	533	390	440	397	378
ENSMUSG00000026311	1003	1153	1099	1179	1078	1017	1144	1175	1006	943	1022	998
ENSMUSG00000101705	0	0	0	1	0	0	0	0	0	0	0	0
ENSMUSG00000100980	35	29	37	28	19	22	25	24	24	26	16	17
ENSMUSG00000007805	6	5	10	5	3	5	10	5	7	3	8	8
ENSMUSG00000101414	1	1	0	1	0	0	0	0	0	2	0	0
ENSMUSG00000102745	0	0	0	0	0	0	0	0	0	0	0	0
ENSMUSG00000026313	1168	1455	1436	1436	1352	1273	1474	1463	1278	1135	1178	1266
ENSMUSG00000103101	2	0	0	2	1	1	4	1	0	0	4	2
ENSMUSG00000102565	0	2	2	0	0	2	0	0	0	1	0	0
ENSMUSG00000101265	0	0	0	0	0	0	0	0	0	0	0	0
ENSMUSG00000101522	0	0	0	0	0	0	0	0	0	0	0	0
ENSMUSG00000026260	2176	2394	2329	2382	2223	2039	2292	2506	2155	2164	2066	2325
ENSMUSG00000098288	0	0	0	0	0	0	0	0	0	0	0	0
ENSMUSG00000067064	0	0	0	0	0	0	0	0	0	0	0	0
ENSMUSG00000057464	0	0	0	0	0	0	0	0	0	0	0	0
ENSMUSG00000042849	0	0	0	0	0	0	0	0	0	0	0	1
ENSMUSG00000058904	0	0	0	0	0	0	0	0	0	0	0	0
ENSMUSG00000097001	0	0	0	0	0	0	0	0	0	0	0	0
ENSMUSG00000099363	0	0	0	0	0	0	0	0	0	0	0	0
ENSMUSG00000046300	0	0	0	0	1	0	0	0	0	0	0	0
ENSMUSG00000107778	0	0	0	0	0	0	0	0	0	0	0	0
ENSMUSG00000062497	0	0	0	0	0	0	0	0	0	0	0	0
ENSMUSG00000108131	0	0	0	0	0	0	0	0	0	0	0	0
ENSMUSG00000063583	0	0	0	1	0	0	0	0	0	0	0	0
ENSMUSG00000061616	0	0	2	0	0	1	0	0	0	0	0	0
ENSMUSG00000073616	792	789	806	920	884	763	757	956	762	779	760	836
ENSMUSG00000044055	16	6	9	18	16	28	16	20	9	11	10	17
ENSMUSG00000100546	24	33	23	33	16	10	24	30	39	14	30	20
ENSMUSG00000099665	0	0	0	0	0	0	0	0	0	0	0	0
ENSMUSG00000100781	3	0	2	1	0	2	0	0	2	0	0	0
ENSMUSG00000034220	2337	2481	2183	2373	2188	2165	2531	2358	2275	1983	2058	2225
ENSMUSG00000101995	12	19	16	16	11	21	25	13	13	25	15	10
ENSMUSG00000065470	6	0	5	8	3	7	2	4	1	9	1	3
ENSMUSG00000034212	3	6	6	5	3	5	9	4	8	7	6	1
ENSMUSG00000047067	310	283	316	357	339	318	372	363	339	345	337	337
ENSMUSG00000097251	49	50	40	25	37	50	53	38	40	39	49	33
ENSMUSG00000026269	740	849	836	920	866	752	941	945	780	797	796	826
ENSMUSG00000100632	7	9	8	3	6	5	4	3	4	2	8	5
ENSMUSG00000026270	437	467	465	560	507	411	460	467	443	472	508	454
ENSMUSG00000026271	8	7	31	14	13	26	18	20	17	14	22	14
ENSMUSG00000100021	0	0	0	1	0	0	2	0	0	0	0	0
ENSMUSG00000045091	4	0	1	1	1	0	0	2	0	1	0	0
ENSMUSG00000014602	22424	26228	24129	24836	21308	21024	28016	23464	21979	22813	21253	21411
ENSMUSG00000101378	0	1	0	0	0	0	3	3	0	3	0	0
ENSMUSG00000026272	0	0	0	0	0	0	0	0	0	0	0	0
ENSMUSG00000034159	0	0	0	2	0	0	1	7	0	3	0	2
ENSMUSG00000084989	22	55	61	90	39	134	76	102	66	99	100	102
ENSMUSG00000047793	244	645	416	323	332	316	476	586	377	676	935	446
ENSMUSG00000098997	0	0	0	0	0	0	0	0	0	0	0	0
ENSMUSG00000026273	131	207	208	191	189	140	153	188	189	204	180	175
ENSMUSG00000101172	0	1	4	0	3	3	2	0	7	3	1	4
ENSMUSG00000100351	2	2	1	5	1	2	0	1	0	2	2	2
ENSMUSG00000026274	82	113	110	96	84	86	80	94	86	105	100	72
ENSMUSG00000026275	2021	2285	2101	2138	1917	1811	2181	2190	1900	1989	1799	1952
ENSMUSG00000106302	0	0	1	0	0	0	0	0	2	0	0	0
ENSMUSG00000098689	0	0	1	0	1	0	0	1	0	0	0	1
ENSMUSG00000064389	6	4	9	6	3	12	8	4	4	2	8	4
ENSMUSG00000034107	6	7	0	3	2	5	5	2	6	6	1	5
ENSMUSG00000034088	3579	3727	3953	3744	3528	3709	4077	4142	3473	3615	3200	4078
ENSMUSG00000090489	5	6	6	3	6	10	5	5	3	10	6	1
ENSMUSG00000026276	30	44	59	54	42	40	34	34	26	33	44	26
ENSMUSG00000116048	0	0	0	0	0	0	0	0	0	0	0	0
ENSMUSG00000034066	129	173	173	146	147	191	167	189	147	133	161	153
ENSMUSG00000103854	3	2	1	1	0	0	1	0	0	0	0	0
ENSMUSG00000026277	3473	3689	3736	3920	3721	3414	3863	3874	3455	3244	3556	3578
ENSMUSG00000100927	3	5	2	4	3	1	1	3	2	5	1	6
ENSMUSG00000026278	1341	1299	1398	1357	1293	1278	1457	1545	1430	1138	1324	1372
ENSMUSG00000026279	116	137	165	159	163	125	167	186	138	181	131	159
ENSMUSG00000101952	0	0	0	0	0	0	0	0	0	0	0	0
ENSMUSG00000026280	1052	1198	1308	1299	1132	1155	1241	1176	1126	1134	1096	1187
ENSMUSG00000026281	445	545	603	579	582	536	545	580	516	541	559	525
ENSMUSG00000026283	287	395	372	406	311	345	404	315	312	335	338	297
ENSMUSG00000088961	0	2	0	0	0	1	0	0	1	2	0	0
ENSMUSG00000073609	236	224	233	264	228	200	231	229	241	223	242	281
ENSMUSG00000094651	0	0	0	2	0	0	1	1	0	0	0	0
ENSMUSG00000101660	0	0	0	0	0	0	0	0	0	0	1	0
ENSMUSG00000093805	0	0	1	1	1	0	3	0	0	0	2	0
ENSMUSG00000099624	0	0	0	0	0	0	0	0	0	0	0	0
ENSMUSG00000073608	0	2	1	3	0	2	1	0	0	0	2	0
ENSMUSG00000034000	173	218	256	179	209	207	218	219	223	220	197	227
ENSMUSG00000026285	0	2	2	2	0	2	5	0	1	0	1	3
ENSMUSG00000100990	0	1	0	0	0	0	0	0	0	0	0	0
ENSMUSG00000100347	3	6	3	5	4	3	3	4	4	5	2	7
ENSMUSG00000077413	0	0	0	0	0	0	0	0	0	0	0	0
ENSMUSG00000100518	0	0	0	0	0	0	0	0	0	0	0	0
ENSMUSG00000089310	0	0	0	0	0	0	0	0	0	0	0	0
ENSMUSG00000099592	0	0	1	0	0	0	0	0	0	1	0	0
ENSMUSG00000051185	924	894	1075	1086	985	986	1073	1133	969	914	1001	973
ENSMUSG00000103973	12	17	18	17	13	27	25	18	21	26	24	24
ENSMUSG00000081051	11	10	21	16	10	9	11	14	16	18	15	11
ENSMUSG00000040710	316	357	371	427	373	343	330	375	410	375	369	351
ENSMUSG00000103197	0	0	0	0	0	0	0	0	0	0	0	0
ENSMUSG00000100777	0	0	0	0	0	0	0	0	0	0	0	0
ENSMUSG00000102718	0	0	0	0	0	0	0	0	0	0	0	0
ENSMUSG00000095955	0	0	0	0	0	0	0	2	0	0	0	0
ENSMUSG00000100062	0	0	0	0	0	0	0	0	0	0	0	0
ENSMUSG00000080345	0	0	0	0	0	0	0	0	0	0	0	0
ENSMUSG00000096585	0	0	0	0	0	0	1	0	0	0	0	0
ENSMUSG00000102658	0	0	0	0	0	0	0	0	0	0	0	0
ENSMUSG00000100336	0	0	0	0	0	0	0	0	0	0	0	0
ENSMUSG00000100589	0	0	0	0	0	0	0	0	0	0	0	0
ENSMUSG00000095610	0	0	0	0	0	0	0	0	0	0	0	0
ENSMUSG00000100362	0	0	0	0	0	0	0	0	0	0	0	0
ENSMUSG00000077255	0	0	0	0	0	0	0	0	0	0	0	0
ENSMUSG00000040693	66	94	70	81	68	85	106	50	80	78	58	87
ENSMUSG00000097814	53	64	64	43	47	48	57	47	54	54	50	55
ENSMUSG00000045463	0	0	0	1	1	2	0	1	2	1	0	0
ENSMUSG00000097480	0	0	0	0	0	0	0	0	0	0	0	0
ENSMUSG00000100454	0	0	0	0	0	0	0	1	0	0	1	0
ENSMUSG00000044757	0	0	0	0	0	1	0	1	0	1	0	0
ENSMUSG00000026331	0	1	0	3	0	1	0	0	0	0	0	0
ENSMUSG00000100484	2	0	0	0	0	0	0	0	1	0	0	0
ENSMUSG00000101348	0	0	0	0	0	0	0	0	1	0	2	0
ENSMUSG00000103179	0	0	0	0	0	0	0	0	0	0	0	0
ENSMUSG00000044768	515	643	604	713	662	601	691	666	592	643	667	624
ENSMUSG00000118489	0	0	0	0	0	0	0	0	0	0	0	1
ENSMUSG00000040648	595	726	744	701	633	624	734	719	616	825	658	645
ENSMUSG00000026333	119	104	160	150	120	132	122	146	123	104	96	141
ENSMUSG00000026335	3099	3840	3751	3550	3247	2701	3678	3642	3060	4363	3175	2892
ENSMUSG00000104140	0	5	0	0	5	3	5	0	1	0	4	5
ENSMUSG00000089169	0	1	0	0	0	0	0	0	0	0	0	0
ENSMUSG00000089782	13	6	11	10	10	7	11	6	10	10	4	6
ENSMUSG00000089706	75	120	118	83	69	88	116	105	55	96	78	40
ENSMUSG00000096085	1	1	0	0	1	3	0	0	0	0	0	0
ENSMUSG00000100182	0	0	0	0	0	0	1	0	0	0	2	0
ENSMUSG00000100711	0	0	0	0	0	0	0	0	0	0	0	0
ENSMUSG00000097608	0	0	0	0	0	0	0	0	0	0	0	0
ENSMUSG00000099634	0	3	0	0	0	1	0	0	0	1	0	1
ENSMUSG00000026336	0	0	0	0	0	0	0	0	0	0	0	0
ENSMUSG00000089791	2	0	1	0	1	0	3	0	1	1	1	0
ENSMUSG00000096193	0	0	0	0	0	0	0	0	0	0	0	0
ENSMUSG00000100009	38	17	24	12	11	20	18	28	24	18	22	16
ENSMUSG00000099686	0	3	3	3	1	3	3	4	3	4	3	4
ENSMUSG00000087804	0	0	0	0	0	0	0	0	0	0	0	0
ENSMUSG00000099453	0	0	0	0	0	0	0	0	0	0	0	0
ENSMUSG00000067028	218	273	275	268	223	206	269	273	248	298	214	227
ENSMUSG00000082431	2	3	3	1	2	2	1	2	1	2	5	0
ENSMUSG00000104104	0	0	0	0	0	0	0	0	0	0	0	2
ENSMUSG00000100662	0	0	0	0	0	0	0	0	0	0	2	0
ENSMUSG00000087883	0	0	0	0	0	0	0	0	0	0	0	0
ENSMUSG00000099835	0	0	0	0	0	0	0	0	0	0	0	0
ENSMUSG00000100794	0	0	0	2	0	0	0	2	0	0	0	0
ENSMUSG00000099427	0	0	0	0	0	0	0	0	0	0	0	0
ENSMUSG00000099892	0	0	0	0	0	0	0	0	0	0	0	0
ENSMUSG00000100977	0	0	0	0	0	0	0	0	0	0	0	0
ENSMUSG00000077039	0	0	0	0	0	0	0	0	0	0	0	0
ENSMUSG00000100684	0	0	0	0	0	0	0	0	0	0	0	0
ENSMUSG00000100088	0	0	0	0	0	0	0	0	0	0	0	0
ENSMUSG00000100222	0	0	0	0	0	0	0	0	0	0	0	0
ENSMUSG00000100065	0	0	0	0	0	0	0	0	0	0	0	0
ENSMUSG00000100349	1	1	2	0	0	0	0	0	0	0	3	0
ENSMUSG00000099375	2	6	2	1	2	3	2	2	2	5	3	2
ENSMUSG00000077295	0	0	0	0	0	0	0	0	0	0	0	0
ENSMUSG00000099770	0	0	0	0	0	0	0	0	0	0	0	0
ENSMUSG00000088510	0	0	0	0	0	0	0	0	0	0	0	0
ENSMUSG00000101890	0	0	0	0	0	0	0	0	0	0	0	0
ENSMUSG00000099989	0	0	0	0	0	0	0	1	0	0	0	0
ENSMUSG00000087908	0	0	0	0	0	0	0	0	0	0	0	0
ENSMUSG00000100955	0	0	0	0	0	0	0	0	0	0	1	0
ENSMUSG00000088594	0	0	0	0	0	0	0	0	0	0	0	0
ENSMUSG00000099469	0	0	0	0	0	0	0	0	0	0	0	0
ENSMUSG00000102325	0	0	0	0	0	0	0	0	0	0	0	0
ENSMUSG00000101297	0	0	0	0	0	0	0	0	0	0	0	0
ENSMUSG00000100059	0	0	0	0	0	0	0	0	0	0	0	0
ENSMUSG00000088161	0	0	0	0	0	0	0	0	0	0	0	0
ENSMUSG00000099464	0	0	0	0	0	0	0	0	0	0	0	0
ENSMUSG00000100935	0	0	0	0	0	0	0	0	0	0	0	0
ENSMUSG00000099801	0	0	0	0	0	0	0	0	0	0	0	0
ENSMUSG00000050840	240	366	381	333	294	260	409	265	298	414	265	316
ENSMUSG00000103991	1	1	0	1	1	0	0	1	0	1	0	0
ENSMUSG00000084704	0	0	0	0	0	0	0	0	0	0	0	0
ENSMUSG00000103060	0	0	0	0	0	0	0	0	0	0	0	0
ENSMUSG00000089866	0	0	0	0	0	0	2	0	0	0	0	0
ENSMUSG00000099669	0	1	0	0	0	0	0	0	0	0	0	0
ENSMUSG00000099702	0	0	0	0	0	0	1	0	0	0	0	0
ENSMUSG00000047496	98	124	103	146	92	76	154	218	95	514	147	270
ENSMUSG00000099582	0	1	0	0	0	0	0	0	0	0	0	0
ENSMUSG00000097482	0	2	0	1	1	0	1	3	1	5	0	2
ENSMUSG00000101214	1	1	3	4	0	2	0	0	2	1	0	2
ENSMUSG00000067017	10	12	14	9	11	3	11	8	11	14	11	14
ENSMUSG00000056536	361	467	421	421	385	368	375	491	368	424	352	386
ENSMUSG00000100672	0	0	0	0	0	0	0	1	0	0	0	0
ENSMUSG00000101219	0	3	1	1	0	1	0	0	0	0	0	0
ENSMUSG00000076999	0	0	0	0	0	0	0	0	0	0	0	0
ENSMUSG00000101656	0	0	0	1	0	0	0	2	0	1	0	0
ENSMUSG00000026319	1502	1746	1701	1785	1562	1565	1711	1870	1575	1492	1679	1651
ENSMUSG00000104044	0	0	0	0	0	0	1	1	0	2	0	0
ENSMUSG00000101330	1	0	0	0	0	5	0	0	0	0	1	2
ENSMUSG00000026321	43	61	81	42	36	42	62	55	48	95	50	57
ENSMUSG00000102690	0	0	0	0	0	0	0	0	0	0	0	0
ENSMUSG00000089206	0	0	0	0	0	0	0	0	0	0	0	0
ENSMUSG00000099448	0	0	0	0	0	0	2	0	0	0	0	0
ENSMUSG00000099843	34	31	29	30	30	15	44	26	28	24	31	28
ENSMUSG00000038866	526	640	687	787	739	635	647	736	657	638	721	595
ENSMUSG00000102501	0	1	0	0	1	1	1	0	2	0	1	3
ENSMUSG00000097612	1	4	12	7	2	11	4	0	7	3	3	8
ENSMUSG00000101583	10	5	7	11	11	12	18	13	5	5	14	15
ENSMUSG00000044340	2330	2725	2658	2661	2387	2380	3171	2743	2621	2548	2317	2519
ENSMUSG00000103291	1	2	0	3	3	1	3	0	3	4	2	2
ENSMUSG00000100247	0	0	0	0	0	0	0	2	0	1	0	0
ENSMUSG00000099604	0	0	0	0	0	1	0	0	0	0	0	0
ENSMUSG00000057329	198	231	293	282	288	308	267	280	247	346	232	221
ENSMUSG00000054006	1	0	0	0	0	0	1	0	0	0	0	0
ENSMUSG00000098344	0	0	0	0	0	0	0	0	0	0	0	0
ENSMUSG00000103348	0	0	0	0	0	1	0	0	0	0	0	0
ENSMUSG00000009905	604	790	865	869	806	718	745	884	756	747	743	782
ENSMUSG00000009907	849	1026	1046	979	921	900	1048	1123	919	1058	981	961
ENSMUSG00000067006	0	1	0	0	0	1	0	0	0	0	0	1
ENSMUSG00000083613	0	0	0	0	0	0	0	0	0	0	0	0
ENSMUSG00000059956	0	0	0	0	0	0	0	0	0	0	0	0
ENSMUSG00000048775	0	0	0	0	0	0	0	0	0	0	0	0
ENSMUSG00000084228	0	0	0	0	0	0	0	0	0	0	0	0
ENSMUSG00000044594	0	0	0	0	0	0	0	0	0	0	0	0
ENSMUSG00000058017	0	0	0	0	0	0	0	0	0	0	0	0
ENSMUSG00000083884	0	0	0	0	0	0	0	0	0	0	0	0
ENSMUSG00000073602	0	0	0	0	0	0	0	0	0	0	0	0
ENSMUSG00000080729	0	0	0	0	0	0	0	0	0	0	0	0
ENSMUSG00000081114	0	0	0	0	0	0	0	0	0	0	0	0
ENSMUSG00000073601	0	0	0	0	0	0	0	0	0	0	0	0
ENSMUSG00000084189	0	0	0	0	2	0	0	0	0	0	0	0
ENSMUSG00000026327	0	0	2	0	0	0	0	0	0	2	0	0
ENSMUSG00000087210	0	0	0	0	0	0	0	0	0	0	0	0
ENSMUSG00000067001	1	0	4	2	0	0	1	1	0	0	0	0
ENSMUSG00000089278	0	0	0	0	0	0	0	0	1	0	0	0
ENSMUSG00000062345	0	1	40	2	0	0	1	0	0	0	0	0
ENSMUSG00000092572	0	0	0	0	1	0	0	2	1	0	0	0
ENSMUSG00000026315	58	94	60	72	64	58	71	102	98	45	49	65
ENSMUSG00000086161	0	0	0	0	0	0	0	0	0	0	0	0
ENSMUSG00000096241	0	0	0	0	0	0	0	0	0	0	0	0
ENSMUSG00000077237	0	0	0	0	0	0	0	0	0	0	0	0
ENSMUSG00000100457	0	0	0	0	0	0	0	0	0	0	0	0
ENSMUSG00000101477	0	0	0	0	0	0	0	0	0	0	0	0
ENSMUSG00000099484	0	0	0	0	0	0	0	0	0	0	0	0
ENSMUSG00000100041	0	0	0	0	0	0	0	0	0	0	0	0
ENSMUSG00000104478	0	0	0	0	0	0	0	0	0	0	0	0
ENSMUSG00000101231	0	0	0	0	0	0	0	0	0	0	0	0
ENSMUSG00000101097	0	0	0	0	0	0	0	0	0	0	0	0
ENSMUSG00000100831	0	0	0	0	0	0	0	0	0	0	0	0
ENSMUSG00000100884	0	0	0	0	0	0	0	0	0	0	0	0
ENSMUSG00000089037	0	0	0	0	0	0	0	0	0	0	0	0
ENSMUSG00000084741	0	0	0	0	0	0	0	0	0	0	0	0
ENSMUSG00000100025	0	0	0	2	0	0	0	0	0	2	1	2
ENSMUSG00000026312	130	157	172	184	149	180	189	141	145	320	158	151
ENSMUSG00000100290	0	0	0	0	0	0	0	0	0	0	0	0
ENSMUSG00000100758	0	0	0	0	0	0	0	0	0	0	0	0
ENSMUSG00000099926	0	0	0	0	0	0	0	0	0	0	0	0
ENSMUSG00000047216	150	194	262	204	147	180	216	214	297	281	166	270
ENSMUSG00000102788	11	11	8	18	4	8	10	1	13	9	9	13
ENSMUSG00000102160	4	3	7	2	4	2	8	7	10	6	4	5
ENSMUSG00000101253	0	0	0	0	0	0	0	0	0	0	0	0
ENSMUSG00000101846	0	0	1	0	0	0	0	2	0	0	0	0
ENSMUSG00000100555	3	1	3	1	0	0	1	2	0	2	2	7
ENSMUSG00000102728	0	0	1	0	0	0	0	0	1	0	0	0
ENSMUSG00000038702	365	398	389	419	415	353	366	457	419	332	393	443
ENSMUSG00000101875	0	0	0	0	0	0	0	0	0	0	0	0
ENSMUSG00000099732	0	0	0	0	0	0	0	0	0	0	0	0
ENSMUSG00000101220	0	0	0	0	0	0	0	0	0	0	0	0
ENSMUSG00000100020	0	0	0	0	0	0	0	0	0	0	0	0
ENSMUSG00000101054	8	15	8	13	23	7	14	11	4	13	20	2
ENSMUSG00000088691	0	0	0	0	0	0	0	0	0	0	0	0
ENSMUSG00000099884	0	0	0	0	0	0	0	0	0	0	0	0
ENSMUSG00000100304	0	0	0	0	0	0	0	0	0	0	0	0
ENSMUSG00000101453	0	0	0	0	0	0	0	0	0	0	0	0
ENSMUSG00000102105	0	0	0	0	0	0	0	0	0	0	0	0
ENSMUSG00000099943	0	0	0	0	0	0	0	0	0	0	0	0
ENSMUSG00000084546	0	0	0	0	0	0	0	0	0	0	0	0
ENSMUSG00000097648	1	8	5	2	1	0	6	7	3	7	3	6
ENSMUSG00000101687	0	0	0	0	0	0	0	0	0	0	0	0
ENSMUSG00000100515	2	14	12	8	7	5	12	7	8	26	9	12
ENSMUSG00000070695	680	926	719	843	819	740	908	786	665	873	693	718
ENSMUSG00000092948	0	0	0	0	0	0	0	0	0	0	0	0
ENSMUSG00000102033	0	0	1	0	0	0	0	0	0	0	0	0
ENSMUSG00000094429	0	0	0	0	0	0	0	0	0	1	0	0
ENSMUSG00000101154	0	0	0	0	0	0	0	0	0	0	0	0
ENSMUSG00000065865	0	0	0	0	0	0	0	0	0	0	0	0
ENSMUSG00000098815	0	0	0	0	0	0	0	0	0	0	0	0
ENSMUSG00000101573	0	0	0	0	0	0	0	0	0	0	0	0
ENSMUSG00000107979	0	0	0	0	0	0	0	0	0	0	0	0
ENSMUSG00000101373	0	0	0	0	0	0	0	0	0	0	0	0
ENSMUSG00000099615	0	0	0	0	0	0	0	0	0	0	0	0
ENSMUSG00000100265	0	0	0	0	0	0	0	0	0	0	0	0
ENSMUSG00000100527	0	0	0	0	0	0	0	0	0	0	0	0
ENSMUSG00000099571	0	0	0	0	0	0	0	0	0	0	0	0
ENSMUSG00000101303	0	0	0	0	0	0	0	0	0	0	0	0
ENSMUSG00000100305	0	0	0	0	0	0	0	0	0	0	0	0
ENSMUSG00000099534	0	0	0	0	0	0	0	0	0	0	0	0
ENSMUSG00000100886	0	0	0	0	0	0	0	0	0	0	0	0
ENSMUSG00000101415	0	0	0	0	0	0	0	0	0	0	0	0
ENSMUSG00000100617	0	0	0	0	0	0	0	0	0	0	0	0
ENSMUSG00000100703	0	0	0	0	0	0	0	0	0	0	0	0
ENSMUSG00000100177	0	0	0	0	0	0	0	0	0	0	0	0
ENSMUSG00000101363	0	0	0	0	0	0	0	0	0	0	0	0
ENSMUSG00000101590	0	0	0	0	0	0	0	0	0	0	0	0
ENSMUSG00000102030	0	3	1	1	0	5	2	6	1	0	3	1
ENSMUSG00000099870	0	0	0	0	0	0	0	0	0	0	0	0
ENSMUSG00000026374	1485	1808	1885	1775	1560	1574	1819	1790	1641	1685	1599	1697
ENSMUSG00000026377	313	341	315	419	375	327	391	439	393	309	362	341
ENSMUSG00000099936	0	0	0	0	1	1	0	0	0	0	1	0
ENSMUSG00000064302	1892	2198	2413	2091	2019	1948	2331	2258	2061	2110	1777	2061
ENSMUSG00000077257	0	0	0	0	0	0	0	0	0	0	0	0
ENSMUSG00000107722	0	0	0	0	0	0	0	0	0	0	0	0
ENSMUSG00000080542	0	0	0	0	0	0	0	0	0	0	0	0
ENSMUSG00000100770	0	0	0	0	0	3	0	0	0	0	0	0
ENSMUSG00000026380	109	116	146	80	113	139	116	119	105	123	159	101
ENSMUSG00000089601	0	0	0	0	0	0	0	0	0	0	0	0
ENSMUSG00000101624	0	0	0	0	0	0	0	0	0	0	0	0
ENSMUSG00000088363	0	0	0	0	0	0	0	0	0	0	0	0
ENSMUSG00000100040	0	0	0	0	0	0	0	0	0	0	0	0
ENSMUSG00000048402	84	125	113	121	118	95	143	106	90	138	96	103
ENSMUSG00000098273	0	0	0	0	0	0	0	0	0	0	0	0
ENSMUSG00000097408	3	0	1	7	4	5	1	5	2	9	1	3
ENSMUSG00000096939	0	0	0	0	0	0	0	0	0	0	0	0
ENSMUSG00000100767	0	0	0	0	0	0	0	0	0	0	0	0
ENSMUSG00000099860	0	0	0	0	0	0	0	0	0	0	0	1
ENSMUSG00000101179	4	6	4	7	1	1	4	3	5	5	8	8
ENSMUSG00000037035	161	216	153	171	178	169	186	191	152	171	186	165
ENSMUSG00000004451	238	358	316	328	283	293	361	372	301	324	355	307
ENSMUSG00000101437	0	1	0	0	2	0	0	0	0	0	2	0
ENSMUSG00000098447	2	9	6	10	1	4	4	4	7	4	4	4
ENSMUSG00000098923	149	152	186	192	163	186	182	205	218	199	164	148
ENSMUSG00000101731	2	0	2	0	1	0	0	0	1	2	0	3
ENSMUSG00000084505	0	0	0	0	0	0	0	0	0	0	0	0
ENSMUSG00000026383	97	180	171	187	121	179	171	229	163	228	167	215
ENSMUSG00000102687	0	0	0	0	0	0	0	0	0	0	0	0
ENSMUSG00000026384	1642	1954	2232	2056	1888	1891	2117	2111	1929	1974	1743	1942
ENSMUSG00000091876	0	0	0	0	1	1	1	0	0	1	0	0
ENSMUSG00000103146	1	0	0	0	0	3	3	1	0	0	0	0
ENSMUSG00000100436	0	0	0	0	0	0	0	0	0	0	0	0
ENSMUSG00000090277	0	1	0	0	0	2	0	0	0	0	0	0
ENSMUSG00000100042	0	0	0	0	0	0	0	0	0	0	0	0
ENSMUSG00000100636	4	3	6	1	6	3	6	3	4	1	4	4
ENSMUSG00000101224	4	6	9	3	9	6	5	7	5	5	2	4
ENSMUSG00000036975	148	143	142	151	128	136	137	172	120	118	143	146
ENSMUSG00000036962	4	3	10	14	7	27	2	14	12	13	9	19
ENSMUSG00000092245	0	0	0	0	0	0	0	0	0	0	0	0
ENSMUSG00000026387	11	15	11	10	10	15	17	11	13	12	11	13
ENSMUSG00000050777	7	15	22	15	6	10	6	12	11	25	16	26
ENSMUSG00000026385	1365	1621	1683	1681	1673	1664	1638	2117	1462	1937	1610	1861
ENSMUSG00000026388	25	8	24	15	24	12	19	17	23	19	14	18
ENSMUSG00000026389	110	130	158	103	96	102	149	143	105	105	158	131
ENSMUSG00000036907	2583	1669	2007	1924	1641	1637	2474	1802	1902	1280	1554	1810
ENSMUSG00000101275	0	0	0	0	0	0	0	0	0	0	0	0
ENSMUSG00000026390	0	0	1	0	0	0	0	1	1	0	2	1
ENSMUSG00000058665	0	0	0	0	0	0	1	0	1	7	0	0
ENSMUSG00000099957	0	0	0	0	0	0	0	0	0	0	0	0
ENSMUSG00000101386	0	0	0	0	0	0	0	0	0	0	0	0
ENSMUSG00000101922	0	0	0	0	0	0	0	0	0	0	0	0
ENSMUSG00000100761	0	0	0	0	0	0	0	0	0	0	0	0
ENSMUSG00000099336	0	0	0	0	0	0	0	0	0	0	0	0
ENSMUSG00000100979	0	0	0	0	0	0	0	0	0	0	0	0
ENSMUSG00000102360	0	0	0	0	0	0	1	0	0	1	0	0
ENSMUSG00000097881	30	51	67	52	61	53	56	39	57	44	46	44
ENSMUSG00000101700	0	1	0	2	2	0	0	0	0	0	3	1
ENSMUSG00000104332	1	0	0	0	0	0	0	0	0	0	1	0
ENSMUSG00000003721	787	917	958	907	908	853	813	982	908	833	775	968
ENSMUSG00000104253	43	32	41	32	21	29	39	45	33	17	27	23
ENSMUSG00000101791	2	0	0	0	0	0	1	0	1	0	0	0
ENSMUSG00000026339	769	936	884	954	990	891	869	1103	864	761	979	793
ENSMUSG00000085857	0	4	0	1	2	0	0	0	1	4	1	0
ENSMUSG00000083582	0	5	1	0	0	1	0	0	0	0	0	0
ENSMUSG00000050534	100	135	122	96	117	89	113	129	91	51	86	100
ENSMUSG00000081130	0	0	0	0	0	0	1	0	2	1	0	0
ENSMUSG00000001674	298	366	336	386	367	359	324	380	374	366	345	351
ENSMUSG00000102006	0	0	0	0	0	0	0	0	0	0	0	0
ENSMUSG00000102488	0	0	0	0	0	0	0	0	0	0	0	0
ENSMUSG00000083584	0	0	0	0	0	0	0	0	0	0	0	0
ENSMUSG00000100913	0	0	0	0	0	0	0	0	0	0	1	0
ENSMUSG00000080410	0	0	0	0	0	0	0	0	0	0	0	0
ENSMUSG00000099960	0	0	0	0	0	0	0	0	0	0	0	0
ENSMUSG00000089274	0	0	0	0	0	0	0	0	0	0	0	0
ENSMUSG00000103263	0	0	0	0	0	0	0	0	0	0	0	0
ENSMUSG00000089190	0	0	0	0	0	0	0	0	0	0	0	0
ENSMUSG00000099451	0	0	0	0	0	0	0	0	0	0	0	0
ENSMUSG00000104180	0	0	0	0	0	0	0	0	0	0	0	0
ENSMUSG00000100762	0	0	0	0	0	0	0	0	0	0	0	0
ENSMUSG00000100405	1	2	0	0	0	1	0	0	2	0	0	1
ENSMUSG00000100525	0	0	0	0	1	0	0	0	0	0	0	0
ENSMUSG00000101495	0	0	0	0	0	0	0	0	0	0	0	0
ENSMUSG00000036815	780	1134	1230	1071	861	845	1054	809	804	1536	770	747
ENSMUSG00000102801	9	17	14	4	11	15	8	12	9	14	12	16
ENSMUSG00000102681	0	0	0	0	0	1	0	0	0	0	1	0
ENSMUSG00000077472	0	0	0	0	0	0	0	0	0	0	0	0
ENSMUSG00000104410	0	0	0	0	0	0	0	0	0	0	0	0
ENSMUSG00000102521	0	0	1	0	2	0	0	0	0	0	0	0
[truncated: 53,422 more rows]
