# Supplementary material for: Sustained correction of hippocampal neurogenic and cognitive deficits after a brief treatment by Nutlin-3 in a mouse model of fragile X syndrome
Source: BMC Med. 2022 May 13;20:163. doi: 10.1186/s12916-022-02370-9 (PMC9103116; doi:10.1186/s12916-022-02370-9)
Supplement: Supplementary file 7 — Additional file 7: Table S4. Differentially expressed genes among experimental groups. [file 12916_2022_2370_MOESM7_ESM.xlsx]

## Sheet: WT-Veh vs KO-Veh
Gene ID	baseMean	log2FoldChange	lfcSE	stat	pvalue	padj
ENSMUSG00000000838	1017.16	-1.17926	0.0868184	-13.5831	5.04e-42	8.18e-38
ENSMUSG00000095562	109.367	7.03967	0.678458	10.376	3.19e-25	2.59e-21
ENSMUSG00000026837	433.313	-0.995114	0.139944	-7.1108	1.15e-12	6.23e-09
ENSMUSG00000039474	2023.65	-0.437603	0.0733761	-5.96383	2.46e-09	9.99e-06
ENSMUSG00000024793	880.179	0.675844	0.12044	5.61144	2.01e-08	6.51e-05
ENSMUSG00000041444	3351.8	-0.307608	0.0564226	-5.45185	4.98e-08	0.00013469
ENSMUSG00000022416	1913.91	-0.354062	0.0676376	-5.23468	1.65e-07	0.000382761
ENSMUSG00000064368	7228.69	-0.292084	0.0574735	-5.08207	3.73e-07	0.000756599
ENSMUSG00000005483	1040.78	0.554232	0.110387	5.02083	5.14e-07	0.000926771
ENSMUSG00000064367	53304.4	-0.27743	0.0595067	-4.66217	3.13e-06	0.00507272
ENSMUSG00000090877	370.722	0.743953	0.160997	4.6209	3.82e-06	0.00560432
ENSMUSG00000019916	1133.72	0.432961	0.0940439	4.60381	4.15e-06	0.00560432
ENSMUSG00000032332	227.937	-0.811497	0.180679	-4.49138	7.08e-06	0.00764797
ENSMUSG00000007682	1217.55	0.499547	0.110965	4.50183	6.74e-06	0.00764797
ENSMUSG00000042388	6577.25	-0.292154	0.0647111	-4.51475	6.34e-06	0.00764797
ENSMUSG00000036882	2701.12	-0.263946	0.0600443	-4.39586	1.1e-05	0.0111799
ENSMUSG00000024411	2646.78	0.265437	0.0609601	4.35428	1.34e-05	0.0127318
ENSMUSG00000039087	2664.8	-0.303075	0.0728222	-4.16184	3.16e-05	0.0284329
ENSMUSG00000054986	27.9308	-1.98668	0.480525	-4.1344	3.56e-05	0.0303667
ENSMUSG00000042599	2004.74	0.37426	0.0913966	4.0949	4.22e-05	0.0342362
ENSMUSG00000032648	447.939	-0.476501	0.118692	-4.0146	5.95e-05	0.0438799
ENSMUSG00000040536	1050.31	-0.415523	0.103437	-4.01717	5.89e-05	0.0438799
ENSMUSG00000026247	107.372	1.01277	0.256311	3.95135	7.77e-05	0.0503954
ENSMUSG00000021366	931.498	-0.372691	0.0942221	-3.95545	7.64e-05	0.0503954
ENSMUSG00000025885	2152.79	-0.311909	0.0787058	-3.96298	7.4e-05	0.0503954
ENSMUSG00000090698	140.851	0.960412	0.248634	3.86275	0.000112116	0.0699086
ENSMUSG00000020521	421.338	0.440137	0.114428	3.84641	0.000119861	0.0719701
ENSMUSG00000046182	652.844	-0.46062	0.120296	-3.82905	0.000128638	0.0744814
ENSMUSG00000033763	4512.94	-0.218157	0.0576545	-3.78386	0.000154412	0.0863217
ENSMUSG00000034858	1090.74	-0.30171	0.0804343	-3.75101	0.000176125	0.0951781
ENSMUSG00000027792	109.394	-0.793835	0.212993	-3.72705	0.000193735	0.0972826
ENSMUSG00000029090	355.59	-0.501161	0.134397	-3.72895	0.000192279	0.0972826
ENSMUSG00000038587	360.251	-0.499089	0.134164	-3.71999	0.000199227	0.0972826
ENSMUSG00000026991	5273.47	-0.206478	0.0555947	-3.71398	0.000204022	0.0972826
ENSMUSG00000038738	14018.4	-0.214262	0.0578994	-3.70059	0.000215095	0.0996322
ENSMUSG00000097156	2379.75	-0.262744	0.0719848	-3.65	0.000262241	0.118096
ENSMUSG00000031561	2309.12	-0.279661	0.0775157	-3.6078	0.000308805	0.135306
ENSMUSG00000027254	26862.3	-0.231323	0.0647667	-3.57163	0.000354764	0.151354
ENSMUSG00000021091	716.901	-0.391761	0.110311	-3.55141	0.00038318	0.159126
ENSMUSG00000055421	1985.88	-0.242825	0.0684979	-3.545	0.000392612	0.159126
ENSMUSG00000030757	850.026	-0.432646	0.122337	-3.5365	0.000405462	0.160326
ENSMUSG00000020482	420.772	0.461176	0.131087	3.51809	0.000434661	0.167779
ENSMUSG00000042978	2205.72	0.255231	0.0732244	3.4856	0.000491033	0.180923
ENSMUSG00000052727	23960.8	-0.174542	0.0500363	-3.48831	0.000486084	0.180923
ENSMUSG00000020173	401.253	-0.526247	0.152365	-3.45386	0.000552623	0.18326
ENSMUSG00000041870	984.051	0.307076	0.0888645	3.45555	0.000549172	0.18326
ENSMUSG00000031558	1039.71	-0.404071	0.116646	-3.46409	0.000532038	0.18326
ENSMUSG00000026034	2715.18	0.267115	0.0773519	3.45324	0.000553896	0.18326
ENSMUSG00000058230	4155.7	-0.196334	0.056677	-3.46409	0.000532028	0.18326
ENSMUSG00000109506	20.6381	-1.91088	0.555931	-3.43725	0.000587647	0.184025
ENSMUSG00000105352	79.1135	0.905631	0.263567	3.43605	0.000590262	0.184025
ENSMUSG00000022797	1871.87	-0.267624	0.0778407	-3.4381	0.000585821	0.184025
ENSMUSG00000032265	196.475	0.680034	0.198339	3.42865	0.000606593	0.185549
ENSMUSG00000026502	566.233	0.364084	0.106593	3.41563	0.000636336	0.191042
ENSMUSG00000059142	274.277	-0.47012	0.13891	-3.38433	0.000713511	0.206562
ENSMUSG00000053907	3363.95	0.283845	0.0838284	3.38602	0.000709135	0.206562
ENSMUSG00000070564	140.222	-0.69117	0.204955	-3.37229	0.000745451	0.208366
ENSMUSG00000002325	282.176	0.485387	0.143898	3.37314	0.000743162	0.208366
ENSMUSG00000115783	4876.85	0.291316	0.0865456	3.36604	0.000762562	0.209536
ENSMUSG00000046714	17.0463	-2.52123	0.755464	-3.33732	0.000845906	0.228564
ENSMUSG00000035711	288.256	0.602034	0.181118	3.32398	0.000887424	0.235851
ENSMUSG00000024610	39.4261	-1.59241	0.483565	-3.29306	0.000991033	0.252885
ENSMUSG00000021680	483.194	0.351032	0.106664	3.291	0.000998312	0.252885
ENSMUSG00000066406	2261.55	-0.229846	0.0697253	-3.29645	0.000979165	0.252885
ENSMUSG00000029675	222.508	-0.706525	0.215352	-3.28079	0.00103515	0.258183
ENSMUSG00000030047	46.9883	-1.05585	0.32354	-3.26342	0.00110078	0.266062
ENSMUSG00000095123	412.5	-0.419915	0.128763	-3.26115	0.00110961	0.266062
ENSMUSG00000050587	1415.55	-0.25927	0.0795423	-3.25953	0.00111597	0.266062
ENSMUSG00000036052	3178.21	0.271693	0.0834832	3.25446	0.00113607	0.266454
ENSMUSG00000025404	3119.17	-0.198161	0.0609561	-3.25088	0.00115049	0.266454
ENSMUSG00000044933	698.105	-0.369243	0.113892	-3.24203	0.0011868	0.270991
ENSMUSG00000063663	478.563	0.382921	0.118603	3.22859	0.00124403	0.280114
ENSMUSG00000028476	312.508	-0.421848	0.131129	-3.21705	0.00129515	0.283289
ENSMUSG00000033487	1149.2	0.294612	0.0916749	3.21366	0.00131055	0.283289
ENSMUSG00000020932	7016.11	0.185663	0.0577005	3.21771	0.0012922	0.283289
ENSMUSG00000038538	2056.9	0.225167	0.0703696	3.19978	0.00137533	0.290069
ENSMUSG00000016382	4365.51	-0.221436	0.0692143	-3.19928	0.0013777	0.290069
ENSMUSG00000067279	825.424	0.272818	0.0857523	3.18147	0.00146529	0.296941
ENSMUSG00000019960	1056.84	0.311758	0.0979432	3.18305	0.00145732	0.296941
ENSMUSG00000048078	2826.18	-0.266312	0.0835184	-3.18867	0.0014293	0.296941
ENSMUSG00000020052	108.479	-0.709816	0.225977	-3.14109	0.00168319	0.313653
ENSMUSG00000050211	113.457	-0.83986	0.266246	-3.15445	0.00160802	0.313653
ENSMUSG00000045333	336.112	-0.429852	0.136374	-3.15201	0.0016215	0.313653
ENSMUSG00000037896	702.956	0.327888	0.104335	3.14264	0.00167433	0.313653
ENSMUSG00000041378	618.387	-0.406155	0.12903	-3.14774	0.00164536	0.313653
ENSMUSG00000029265	1009.5	0.265967	0.0845358	3.1462	0.00165405	0.313653
ENSMUSG00000054752	974.898	0.277784	0.0883882	3.14277	0.00167357	0.313653
ENSMUSG00000056271	12.413	-3.07515	0.98055	-3.13615	0.00171182	0.313654
ENSMUSG00000047388	1215.91	-0.267013	0.0853649	-3.1279	0.00176058	0.313654
ENSMUSG00000064225	2150.51	0.214618	0.0684856	3.13377	0.00172576	0.313654
ENSMUSG00000038406	3882.98	-0.199227	0.0636572	-3.12968	0.00174997	0.313654
ENSMUSG00000049076	4157.87	0.195255	0.0625289	3.12264	0.00179237	0.315847
ENSMUSG00000033186	1454.6	0.223301	0.0716016	3.11866	0.00181678	0.316706
ENSMUSG00000027356	31.0939	-1.29646	0.417463	-3.10557	0.00189912	0.317408
ENSMUSG00000068428	60.4334	-0.888393	0.285463	-3.11211	0.00185756	0.317408
ENSMUSG00000056481	52.952	-1.03452	0.332949	-3.10713	0.00188914	0.317408
ENSMUSG00000072825	4383.3	-0.205891	0.0662584	-3.1074	0.00188743	0.317408
ENSMUSG00000049577	784.825	-0.330675	0.106797	-3.0963	0.00195953	0.320888
ENSMUSG00000017344	1000.52	-0.351074	0.113349	-3.09728	0.00195304	0.320888
ENSMUSG00000067578	239.782	-0.587162	0.190953	-3.07491	0.00210569	0.341375
ENSMUSG00000027534	295.467	0.455668	0.149516	3.04761	0.00230665	0.370252
ENSMUSG00000017167	5458.57	-0.200009	0.0657587	-3.04155	0.00235361	0.374085
ENSMUSG00000021848	13.8344	2.20472	0.729707	3.02138	0.00251626	0.374253
ENSMUSG00000105572	106.805	-0.666521	0.220498	-3.0228	0.00250451	0.374253
ENSMUSG00000003032	149.442	0.805396	0.265838	3.02965	0.00244836	0.374253
ENSMUSG00000097391	426.318	0.36554	0.120727	3.02783	0.0024632	0.374253
ENSMUSG00000062151	479.861	-0.479903	0.158169	-3.03411	0.00241245	0.374253
ENSMUSG00000035033	958.86	-0.291959	0.0966257	-3.02155	0.00251487	0.374253
ENSMUSG00000058297	16854.4	-0.157877	0.0521334	-3.02833	0.00245906	0.374253
ENSMUSG00000048424	160.142	-0.80494	0.267389	-3.01037	0.00260931	0.384565
ENSMUSG00000029135	1456.01	0.269231	0.0895248	3.00734	0.00263548	0.384922
ENSMUSG00000036698	3344.42	0.194412	0.0648695	2.99697	0.0027268	0.391211
ENSMUSG00000022623	6936.06	-0.181934	0.0606604	-2.99922	0.00270667	0.391211
ENSMUSG00000029108	1135.82	-0.236904	0.0791941	-2.99143	0.0027767	0.394876
ENSMUSG00000060586	21.4386	-1.92253	0.643942	-2.98557	0.00283053	0.399032
ENSMUSG00000026028	4332.33	0.229696	0.0770856	2.97975	0.00288483	0.40318
ENSMUSG00000020747	1380.04	-0.216953	0.0732087	-2.96349	0.00304173	0.421475
ENSMUSG00000096995	153.678	-0.591544	0.199825	-2.9603	0.00307337	0.422249
ENSMUSG00000039262	13028.4	-0.185456	0.0627032	-2.95769	0.00309958	0.422272
ENSMUSG00000084899	36.4744	1.09285	0.371885	2.93869	0.00329602	0.424088
ENSMUSG00000097683	202.147	-0.574363	0.195411	-2.93925	0.00329009	0.424088
ENSMUSG00000056962	405.935	0.380121	0.129071	2.94504	0.00322912	0.424088
ENSMUSG00000034463	480.454	-0.358803	0.121642	-2.94967	0.00318114	0.424088
ENSMUSG00000013846	723.877	-0.323188	0.109418	-2.95368	0.00314005	0.424088
ENSMUSG00000029392	963.135	0.262566	0.0893139	2.93982	0.00328408	0.424088
ENSMUSG00000066705	1381.5	-0.266859	0.0905243	-2.94793	0.0031991	0.424088
ENSMUSG00000051590	113.904	0.643648	0.220092	2.92444	0.00345072	0.430331
ENSMUSG00000072572	292.118	0.400892	0.13699	2.92643	0.00342881	0.430331
ENSMUSG00000054720	591.232	0.367728	0.125668	2.92618	0.00343154	0.430331
ENSMUSG00000022537	1076.67	-0.253835	0.0866739	-2.92862	0.00340472	0.430331
ENSMUSG00000000792	336.347	-0.438021	0.150014	-2.91988	0.0035017	0.433355
ENSMUSG00000007656	1394.16	0.218798	0.0751701	2.9107	0.0036062	0.436297
ENSMUSG00000075478	1551.86	-0.2316	0.0794701	-2.9143	0.0035649	0.436297
ENSMUSG00000034685	2121.86	-0.216016	0.0741707	-2.91242	0.00358637	0.436297
ENSMUSG00000054204	69.4465	0.825612	0.284003	2.90706	0.00364844	0.438137
ENSMUSG00000037206	232.173	-0.546117	0.188174	-2.90219	0.00370569	0.438546
ENSMUSG00000014294	679.187	0.288582	0.0994367	2.90216	0.00370594	0.438546
ENSMUSG00000064023	127.583	-0.57152	0.197282	-2.89698	0.00376778	0.439325
ENSMUSG00000020788	192.642	-0.490063	0.169421	-2.89258	0.00382093	0.439325
ENSMUSG00000069808	298.23	0.406792	0.140338	2.89867	0.0037475	0.439325
ENSMUSG00000006362	988.891	0.30219	0.104409	2.89428	0.00380027	0.439325
ENSMUSG00000028601	279.608	-0.415879	0.144366	-2.88074	0.00396745	0.45296
ENSMUSG00000032911	533.116	-0.32308	0.112368	-2.8752	0.00403773	0.45776
ENSMUSG00000045655	34.7053	1.13382	0.399362	2.83909	0.00452425	0.459144
ENSMUSG00000037254	50.2527	-1.28014	0.451059	-2.83808	0.00453858	0.459144
ENSMUSG00000004665	108.335	-0.684058	0.241786	-2.82918	0.00466674	0.459144
ENSMUSG00000049999	151.134	0.543717	0.192343	2.82682	0.00470133	0.459144
ENSMUSG00000000628	133.181	-0.555045	0.194704	-2.85071	0.00436218	0.459144
ENSMUSG00000006154	248.351	0.509838	0.177643	2.87002	0.0041045	0.459144
ENSMUSG00000034227	224.305	0.610395	0.215448	2.83314	0.00460929	0.459144
ENSMUSG00000023046	127.401	-0.680811	0.239116	-2.8472	0.00441059	0.459144
ENSMUSG00000052921	166.613	-0.494649	0.17482	-2.82948	0.0046624	0.459144
ENSMUSG00000029819	459.067	0.316015	0.111439	2.83578	0.00457136	0.459144
ENSMUSG00000015647	364.759	-0.393555	0.138547	-2.84059	0.00450303	0.459144
ENSMUSG00000025316	643.63	0.320243	0.113109	2.83129	0.00463612	0.459144
ENSMUSG00000071379	621.157	-0.34867	0.122296	-2.85102	0.00435786	0.459144
ENSMUSG00000028064	722.765	-0.270823	0.0947863	-2.8572	0.00427398	0.459144
ENSMUSG00000020190	1003.32	0.283078	0.0995118	2.84467	0.00444581	0.459144
ENSMUSG00000046722	1220.76	0.215257	0.0758622	2.83747	0.00454732	0.459144
ENSMUSG00000035653	1239.09	-0.234549	0.0822076	-2.85312	0.00432918	0.459144
ENSMUSG00000033671	1601.72	0.264348	0.0927922	2.84882	0.00438821	0.459144
ENSMUSG00000033214	1705.89	-0.227729	0.0805276	-2.82796	0.00468457	0.459144
ENSMUSG00000052698	2809.98	-0.21791	0.0768683	-2.83486	0.00458464	0.459144
ENSMUSG00000035390	3803.09	-0.201425	0.0702455	-2.86745	0.00413794	0.459144
ENSMUSG00000005442	3797.54	-0.163142	0.0573673	-2.84382	0.00445769	0.459144
ENSMUSG00000020658	4248.6	-0.168892	0.059662	-2.83081	0.00464301	0.459144
ENSMUSG00000036594	22.3183	-1.68544	0.597441	-2.8211	0.00478586	0.463048
ENSMUSG00000038775	32.941	-1.26544	0.448696	-2.82026	0.00479843	0.463048
ENSMUSG00000022763	2098.44	-0.218659	0.0775921	-2.81805	0.00483158	0.463489
ENSMUSG00000062980	73.0028	-0.837025	0.29765	-2.81211	0.0049217	0.466426
ENSMUSG00000027875	101.945	-0.778488	0.277482	-2.80554	0.00502316	0.466426
ENSMUSG00000070282	122.942	-0.59844	0.213503	-2.80296	0.0050636	0.466426
ENSMUSG00000021613	531.987	0.318619	0.113672	2.80297	0.00506344	0.466426
ENSMUSG00000089774	892.09	0.336514	0.119895	2.80674	0.00500453	0.466426
ENSMUSG00000020893	2130.77	0.261647	0.0933453	2.803	0.00506296	0.466426
ENSMUSG00000040488	1998.38	-0.206257	0.0733867	-2.81055	0.00494567	0.466426
ENSMUSG00000074305	1698.09	-0.213882	0.0764312	-2.79835	0.00513637	0.470457
ENSMUSG00000040618	638.686	-0.277858	0.0996002	-2.78974	0.0052751	0.480449
ENSMUSG00000056258	5349.19	-0.173805	0.0625218	-2.77992	0.0054373	0.492455
ENSMUSG00000001774	1691.19	0.256613	0.0926613	2.76937	0.00561649	0.497935
ENSMUSG00000059248	1987.11	-0.212994	0.076861	-2.77116	0.00558576	0.497935
ENSMUSG00000030096	3109.25	-0.2168	0.0781802	-2.77308	0.00555284	0.497935
ENSMUSG00000035901	5211.36	-0.142864	0.0515917	-2.76913	0.00562066	0.497935
ENSMUSG00000068373	3301.42	-0.163691	0.0592051	-2.76481	0.0056956	0.501832
ENSMUSG00000024620	461.072	-0.349329	0.126605	-2.75921	0.00579411	0.504227
ENSMUSG00000000056	1107.24	0.234229	0.0850352	2.75449	0.0058783	0.504227
ENSMUSG00000029516	1338.99	-0.243137	0.0881529	-2.75813	0.00581325	0.504227
ENSMUSG00000025128	2292.72	0.190363	0.0690577	2.75658	0.00584086	0.504227
ENSMUSG00000028033	1825.2	-0.301174	0.109298	-2.75554	0.00585953	0.504227
ENSMUSG00000022240	3809.98	-0.164954	0.0600424	-2.74729	0.00600909	0.512733
ENSMUSG00000060314	375.638	-0.366181	0.133388	-2.74523	0.00604688	0.513257
ENSMUSG00000031585	219.211	0.436718	0.159646	2.73554	0.00622782	0.525861
ENSMUSG00000020642	470.869	0.292169	0.107002	2.73051	0.00632363	0.528447
ENSMUSG00000022840	3439.98	-0.180998	0.0662691	-2.73125	0.00630938	0.528447
ENSMUSG00000021501	541.547	0.275255	0.101279	2.71779	0.00657196	0.541197
ENSMUSG00000040125	3600.22	-0.175357	0.0645271	-2.71757	0.00657635	0.541197
ENSMUSG00000002957	4805.26	-0.167295	0.0615351	-2.71869	0.00655401	0.541197
ENSMUSG00000050910	644.791	0.256413	0.0947317	2.70673	0.00679501	0.553572
ENSMUSG00000009090	3218.76	-0.167347	0.0617925	-2.7082	0.00676483	0.553572
ENSMUSG00000070306	105.233	0.833843	0.308691	2.70122	0.00690859	0.56001
ENSMUSG00000091971	161.354	0.550088	0.20414	2.69466	0.00704602	0.565123
ENSMUSG00000056763	743.694	0.263019	0.0975593	2.69599	0.00701802	0.565123
ENSMUSG00000018846	1686.8	0.193971	0.0720215	2.69323	0.00707624	0.565123
ENSMUSG00000028766	118.065	-0.611009	0.227145	-2.68995	0.00714627	0.567918
ENSMUSG00000020935	773.284	0.249298	0.0929418	2.6823	0.00731169	0.57823
ENSMUSG00000024421	127.208	-0.558494	0.209327	-2.66805	0.00762933	0.591471
ENSMUSG00000089809	213.929	-0.458386	0.171677	-2.67005	0.00758402	0.591471
ENSMUSG00000078619	539.864	0.292362	0.109637	2.66663	0.00766154	0.591471
ENSMUSG00000042202	814.86	0.240588	0.0900768	2.67093	0.00756425	0.591471
ENSMUSG00000087141	656.368	-0.323842	0.121358	-2.66848	0.00761952	0.591471
ENSMUSG00000036856	278.081	-0.438775	0.164802	-2.66244	0.00775761	0.595355
ENSMUSG00000040690	327.837	-0.36059	0.135497	-2.66124	0.0077853	0.595355
ENSMUSG00000025025	865.501	0.264255	0.0993859	2.65887	0.00784023	0.596741
ENSMUSG00000032232	284.155	-0.445371	0.167824	-2.65381	0.00795892	0.597361
ENSMUSG00000018401	1888.25	0.192355	0.0724399	2.65537	0.00792211	0.597361
ENSMUSG00000024851	3563	-0.17867	0.0672581	-2.65649	0.00789599	0.597361
ENSMUSG00000104011	35.6279	-0.978809	0.370403	-2.64255	0.00822846	0.603619
ENSMUSG00000048387	54.4545	-0.97169	0.367344	-2.64518	0.00816484	0.603619
ENSMUSG00000039831	331.304	-0.373342	0.141004	-2.64774	0.00810317	0.603619
ENSMUSG00000000600	1376.17	0.225453	0.0851992	2.64619	0.00814051	0.603619
ENSMUSG00000078591	1706.05	-0.208719	0.0789785	-2.64274	0.00822392	0.603619
ENSMUSG00000020246	901.944	0.22368	0.0848722	2.63549	0.00840165	0.608346
ENSMUSG00000031565	2569.25	-0.161479	0.0612747	-2.63533	0.00840547	0.608346
ENSMUSG00000041164	4527.44	-0.154607	0.0586507	-2.63606	0.0083876	0.608346
ENSMUSG00000031654	108.597	-0.745769	0.283706	-2.62867	0.00857206	0.617646
ENSMUSG00000025823	651.214	0.341024	0.130082	2.62162	0.00875137	0.625009
ENSMUSG00000072501	2458.87	0.174678	0.0665957	2.62296	0.00871698	0.625009
ENSMUSG00000021990	438.813	0.372153	0.142226	2.61663	0.00888026	0.631433
ENSMUSG00000058392	374.056	0.331161	0.126688	2.61398	0.00894941	0.633571
ENSMUSG00000034881	24.1374	-1.25572	0.480894	-2.61123	0.00902181	0.63592
ENSMUSG00000037266	6651.19	-0.164775	0.0632219	-2.6063	0.00915259	0.642345
ENSMUSG00000046610	27.7423	-1.08829	0.417907	-2.60413	0.00921071	0.643638
ENSMUSG00000047123	99.3272	-0.596116	0.22967	-2.59553	0.00944442	0.656106
ENSMUSG00000041323	86.1367	0.811713	0.312847	2.5946	0.00947008	0.656106
ENSMUSG00000024136	138.16	0.60986	0.235663	2.58785	0.00965784	0.657323
ENSMUSG00000033885	619.959	0.273859	0.105872	2.58669	0.00969036	0.657323
ENSMUSG00000026796	485.464	-0.311636	0.120341	-2.5896	0.00960867	0.657323
ENSMUSG00000049327	928.813	0.2363	0.0913459	2.58687	0.00968528	0.657323
ENSMUSG00000021684	1200.7	-0.196177	0.0758261	-2.5872	0.009676	0.657323
ENSMUSG00000000303	18.0059	-2.04758	0.797348	-2.56799	0.010229	0.658799
ENSMUSG00000032514	84.1131	0.807898	0.314008	2.57285	0.0100864	0.658799
ENSMUSG00000001435	112.015	-0.674249	0.26239	-2.56964	0.0101803	0.658799
ENSMUSG00000023994	443.642	0.338172	0.131592	2.56986	0.010174	0.658799
ENSMUSG00000045414	626.538	0.254797	0.0988873	2.57664	0.0099767	0.658799
ENSMUSG00000041205	899.684	0.219573	0.0855167	2.5676	0.0102404	0.658799
ENSMUSG00000006494	1161.19	-0.19662	0.0761439	-2.58222	0.00981679	0.658799
ENSMUSG00000040447	1851.2	0.183477	0.0714553	2.56771	0.0102372	0.658799
ENSMUSG00000041889	1558.75	-0.217661	0.0845215	-2.57521	0.010018	0.658799
ENSMUSG00000018334	3398.4	0.159448	0.0619501	2.57382	0.0100584	0.658799
ENSMUSG00000051331	3394.5	-0.187566	0.0727985	-2.57651	0.00998033	0.658799
ENSMUSG00000049281	5121.14	0.154802	0.0600274	2.57885	0.00991284	0.658799
ENSMUSG00000028782	13668.8	-0.161976	0.0629844	-2.57169	0.0101204	0.658799
ENSMUSG00000048562	40.0417	1.22296	0.476813	2.56487	0.0103216	0.660821
ENSMUSG00000067199	326.943	-0.396243	0.154553	-2.5638	0.0103534	0.660821
ENSMUSG00000028970	115.152	-0.532054	0.207822	-2.56015	0.0104628	0.661771
ENSMUSG00000032558	232.043	-0.418322	0.163323	-2.56131	0.0104277	0.661771
ENSMUSG00000058258	271.12	0.385518	0.150639	2.55922	0.0104907	0.661771
ENSMUSG00000028763	299.556	-0.457628	0.179094	-2.55524	0.0106115	0.666794
ENSMUSG00000050272	1300.42	-0.200188	0.0784204	-2.55275	0.0106877	0.667375
ENSMUSG00000063297	2827.87	0.215497	0.0844343	2.55225	0.010703	0.667375
ENSMUSG00000020704	1198.94	-0.201534	0.0791019	-2.54778	0.0108411	0.673396
ENSMUSG00000048706	609.648	0.256369	0.100801	2.54331	0.0109808	0.67352
ENSMUSG00000033327	873.905	0.244162	0.0960826	2.54117	0.0110483	0.67352
ENSMUSG00000020108	1200.33	0.219771	0.0864786	2.54133	0.011043	0.67352
ENSMUSG00000032012	1179.13	-0.234621	0.0922733	-2.54267	0.0110009	0.67352
ENSMUSG00000020483	10770	-0.138253	0.0544069	-2.54109	0.0110508	0.67352
ENSMUSG00000033227	14.5993	-2.06105	0.815461	-2.52747	0.0114887	0.674799
ENSMUSG00000030699	27.4617	1.27808	0.503754	2.5371	0.0111774	0.674799
ENSMUSG00000026831	35.1577	1.05717	0.418774	2.52443	0.0115885	0.674799
ENSMUSG00000047246	91.1353	0.697917	0.275027	2.53763	0.0111605	0.674799
ENSMUSG00000026479	60.2831	-0.713642	0.281932	-2.53125	0.0113656	0.674799
ENSMUSG00000005225	416.261	0.308353	0.122183	2.52369	0.0116129	0.674799
ENSMUSG00000046982	524.571	-0.320052	0.126489	-2.53028	0.0113971	0.674799
ENSMUSG00000041957	852.009	0.221293	0.0873592	2.53313	0.0113047	0.674799
ENSMUSG00000030616	576.098	-0.28668	0.113471	-2.52646	0.0115218	0.674799
ENSMUSG00000042589	578.971	-0.365661	0.144858	-2.52427	0.011594	0.674799
ENSMUSG00000051343	1524.5	-0.214059	0.0846976	-2.52733	0.0114932	0.674799
ENSMUSG00000056602	4547.32	-0.169865	0.067292	-2.52431	0.0115927	0.674799
ENSMUSG00000033615	8099.21	-0.170175	0.0671353	-2.53481	0.0112509	0.674799
ENSMUSG00000040907	45433.3	-0.159776	0.063349	-2.52216	0.0116638	0.675333
ENSMUSG00000084989	66.2973	0.975356	0.390238	2.49939	0.0124409	0.683009
ENSMUSG00000059898	49.2422	-0.935226	0.373453	-2.50427	0.0122706	0.683009
ENSMUSG00000036106	134.249	0.541451	0.215225	2.51575	0.0118779	0.683009
ENSMUSG00000074364	173.949	-0.439953	0.175687	-2.50418	0.0122736	0.683009
ENSMUSG00000006369	217.01	-0.540158	0.215672	-2.50453	0.0122613	0.683009
ENSMUSG00000025384	322.08	0.368076	0.146949	2.50479	0.0122524	0.683009
ENSMUSG00000000296	368.526	-0.327352	0.130245	-2.51335	0.011959	0.683009
ENSMUSG00000039634	465.75	0.28048	0.112122	2.50157	0.0123644	0.683009
ENSMUSG00000024064	364.916	-0.297413	0.119092	-2.49735	0.0125126	0.683009
ENSMUSG00000041592	520.262	-0.290025	0.115594	-2.50901	0.0121072	0.683009
ENSMUSG00000028654	783.681	0.237632	0.095132	2.49792	0.0124926	0.683009
ENSMUSG00000033594	828.053	0.243668	0.0971188	2.50897	0.0121084	0.683009
ENSMUSG00000052026	1537.09	-0.217783	0.0869132	-2.50575	0.0122191	0.683009
ENSMUSG00000035877	1822.02	0.168884	0.0675676	2.49948	0.0124374	0.683009
ENSMUSG00000007617	2845.34	0.244291	0.0974583	2.50662	0.0121892	0.683009
ENSMUSG00000022403	2733.61	0.150616	0.0601527	2.5039	0.0122834	0.683009
ENSMUSG00000013033	8500.39	-0.158506	0.0633587	-2.50172	0.012359	0.683009
ENSMUSG00000049119	666.79	-0.255914	0.102698	-2.49191	0.012706	0.689304
ENSMUSG00000090946	786.69	0.231835	0.0930423	2.49171	0.0127129	0.689304
ENSMUSG00000102543	1535.41	-0.251666	0.101076	-2.48988	0.0127788	0.690564
ENSMUSG00000049336	3316.73	-0.24186	0.0971924	-2.48846	0.0128296	0.691008
ENSMUSG00000037627	37.0884	0.955272	0.384824	2.48236	0.0130515	0.69585
ENSMUSG00000032440	347.763	-0.320229	0.129058	-2.48128	0.0130912	0.69585
ENSMUSG00000023951	1418.48	0.199148	0.0802081	2.48289	0.0130323	0.69585
ENSMUSG00000022565	5474.91	-0.166498	0.067038	-2.48363	0.013005	0.69585
ENSMUSG00000062960	272.558	-0.385177	0.155336	-2.47963	0.0131517	0.696785
ENSMUSG00000045083	341.529	-0.308578	0.124518	-2.47818	0.0132053	0.697343
ENSMUSG00000106547	20.4718	-1.25528	0.507032	-2.47574	0.013296	0.697783
ENSMUSG00000098188	207.756	0.403179	0.162934	2.47449	0.0133428	0.697783
ENSMUSG00000060716	681.156	0.260402	0.10521	2.47507	0.0133209	0.697783
ENSMUSG00000025227	558.435	0.245658	0.0993705	2.47214	0.0134305	0.700115
ENSMUSG00000020695	146.072	-0.689784	0.280115	-2.46251	0.013797	0.711516
ENSMUSG00000056458	194.136	0.407711	0.165511	2.46334	0.0137648	0.711516
ENSMUSG00000024298	3489.54	0.144451	0.0586772	2.46178	0.0138248	0.711516
ENSMUSG00000004366	3498.3	0.166188	0.0674627	2.4634	0.0137627	0.711516
ENSMUSG00000022949	28.5036	1.2486	0.509092	2.45261	0.0141826	0.71507
ENSMUSG00000032338	44.5344	-0.790746	0.323209	-2.44655	0.0144231	0.71507
ENSMUSG00000040364	82.0808	-0.592519	0.241883	-2.44961	0.0143011	0.71507
ENSMUSG00000032327	246.236	-0.50413	0.205987	-2.44739	0.0143896	0.71507
ENSMUSG00000017417	191.94	-0.500991	0.204646	-2.44808	0.014362	0.71507
ENSMUSG00000039057	463.214	-0.313452	0.128105	-2.44684	0.0144116	0.71507
ENSMUSG00000025050	572.234	0.262706	0.107046	2.45415	0.0141216	0.71507
ENSMUSG00000048546	650.044	0.263949	0.107625	2.45249	0.0141871	0.71507
ENSMUSG00000049288	715.755	0.243707	0.0993094	2.45402	0.014127	0.71507
ENSMUSG00000051351	1005.32	-0.296969	0.121163	-2.45099	0.0142464	0.71507
ENSMUSG00000030410	2367.72	-0.173937	0.0710939	-2.44658	0.0144219	0.71507
ENSMUSG00000028756	4918.64	-0.134081	0.0545774	-2.45671	0.0140214	0.71507
ENSMUSG00000024175	19.102	1.27035	0.520429	2.44097	0.0146478	0.715272
ENSMUSG00000022801	410.112	0.280386	0.114848	2.44137	0.0146317	0.715272
ENSMUSG00000025608	636.328	-0.302582	0.123763	-2.44484	0.0144915	0.715272
ENSMUSG00000034926	1329.92	-0.191737	0.0785	-2.44251	0.0145856	0.715272
ENSMUSG00000020315	19921.8	-0.124695	0.0510454	-2.44282	0.0145731	0.715272
ENSMUSG00000036151	99.4546	0.611057	0.250655	2.43783	0.0147755	0.719342
ENSMUSG00000024393	10606	-0.131371	0.0539303	-2.43593	0.0148536	0.720976
ENSMUSG00000070520	770.528	-0.242905	0.0997929	-2.43409	0.0149293	0.722489
ENSMUSG00000031133	461.437	-0.282436	0.11623	-2.42997	0.0151	0.728573
ENSMUSG00000031709	1701.2	-0.18011	0.0741962	-2.42748	0.0152041	0.731422
ENSMUSG00000044952	269.142	0.354528	0.146201	2.42493	0.0153112	0.732225
ENSMUSG00000010110	1164.9	0.191248	0.078842	2.42571	0.0152784	0.732225
ENSMUSG00000014547	808.852	0.259754	0.107272	2.42145	0.0154589	0.737115
ENSMUSG00000100967	87.04	-0.587886	0.242976	-2.41952	0.0155409	0.738854
ENSMUSG00000044749	78.4874	-0.626936	0.259319	-2.41762	0.0156222	0.740546
ENSMUSG00000028926	5040.7	-0.13614	0.0563522	-2.41588	0.0156973	0.741936
ENSMUSG00000036315	162.344	0.42493	0.176015	2.41417	0.0157712	0.742565
ENSMUSG00000070476	1182.04	-0.214367	0.0888217	-2.41345	0.0158022	0.742565
ENSMUSG00000014226	1179.29	0.205153	0.085081	2.41127	0.0158971	0.744868
ENSMUSG00000113167	89.9435	-0.630034	0.261813	-2.40643	0.0161093	0.745886
ENSMUSG00000027435	147.901	-0.463656	0.192683	-2.40632	0.0161143	0.745886
ENSMUSG00000049493	253.695	0.367216	0.152842	2.40259	0.0162794	0.745886
ENSMUSG00000022449	603.182	0.280855	0.116831	2.40393	0.0162197	0.745886
ENSMUSG00000038866	664.771	0.240088	0.0999358	2.40242	0.0162869	0.745886
ENSMUSG00000029869	1647.99	-0.235787	0.0979664	-2.40682	0.0160923	0.745886
ENSMUSG00000011877	8011.89	-0.155994	0.0648402	-2.40582	0.0161363	0.745886
ENSMUSG00000067889	21345.4	-0.143819	0.0598604	-2.40256	0.0162806	0.745886
ENSMUSG00000021186	71.1322	-0.68032	0.283657	-2.39839	0.0164672	0.747803
ENSMUSG00000046380	157.652	-0.419076	0.174593	-2.4003	0.0163817	0.747803
ENSMUSG00000038642	951.251	0.20471	0.0853354	2.39888	0.0164451	0.747803
ENSMUSG00000002660	692.892	0.236665	0.0987798	2.39588	0.0165803	0.750838
ENSMUSG00000036160	360.418	0.292867	0.122499	2.39076	0.0168134	0.751551
ENSMUSG00000036782	422.949	-0.266494	0.111335	-2.39363	0.0166826	0.751551
ENSMUSG00000028876	1191.02	0.182888	0.0765077	2.39045	0.0168278	0.751551
ENSMUSG00000026730	1428.68	0.188396	0.0787601	2.39202	0.016756	0.751551
ENSMUSG00000022594	6364.81	-0.144032	0.0602445	-2.39078	0.0168124	0.751551
ENSMUSG00000069114	195.755	-0.410279	0.171912	-2.38656	0.0170068	0.75598
ENSMUSG00000042700	7902.78	-0.153923	0.0645037	-2.38627	0.0170203	0.75598
ENSMUSG00000105469	33.8589	-1.0489	0.440204	-2.38277	0.0171831	0.760557
ENSMUSG00000032243	93.5106	-0.540449	0.226885	-2.38204	0.0172172	0.760557
ENSMUSG00000031700	1553.46	0.266593	0.111972	2.38088	0.0172716	0.760887
ENSMUSG00000021276	584.155	0.23533	0.099032	2.3763	0.0174871	0.768297
ENSMUSG00000034738	57.0046	0.73915	0.311554	2.37247	0.0176698	0.771797
ENSMUSG00000052748	224.404	0.367501	0.155022	2.37064	0.0177572	0.771797
ENSMUSG00000020091	1786.42	0.165556	0.0698329	2.37074	0.0177523	0.771797
ENSMUSG00000021259	2604.29	-0.14475	0.0610005	-2.37294	0.0176474	0.771797
ENSMUSG00000018442	592.264	0.240803	0.101822	2.36494	0.0180329	0.775263
ENSMUSG00000029635	695.225	0.222349	0.0939023	2.36788	0.0178905	0.775263
ENSMUSG00000052713	926.683	-0.242082	0.102408	-2.36389	0.018084	0.775263
ENSMUSG00000031327	1060.59	0.185507	0.0784157	2.36569	0.0179963	0.775263
ENSMUSG00000036617	1357.76	-0.244855	0.10359	-2.36369	0.0180938	0.775263
ENSMUSG00000026463	2669.04	-0.200735	0.0849556	-2.36283	0.0181361	0.775263
ENSMUSG00000030102	7787.12	-0.179436	0.0759645	-2.3621	0.0181717	0.775263
ENSMUSG00000097825	41.6993	-0.784453	0.332697	-2.35786	0.0183806	0.78056
ENSMUSG00000019789	62.6354	0.653748	0.277519	2.35569	0.0184885	0.78056
ENSMUSG00000022441	137.819	-0.453798	0.192487	-2.35755	0.0183961	0.78056
ENSMUSG00000046159	977.462	-0.199455	0.0846374	-2.35658	0.0184441	0.78056
ENSMUSG00000023009	440.12	-0.296463	0.125916	-2.35446	0.0185497	0.781112
ENSMUSG00000039841	272.084	0.330378	0.140439	2.35247	0.0186491	0.781892
ENSMUSG00000026127	443.233	0.301217	0.128089	2.35163	0.0186915	0.781892
ENSMUSG00000037822	1966.17	0.151956	0.0646292	2.3512	0.0187129	0.781892
ENSMUSG00000046287	573.156	-0.270514	0.115156	-2.3491	0.0188187	0.784292
ENSMUSG00000109015	27.3111	-1.05808	0.45093	-2.34644	0.0189539	0.786513
ENSMUSG00000037235	1664.95	0.158954	0.0677514	2.34614	0.0189691	0.786513
ENSMUSG00000027259	353.522	0.307001	0.131052	2.34259	0.0191505	0.787991
ENSMUSG00000033278	538.601	-0.263944	0.112657	-2.3429	0.0191345	0.787991
ENSMUSG00000028645	1491.14	0.256592	0.109455	2.34426	0.0190646	0.787991
ENSMUSG00000085971	26.917	-1.00193	0.428258	-2.33954	0.0193075	0.788804
ENSMUSG00000048616	137.349	-0.44003	0.188022	-2.34031	0.0192679	0.788804
ENSMUSG00000036246	236.317	0.338653	0.144843	2.33807	0.0193835	0.788804
ENSMUSG00000038354	215.293	-0.366212	0.156599	-2.33854	0.0193595	0.788804
ENSMUSG00000038612	1443.29	0.196416	0.0840287	2.33749	0.0194136	0.788804
ENSMUSG00000025038	21.5944	-1.12188	0.480213	-2.33622	0.0194798	0.789395
ENSMUSG00000015501	5987.73	-0.14106	0.0604025	-2.33534	0.0195255	0.789395
ENSMUSG00000024164	41.2984	-1.14422	0.490301	-2.33372	0.0196105	0.790858
ENSMUSG00000001436	291.871	-0.325788	0.139882	-2.32902	0.019858	0.798605
ENSMUSG00000021140	4190.88	-0.132747	0.0570167	-2.32821	0.0199011	0.798605
ENSMUSG00000032601	1338.37	0.196776	0.0846319	2.32508	0.0200678	0.803305
ENSMUSG00000043872	382.14	0.385518	0.166094	2.32108	0.0202823	0.807904
ENSMUSG00000000915	1342.28	-0.173873	0.0748985	-2.32145	0.0202628	0.807904
ENSMUSG00000028613	1906.69	-0.154397	0.066682	-2.31542	0.02059	0.816148
ENSMUSG00000037458	2343.07	0.144047	0.0622095	2.31552	0.0205845	0.816148
ENSMUSG00000049436	31.0944	-0.9243	0.399978	-2.31088	0.0208396	0.821392
ENSMUSG00000039062	60.0764	-0.827029	0.358998	-2.30372	0.0212386	0.821392
ENSMUSG00000074591	94.5814	0.623507	0.270611	2.30407	0.0212185	0.821392
ENSMUSG00000106951	59.5857	-0.702577	0.304973	-2.30373	0.0212376	0.821392
ENSMUSG00000054404	118.743	0.501376	0.217027	2.3102	0.0208768	0.821392
ENSMUSG00000062563	343.546	0.405386	0.175499	2.30991	0.0208934	0.821392
ENSMUSG00000032840	640.418	0.252486	0.10938	2.30833	0.0209805	0.821392
ENSMUSG00000032977	681.228	0.231341	0.100204	2.3087	0.0209603	0.821392
ENSMUSG00000035934	676.515	-0.248335	0.107633	-2.30723	0.0210417	0.821392
ENSMUSG00000024480	977.144	0.192948	0.0837614	2.30354	0.0212484	0.821392
ENSMUSG00000029657	5663.49	0.180793	0.0785036	2.30299	0.0212796	0.821392
ENSMUSG00000028017	41.3588	-0.788337	0.342622	-2.3009	0.0213975	0.82398
ENSMUSG00000025081	23.3227	1.04344	0.453815	2.29927	0.0214898	0.825396
ENSMUSG00000086555	54.9965	-0.674695	0.294211	-2.29324	0.0218343	0.825396
ENSMUSG00000057409	88.3752	-0.535944	0.233928	-2.29106	0.0219598	0.825396
ENSMUSG00000025198	412.836	0.285038	0.124052	2.29774	0.0215767	0.825396
ENSMUSG00000078137	504.582	0.266032	0.116192	2.28959	0.0220452	0.825396
ENSMUSG00000030342	407.505	0.28278	0.123446	2.29071	0.0219801	0.825396
ENSMUSG00000030315	536.664	0.246203	0.1075	2.29027	0.0220058	0.825396
ENSMUSG00000037857	1036.63	0.216329	0.0942557	2.29513	0.0217259	0.825396
ENSMUSG00000047181	1173.36	-0.180168	0.0785054	-2.29498	0.0217341	0.825396
ENSMUSG00000041078	1397.29	-0.198896	0.0866577	-2.2952	0.0217219	0.825396
ENSMUSG00000039252	1102.24	-0.268218	0.116923	-2.29397	0.021792	0.825396
ENSMUSG00000025153	6098.04	-0.151587	0.0661872	-2.29027	0.0220056	0.825396
ENSMUSG00000022364	183.027	0.380868	0.166544	2.28689	0.0222025	0.827463
ENSMUSG00000031503	1635.13	-0.232754	0.10175	-2.2875	0.0221665	0.827463
ENSMUSG00000102813	15.8838	-1.28168	0.562176	-2.27986	0.0226159	0.837097
ENSMUSG00000034684	60.7563	-0.732044	0.320994	-2.28055	0.022575	0.837097
ENSMUSG00000029168	653.271	0.241351	0.105832	2.28051	0.0225776	0.837097
ENSMUSG00000032194	239.883	-0.371626	0.16308	-2.2788	0.0226792	0.837527
ENSMUSG00000031750	670.293	-0.217405	0.0955623	-2.27501	0.0229054	0.840143
ENSMUSG00000028760	5547.64	-0.133546	0.0586614	-2.27656	0.0228124	0.840143
ENSMUSG00000041115	5669.13	-0.155879	0.0685123	-2.2752	0.022894	0.840143
ENSMUSG00000009633	67.1626	-0.605453	0.266445	-2.27234	0.023066	0.844121
ENSMUSG00000005087	81.2144	-0.743204	0.330435	-2.24916	0.024502	0.84519
ENSMUSG00000035183	86.1859	-0.56486	0.251448	-2.24643	0.0246768	0.84519
ENSMUSG00000028862	85.7032	0.608289	0.271064	2.24408	0.0248275	0.84519
ENSMUSG00000091890	76.9361	-0.674211	0.300157	-2.24619	0.0246917	0.84519
ENSMUSG00000048612	136.437	-0.477751	0.213296	-2.23985	0.0251008	0.84519
ENSMUSG00000028971	147.591	0.454286	0.201568	2.25376	0.0242112	0.84519
ENSMUSG00000028073	121.376	-0.540124	0.238371	-2.26589	0.0234581	0.84519
ENSMUSG00000046470	124.358	-0.458514	0.202713	-2.26188	0.0237047	0.84519
ENSMUSG00000045519	157.522	0.399463	0.17657	2.26234	0.0236762	0.84519
ENSMUSG00000020467	177.567	-0.535973	0.237547	-2.25629	0.0240527	0.84519
ENSMUSG00000025572	139.485	-0.427201	0.190683	-2.24037	0.025067	0.84519
ENSMUSG00000024663	213.271	-0.353877	0.156933	-2.25495	0.0241366	0.84519
ENSMUSG00000022987	254.62	-0.340212	0.151347	-2.24789	0.0245832	0.84519
ENSMUSG00000113216	235.96	-0.354847	0.15709	-2.25888	0.0238907	0.84519
ENSMUSG00000044716	336.001	-0.285444	0.12715	-2.24494	0.0247718	0.84519
ENSMUSG00000054850	358.582	-0.276975	0.123621	-2.24051	0.0250579	0.84519
ENSMUSG00000015748	398.608	0.26411	0.117936	2.23942	0.0251284	0.84519
ENSMUSG00000007827	433.24	0.266671	0.118738	2.24588	0.0247116	0.84519
ENSMUSG00000021706	442.883	0.303486	0.133677	2.27029	0.0231899	0.84519
ENSMUSG00000029312	593.367	0.233907	0.103102	2.26868	0.0232877	0.84519
ENSMUSG00000041712	741.544	0.21583	0.0958316	2.25218	0.0243112	0.84519
ENSMUSG00000048118	949.399	0.190612	0.0840791	2.26706	0.0233867	0.84519
ENSMUSG00000032172	593.208	-0.278243	0.12403	-2.24336	0.0248739	0.84519
ENSMUSG00000020836	643.043	-0.332546	0.146682	-2.26713	0.0233822	0.84519
ENSMUSG00000056158	812.611	-0.227878	0.101675	-2.24124	0.0250108	0.84519
ENSMUSG00000055322	870.908	-0.235665	0.104381	-2.25774	0.0239621	0.84519
ENSMUSG00000017428	1179.7	0.174894	0.0780607	2.24049	0.0250593	0.84519
ENSMUSG00000039458	1386.91	0.16841	0.0745858	2.25794	0.0239494	0.84519
ENSMUSG00000018199	1470.8	0.186553	0.0827037	2.25568	0.0240908	0.84519
ENSMUSG00000040836	1718.99	0.166207	0.0738148	2.25167	0.0243431	0.84519
ENSMUSG00000046324	1550.14	0.16413	0.0728	2.25453	0.0241626	0.84519
ENSMUSG00000033943	1812.54	0.171819	0.0763677	2.24989	0.024456	0.84519
ENSMUSG00000029621	2618.37	0.151056	0.067048	2.25296	0.0242619	0.84519
ENSMUSG00000029361	2221.26	-0.191986	0.0847265	-2.26595	0.0234545	0.84519
ENSMUSG00000040797	5588.83	-0.120899	0.053482	-2.26055	0.0237873	0.84519
ENSMUSG00000058153	7252.14	-0.1423	0.0629399	-2.26089	0.0237659	0.84519
ENSMUSG00000037855	7264.51	-0.11246	0.0501038	-2.24454	0.0247976	0.84519
ENSMUSG00000020340	18265.3	-0.119503	0.0532524	-2.24409	0.0248269	0.84519
ENSMUSG00000064341	67748.7	-0.128761	0.0571647	-2.25246	0.0242931	0.84519
ENSMUSG00000026740	747.737	0.222048	0.0992326	2.23765	0.0252441	0.847325
ENSMUSG00000026819	1028.37	0.184341	0.0824128	2.2368	0.0252997	0.847435
ENSMUSG00000054134	30.7878	-0.953359	0.428961	-2.22248	0.0262506	0.848416
ENSMUSG00000050926	31.0413	-0.935558	0.420102	-2.22698	0.0259487	0.848416
ENSMUSG00000055676	53.6711	-0.66371	0.29907	-2.21924	0.0264703	0.848416
ENSMUSG00000026414	49.9699	-0.911564	0.407892	-2.23482	0.0254294	0.848416
ENSMUSG00000006649	47.9882	-0.732972	0.329711	-2.22308	0.0262107	0.848416
ENSMUSG00000024049	67.5649	-0.62908	0.283485	-2.21909	0.0264803	0.848416
ENSMUSG00000038007	138.759	0.516593	0.231986	2.22683	0.0259587	0.848416
ENSMUSG00000033007	128.864	-0.499426	0.224967	-2.22	0.0264188	0.848416
ENSMUSG00000027297	446.894	-0.255778	0.115078	-2.22265	0.0262396	0.848416
ENSMUSG00000027577	363.501	-0.328982	0.147851	-2.2251	0.0260748	0.848416
ENSMUSG00000042579	437.196	-0.306222	0.137055	-2.23431	0.0254628	0.848416
ENSMUSG00000040972	442.893	-0.306675	0.137665	-2.22769	0.0259011	0.848416
ENSMUSG00000059713	577.363	0.237403	0.106915	2.22048	0.026386	0.848416
ENSMUSG00000006418	946.93	0.180767	0.0809477	2.23313	0.0255402	0.848416
ENSMUSG00000028246	1042.4	-0.181143	0.0813839	-2.22579	0.0260283	0.848416
ENSMUSG00000021556	1231.43	0.172878	0.0778505	2.22064	0.0263753	0.848416
ENSMUSG00000000552	904.432	-0.219764	0.098645	-2.22783	0.0258918	0.848416
ENSMUSG00000041220	1293.98	0.191368	0.0860068	2.22504	0.0260787	0.848416
ENSMUSG00000022426	1393.48	0.168368	0.0756058	2.22692	0.0259524	0.848416
ENSMUSG00000027177	1867.47	0.151058	0.067831	2.22698	0.0259484	0.848416
ENSMUSG00000049176	2048.16	-0.166583	0.0749788	-2.22173	0.0263014	0.848416
ENSMUSG00000038807	3790.04	-0.148292	0.066485	-2.23046	0.025717	0.848416
ENSMUSG00000042608	696.589	0.226142	0.102071	2.21553	0.0267234	0.851173
ENSMUSG00000051379	658.759	-0.261378	0.117917	-2.21662	0.0266488	0.851173
ENSMUSG00000029093	1183.04	-0.18636	0.0841201	-2.21541	0.0267321	0.851173
ENSMUSG00000032482	4399	-0.179874	0.0812158	-2.21476	0.0267764	0.851173
ENSMUSG00000044551	22.4363	-1.06444	0.482568	-2.20579	0.0273986	0.854619
ENSMUSG00000035258	30.1209	-0.942466	0.427959	-2.20223	0.0276489	0.854619
ENSMUSG00000091931	67.9977	0.603514	0.273982	2.20275	0.0276124	0.854619
ENSMUSG00000116180	132.58	-0.428609	0.194779	-2.20049	0.0277719	0.854619
ENSMUSG00000038793	198.49	0.345951	0.157224	2.20037	0.0277809	0.854619
ENSMUSG00000028576	322.687	0.290785	0.131678	2.2083	0.0272236	0.854619
ENSMUSG00000028282	309.017	0.286933	0.129944	2.20813	0.0272354	0.854619
ENSMUSG00000032575	434.653	0.339488	0.15355	2.21093	0.0270408	0.854619
ENSMUSG00000090063	398.566	0.290125	0.131493	2.20639	0.0273568	0.854619
ENSMUSG00000063434	928.778	-0.221141	0.100246	-2.20599	0.0273845	0.854619
ENSMUSG00000024826	1074.8	0.234012	0.106226	2.20297	0.027597	0.854619
ENSMUSG00000043671	1390.17	-0.168949	0.0765033	-2.20838	0.0272175	0.854619
ENSMUSG00000069171	1284.2	-0.182232	0.0827887	-2.20117	0.0277242	0.854619
ENSMUSG00000040543	1220.15	-0.198138	0.0899075	-2.2038	0.0275382	0.854619
ENSMUSG00000032087	2060.21	-0.153974	0.0697303	-2.20814	0.0272344	0.854619
ENSMUSG00000024897	3958.16	-0.132322	0.0601235	-2.20084	0.0277475	0.854619
ENSMUSG00000042066	4361.52	-0.129114	0.0584826	-2.20772	0.0272635	0.854619
ENSMUSG00000042104	922.392	-0.193885	0.0882049	-2.19812	0.0279408	0.854673
ENSMUSG00000021448	940.18	-0.209502	0.0952807	-2.19879	0.027893	0.854673
ENSMUSG00000040249	11985.3	-0.161377	0.0734109	-2.19827	0.0279302	0.854673
ENSMUSG00000050382	58.857	-0.666414	0.30341	-2.19641	0.0280625	0.855168
ENSMUSG00000035632	845.214	0.184792	0.0841333	2.19642	0.0280616	0.855168
ENSMUSG00000084241	35.2372	0.797292	0.364122	2.18963	0.0285511	0.857629
ENSMUSG00000053263	42.9879	-0.724381	0.330245	-2.19347	0.0282737	0.857629
ENSMUSG00000074024	60.7004	-0.680306	0.310722	-2.18943	0.0285653	0.857629
ENSMUSG00000036661	148.991	-0.421791	0.192518	-2.19092	0.0284574	0.857629
ENSMUSG00000038539	345.533	-0.266822	0.121897	-2.18891	0.0286036	0.857629
ENSMUSG00000084957	636.595	0.216591	0.0987766	2.19273	0.0283266	0.857629
ENSMUSG00000056492	784.22	-0.204088	0.0931265	-2.19152	0.0284145	0.857629
ENSMUSG00000022858	1203.52	0.191242	0.0873775	2.18869	0.0286194	0.857629
ENSMUSG00000038256	1442.49	-0.164368	0.0749707	-2.19243	0.0283485	0.857629
ENSMUSG00000079507	13.7529	-1.9836	0.908762	-2.18275	0.0290543	0.85804
ENSMUSG00000071713	34.1599	-0.933323	0.427629	-2.18255	0.0290687	0.85804
ENSMUSG00000028294	29.1922	1.07124	0.490669	2.18322	0.0290196	0.85804
ENSMUSG00000082045	22.2736	1.02814	0.47005	2.18731	0.0287201	0.85804
ENSMUSG00000038011	99.8778	0.594354	0.271902	2.18591	0.0288224	0.85804
ENSMUSG00000052593	374.48	0.287619	0.131554	2.18631	0.0287927	0.85804
ENSMUSG00000040964	633.553	-0.224812	0.10304	-2.18178	0.0291256	0.85804
ENSMUSG00000029059	821.677	-0.20487	0.0937726	-2.18475	0.0289073	0.85804
ENSMUSG00000027540	1225.48	0.17363	0.0795776	2.18189	0.0291173	0.85804
ENSMUSG00000026185	3301.48	-0.145207	0.0665696	-2.18128	0.0291624	0.85804
ENSMUSG00000054893	436.689	0.247914	0.113737	2.17972	0.0292783	0.859892
ENSMUSG00000024780	3073.55	0.173221	0.0795541	2.1774	0.0294504	0.861823
ENSMUSG00000022390	3783.63	-0.12243	0.0562123	-2.17799	0.0294065	0.861823
ENSMUSG00000052957	172.618	-0.442066	0.203254	-2.17494	0.0296345	0.86528
ENSMUSG00000023075	1328.64	0.167516	0.0770653	2.17369	0.0297286	0.86528
ENSMUSG00000021277	1960.14	0.159515	0.0733773	2.17391	0.0297121	0.86528
ENSMUSG00000027744	20.9842	1.04816	0.489681	2.14049	0.0323149	0.867427
ENSMUSG00000043164	39.066	0.955256	0.44384	2.15225	0.0313774	0.867427
ENSMUSG00000042961	62.5868	-0.65857	0.304474	-2.16298	0.0305428	0.867427
ENSMUSG00000098247	80.6361	0.555003	0.257249	2.15745	0.0309702	0.867427
ENSMUSG00000087022	75.4975	-0.585048	0.273707	-2.1375	0.0325576	0.867427
ENSMUSG00000034987	107.134	-0.478392	0.223069	-2.14459	0.0319854	0.867427
ENSMUSG00000020653	96.7249	-0.551579	0.256921	-2.14689	0.0318023	0.867427
ENSMUSG00000029710	122.505	-0.485289	0.224512	-2.16153	0.0306548	0.867427
ENSMUSG00000040621	149.793	-0.410708	0.192174	-2.13716	0.0325847	0.867427
ENSMUSG00000061079	176.655	-0.427203	0.197862	-2.1591	0.0308424	0.867427
ENSMUSG00000020014	185.199	0.381301	0.176147	2.16467	0.0304129	0.867427
ENSMUSG00000020990	193.194	-0.362443	0.169464	-2.13876	0.0324553	0.867427
ENSMUSG00000025484	302.319	0.280209	0.130248	2.15135	0.0314489	0.867427
ENSMUSG00000027966	304.016	-0.405334	0.188411	-2.15133	0.0314505	0.867427
ENSMUSG00000036061	308.581	0.297734	0.138124	2.15555	0.0311187	0.867427
ENSMUSG00000021179	304.728	-0.301181	0.140623	-2.14176	0.0322127	0.867427
ENSMUSG00000024378	407.966	-0.261431	0.120786	-2.16442	0.0304318	0.867427
ENSMUSG00000016946	470.992	0.241748	0.111902	2.16035	0.0307456	0.867427
ENSMUSG00000035829	378.606	-0.289569	0.135422	-2.13827	0.032495	0.867427
ENSMUSG00000025894	483.649	0.250829	0.117276	2.13879	0.0324529	0.867427
ENSMUSG00000014846	481.266	0.263346	0.122881	2.1431	0.0321054	0.867427
ENSMUSG00000039357	532.578	0.231533	0.108141	2.14102	0.0322724	0.867427
ENSMUSG00000020042	465.019	-0.2786	0.128889	-2.16155	0.0306529	0.867427
ENSMUSG00000036615	614.703	0.216413	0.10113	2.13995	0.0323588	0.867427
ENSMUSG00000020770	578.449	-0.249246	0.116346	-2.14228	0.0321708	0.867427
ENSMUSG00000000805	615.624	-0.24331	0.113526	-2.1432	0.0320968	0.867427
ENSMUSG00000042742	709.548	0.211906	0.0976224	2.17067	0.0299559	0.867427
ENSMUSG00000022799	647.005	-0.220369	0.10241	-2.15184	0.0314102	0.867427
ENSMUSG00000022604	652.271	0.245741	0.114287	2.15021	0.0315383	0.867427
ENSMUSG00000064125	593.79	-0.23652	0.109018	-2.16954	0.0300416	0.867427
ENSMUSG00000001151	685.93	-0.216095	0.0996316	-2.16894	0.0300869	0.867427
ENSMUSG00000049907	1066.78	0.195285	0.090552	2.15661	0.031036	0.867427
ENSMUSG00000052336	838.468	-0.236935	0.109862	-2.15665	0.0310328	0.867427
ENSMUSG00000012422	1055.16	0.185797	0.086184	2.15581	0.0310982	0.867427
ENSMUSG00000041685	1184.29	0.170643	0.07961	2.14349	0.0320738	0.867427
ENSMUSG00000028854	1368.7	-0.16545	0.076821	-2.15371	0.0312629	0.867427
ENSMUSG00000027598	1417.56	0.161936	0.075719	2.13864	0.0324646	0.867427
ENSMUSG00000042207	1632.09	0.1457	0.0673605	2.16299	0.0305416	0.867427
ENSMUSG00000042156	1659.85	-0.174328	0.0804025	-2.16819	0.0301445	0.867427
ENSMUSG00000024843	2132.87	0.187983	0.0878179	2.1406	0.0323063	0.867427
ENSMUSG00000021133	2086.75	0.137818	0.0642544	2.14488	0.0319627	0.867427
ENSMUSG00000023150	2074.45	0.180527	0.0833341	2.1663	0.0302879	0.867427
ENSMUSG00000023927	1626.41	-0.204299	0.0948658	-2.15356	0.0312748	0.867427
ENSMUSG00000026496	2279.13	0.132373	0.0616516	2.14712	0.0317841	0.867427
ENSMUSG00000060743	2339.94	0.170632	0.0787652	2.16634	0.0302853	0.867427
ENSMUSG00000013663	2928.9	-0.123634	0.0577944	-2.1392	0.0324195	0.867427
ENSMUSG00000005583	2528.74	-0.201431	0.0928805	-2.16871	0.0301048	0.867427
ENSMUSG00000027546	6535.88	-0.14972	0.0695292	-2.15334	0.0312923	0.867427
ENSMUSG00000024109	7913.22	-0.123516	0.0576872	-2.14113	0.0322634	0.867427
ENSMUSG00000039953	18269	-0.116949	0.0546016	-2.14186	0.0322046	0.867427
ENSMUSG00000025422	27781.1	-0.127157	0.0590876	-2.15201	0.0313968	0.867427
ENSMUSG00000038976	26749.7	-0.153938	0.0718297	-2.14309	0.0321058	0.867427
ENSMUSG00000054320	30.2319	0.901288	0.421857	2.13648	0.0326406	0.867491
ENSMUSG00000105368	97.3221	0.496465	0.232457	2.13573	0.0327014	0.867684
ENSMUSG00000035000	27.4636	-0.932711	0.439016	-2.12455	0.0336242	0.871204
ENSMUSG00000026395	81.2283	-0.513658	0.241121	-2.13029	0.0331478	0.871204
ENSMUSG00000002266	168.605	0.405833	0.19037	2.13181	0.0330224	0.871204
ENSMUSG00000039824	215.931	-0.330469	0.155273	-2.12831	0.0333113	0.871204
ENSMUSG00000034006	472.053	0.241697	0.113621	2.12722	0.0334022	0.871204
ENSMUSG00000002803	807.665	-0.194771	0.0914317	-2.13024	0.0331519	0.871204
ENSMUSG00000026452	531.066	-0.2677	0.125509	-2.13291	0.0329321	0.871204
ENSMUSG00000004040	979.557	0.171794	0.0808525	2.12478	0.0336048	0.871204
ENSMUSG00000080316	1000.4	-0.201244	0.0944154	-2.13147	0.0330504	0.871204
ENSMUSG00000017929	1021.6	0.185587	0.0873274	2.12518	0.0335712	0.871204
ENSMUSG00000032741	1212.27	0.188189	0.0883636	2.12971	0.0331957	0.871204
ENSMUSG00000020362	1252.26	0.155736	0.0732719	2.12546	0.0335486	0.871204
ENSMUSG00000061288	1336.15	0.156951	0.0737227	2.12894	0.0332592	0.871204
ENSMUSG00000032890	1166.38	-0.248186	0.116722	-2.12631	0.0334774	0.871204
ENSMUSG00000029512	1827.97	-0.139468	0.0656517	-2.12436	0.0336401	0.871204
ENSMUSG00000058174	87.2489	-0.502746	0.236849	-2.12265	0.0337836	0.872133
ENSMUSG00000042604	557.923	-0.276044	0.130012	-2.12322	0.0337358	0.872133
ENSMUSG00000023885	81.7372	-0.623563	0.29427	-2.11902	0.0340891	0.872559
ENSMUSG00000024087	76.1849	-0.609251	0.287758	-2.11724	0.0342396	0.872559
ENSMUSG00000021823	655.416	0.263986	0.124716	2.1167	0.0342852	0.872559
ENSMUSG00000047731	810.811	0.18348	0.0866604	2.11723	0.0342407	0.872559
ENSMUSG00000024622	814.539	-0.189631	0.0895608	-2.11735	0.0342304	0.872559
ENSMUSG00000044864	881.208	-0.198947	0.093991	-2.11666	0.034289	0.872559
ENSMUSG00000057637	1719.49	0.160911	0.0759021	2.11998	0.0340077	0.872559
ENSMUSG00000029602	2403.62	-0.159592	0.0753445	-2.11817	0.0341606	0.872559
ENSMUSG00000008475	2975.43	0.125849	0.0594173	2.11805	0.0341709	0.872559
ENSMUSG00000049556	5008.57	-0.1621	0.0766042	-2.11608	0.0343383	0.872559
ENSMUSG00000097325	15.6293	-1.16919	0.55515	-2.10608	0.0351975	0.874728
ENSMUSG00000110735	18.2753	-1.20226	0.570469	-2.1075	0.0350743	0.874728
ENSMUSG00000060445	60.8471	0.588537	0.279284	2.1073	0.0350913	0.874728
ENSMUSG00000097462	66.4415	-0.617583	0.293663	-2.10304	0.0354626	0.874728
ENSMUSG00000033633	82.8672	-0.554871	0.263412	-2.10647	0.0351632	0.874728
ENSMUSG00000097994	97.2033	-0.478432	0.226461	-2.11264	0.0346314	0.874728
ENSMUSG00000061762	152.168	0.414265	0.196224	2.11118	0.0347567	0.874728
ENSMUSG00000029463	222.198	0.35343	0.167424	2.11099	0.0347734	0.874728
ENSMUSG00000037447	253.959	0.382127	0.181059	2.11052	0.0348139	0.874728
ENSMUSG00000001128	322.893	0.290791	0.138383	2.10134	0.0356107	0.874728
ENSMUSG00000005774	280.974	-0.307174	0.145509	-2.11103	0.0347695	0.874728
ENSMUSG00000044986	352.977	0.271483	0.128779	2.10813	0.0350202	0.874728
ENSMUSG00000071847	599.181	-0.210911	0.100348	-2.10179	0.035572	0.874728
ENSMUSG00000070462	721.1	0.205796	0.0978879	2.10237	0.0355211	0.874728
ENSMUSG00000021327	1136.58	0.224635	0.106786	2.1036	0.0354134	0.874728
ENSMUSG00000026739	1117.43	0.162438	0.0771958	2.10423	0.0353582	0.874728
ENSMUSG00000042810	1370.33	-0.159162	0.0756301	-2.10448	0.0353364	0.874728
ENSMUSG00000031837	1594.49	-0.15192	0.0720944	-2.10724	0.0350971	0.874728
ENSMUSG00000038967	1924.48	-0.151978	0.0721886	-2.10529	0.0352657	0.874728
ENSMUSG00000100826	2065.52	-0.140155	0.0666659	-2.10235	0.0355226	0.874728
ENSMUSG00000026335	3340.94	-0.154724	0.0736106	-2.10193	0.0355593	0.874728
ENSMUSG00000022791	4356.11	-0.127245	0.0602087	-2.1134	0.0345668	0.874728
ENSMUSG00000063019	595.246	0.203798	0.0970801	2.09928	0.0357922	0.877855
ENSMUSG00000103509	185.759	0.524178	0.250021	2.09653	0.0360348	0.8792
ENSMUSG00000038214	187.971	-0.376799	0.180435	-2.08828	0.036773	0.8792
ENSMUSG00000025239	237.386	-0.305699	0.145727	-2.09774	0.0359279	0.8792
ENSMUSG00000049303	316.535	-0.293001	0.140338	-2.08782	0.0368137	0.8792
ENSMUSG00000090213	425.082	0.239547	0.114416	2.09366	0.0362906	0.8792
ENSMUSG00000024594	499.224	-0.225905	0.108068	-2.09039	0.0365826	0.8792
ENSMUSG00000057469	700.213	0.196313	0.0937906	2.0931	0.0363405	0.8792
ENSMUSG00000020522	733.01	0.213636	0.102295	2.08844	0.0367579	0.8792
ENSMUSG00000028837	772.034	0.205021	0.0980975	2.08998	0.0366199	0.8792
ENSMUSG00000021752	1028.2	0.17909	0.0856133	2.09185	0.0364523	0.8792
ENSMUSG00000069670	976.816	0.176167	0.0842604	2.09074	0.0365511	0.8792
ENSMUSG00000027854	1082.98	0.182731	0.0874661	2.08917	0.0366925	0.8792
ENSMUSG00000001467	1113.71	0.172745	0.082624	2.09073	0.0365519	0.8792
ENSMUSG00000028932	1435.33	0.150037	0.0718664	2.08772	0.0368231	0.8792
ENSMUSG00000020385	1581	0.154868	0.0738991	2.09566	0.036112	0.8792
ENSMUSG00000063142	5519.86	-0.111531	0.0531916	-2.09677	0.0360137	0.8792
ENSMUSG00000060371	5452.3	-0.136135	0.0651906	-2.08826	0.036774	0.8792
ENSMUSG00000032589	13092.9	-0.129105	0.0617751	-2.08991	0.0366256	0.8792
ENSMUSG00000040569	14.5711	-1.61854	0.776563	-2.08424	0.0371385	0.879578
ENSMUSG00000034327	226.8	0.319006	0.153034	2.08454	0.0371114	0.879578
ENSMUSG00000078771	209.9	0.3813	0.183102	2.08244	0.037302	0.879578
ENSMUSG00000030726	480.389	0.226458	0.108691	2.08351	0.037205	0.879578
ENSMUSG00000024477	556.5	0.212134	0.101911	2.08157	0.0373815	0.879578
ENSMUSG00000020074	1276	0.17933	0.0861446	2.08174	0.0373666	0.879578
ENSMUSG00000048701	1256.64	0.167314	0.0802938	2.08377	0.0371812	0.879578
ENSMUSG00000035776	1366.72	0.150401	0.07213	2.08514	0.0370567	0.879578
ENSMUSG00000021190	1312.12	-0.157665	0.0757419	-2.08161	0.0373782	0.879578
ENSMUSG00000019726	2672.29	0.13794	0.0662556	2.08193	0.0373486	0.879578
ENSMUSG00000003418	115.925	0.432153	0.207804	2.07962	0.0375603	0.882504
ENSMUSG00000031647	1278.1	0.162473	0.0781763	2.07829	0.0376824	0.884092
ENSMUSG00000031634	563.247	0.214979	0.10348	2.07749	0.037756	0.884134
ENSMUSG00000041225	1507.38	0.177628	0.0855177	2.07709	0.0377933	0.884134
ENSMUSG00000109372	310.493	-0.338803	0.163367	-2.07388	0.0380906	0.88883
ENSMUSG00000063015	3778.6	-0.120975	0.0583368	-2.07374	0.0381037	0.88883
ENSMUSG00000035112	151.576	-0.371982	0.179563	-2.0716	0.0383025	0.891422
ENSMUSG00000071172	2553.34	0.144873	0.0699409	2.07136	0.0383248	0.891422
ENSMUSG00000118369	17.1735	-1.1537	0.558653	-2.06515	0.0389086	0.892202
ENSMUSG00000030319	83.7121	-0.51881	0.25122	-2.06516	0.0389079	0.892202
ENSMUSG00000079469	462.602	-0.247035	0.119528	-2.06676	0.0387566	0.892202
ENSMUSG00000046805	537.692	0.224441	0.108579	2.06707	0.0387275	0.892202
ENSMUSG00000070348	601.707	-0.283814	0.137412	-2.06543	0.0388821	0.892202
ENSMUSG00000023961	679.734	0.20901	0.101014	2.06912	0.0385348	0.892202
ENSMUSG00000024493	845.651	-0.185715	0.0897305	-2.06969	0.038481	0.892202
ENSMUSG00000030835	2381.35	-0.131649	0.0637068	-2.06648	0.0387832	0.892202
ENSMUSG00000028991	2499.95	-0.144201	0.0697681	-2.06687	0.0387468	0.892202
ENSMUSG00000051223	3026.69	0.130036	0.0628959	2.06748	0.0386886	0.892202
ENSMUSG00000028159	108.257	0.443904	0.215211	2.06265	0.0391459	0.893602
ENSMUSG00000031072	303.388	0.269793	0.130877	2.06142	0.0392629	0.893602
ENSMUSG00000031198	579.049	-0.215162	0.104363	-2.06167	0.0392395	0.893602
ENSMUSG00000037326	887.466	0.171207	0.0830687	2.06103	0.0393004	0.893602
ENSMUSG00000024383	1206.66	0.161507	0.0783262	2.06198	0.0392092	0.893602
ENSMUSG00000030337	2204.02	-0.157349	0.0763137	-2.06187	0.0392197	0.893602
ENSMUSG00000086331	26.7852	0.940611	0.457001	2.05822	0.0395687	0.897241
ENSMUSG00000028980	178.599	-0.355081	0.172533	-2.05805	0.0395851	0.897241
ENSMUSG00000032452	3246.38	-0.162209	0.0788332	-2.05762	0.0396265	0.897241
ENSMUSG00000027274	184.451	0.416708	0.202732	2.05546	0.0398342	0.898181
ENSMUSG00000048787	396.959	0.241222	0.117325	2.05601	0.0397816	0.898181
ENSMUSG00000021745	2228.45	-0.1608	0.078201	-2.05624	0.0397596	0.898181
ENSMUSG00000079654	72.0841	-0.58014	0.282449	-2.05396	0.0399797	0.899786
ENSMUSG00000063558	189.987	-0.450632	0.219559	-2.05244	0.0401274	0.899786
ENSMUSG00000030317	640.32	-0.248489	0.121065	-2.05252	0.0401189	0.899786
ENSMUSG00000020250	1210.99	0.165182	0.080437	2.05356	0.0400185	0.899786
ENSMUSG00000052534	3042.61	-0.120931	0.0589374	-2.05186	0.0401829	0.899786
ENSMUSG00000046731	37.2368	-0.778111	0.379392	-2.05094	0.0402725	0.900549
ENSMUSG00000053153	24.5318	0.996267	0.486653	2.04718	0.0406401	0.901296
ENSMUSG00000006342	57.2661	-0.67448	0.329673	-2.04591	0.0407655	0.901296
ENSMUSG00000059851	352.347	0.311288	0.152183	2.04549	0.0408063	0.901296
ENSMUSG00000039646	243.532	-0.337933	0.164902	-2.04929	0.0404335	0.901296
ENSMUSG00000024993	531.583	-0.213452	0.10425	-2.0475	0.0406091	0.901296
ENSMUSG00000010517	543.785	-0.204438	0.0998726	-2.04699	0.0406589	0.901296
ENSMUSG00000094002	638.17	-0.252602	0.12341	-2.04685	0.040673	0.901296
ENSMUSG00000034361	822.525	-0.223124	0.109022	-2.04659	0.0406979	0.901296
ENSMUSG00000043496	774.963	-0.192338	0.0939865	-2.04644	0.0407129	0.901296
ENSMUSG00000066800	167.769	-0.368224	0.180141	-2.04409	0.0409445	0.903119
ENSMUSG00000063160	3034.52	0.122951	0.0601905	2.04269	0.0410829	0.90494
ENSMUSG00000006711	944.768	0.165899	0.0812431	2.042	0.0411513	0.905216
ENSMUSG00000078429	2292.8	0.134606	0.0659635	2.04061	0.0412896	0.907028
ENSMUSG00000034761	1181.78	0.166457	0.0816014	2.03988	0.0413627	0.907406
ENSMUSG00000049928	86.4423	-0.584682	0.286758	-2.03894	0.0414559	0.908221
ENSMUSG00000033767	490.557	0.221403	0.108694	2.03694	0.0416561	0.910687
ENSMUSG00000021598	548.845	0.203872	0.100127	2.03613	0.041737	0.910687
ENSMUSG00000021303	562.996	0.277213	0.136134	2.03632	0.0417181	0.910687
ENSMUSG00000062372	192.559	-0.385455	0.189435	-2.03477	0.0418743	0.911311
ENSMUSG00000074743	391.012	-0.304027	0.149419	-2.03473	0.041878	0.911311
ENSMUSG00000057329	265.456	0.307706	0.151285	2.03395	0.0419571	0.911808
ENSMUSG00000020241	274.558	-0.381108	0.187481	-2.03279	0.042074	0.913124
ENSMUSG00000100490	12.523	-1.27171	0.630475	-2.01706	0.0436894	0.917685
ENSMUSG00000097280	18.9268	-1.09848	0.543028	-2.02288	0.0430851	0.917685
ENSMUSG00000051079	17.5036	1.07883	0.533795	2.02106	0.0432733	0.917685
ENSMUSG00000098475	15.2011	1.12994	0.56037	2.01642	0.0437559	0.917685
ENSMUSG00000006360	51.0596	-0.662683	0.326589	-2.0291	0.0424479	0.917685
ENSMUSG00000020061	30.6068	0.794154	0.391549	2.02824	0.0425359	0.917685
ENSMUSG00000110218	92.8807	0.56683	0.279704	2.02654	0.0427098	0.917685
ENSMUSG00000037977	53.5053	-0.589136	0.291826	-2.01879	0.0435087	0.917685
ENSMUSG00000031548	57.2827	-0.631003	0.312913	-2.01654	0.0437431	0.917685
ENSMUSG00000021390	123.101	-1.1277	0.555966	-2.02835	0.0425244	0.917685
ENSMUSG00000034226	91.5395	-0.51181	0.252863	-2.02406	0.0429638	0.917685
ENSMUSG00000026646	101.826	0.449547	0.221876	2.02612	0.0427521	0.917685
ENSMUSG00000059327	120.067	-0.41769	0.206272	-2.02494	0.0428731	0.917685
ENSMUSG00000051705	140.969	0.389124	0.192579	2.02059	0.0433223	0.917685
ENSMUSG00000032763	331.355	-0.261086	0.129436	-2.0171	0.0436855	0.917685
ENSMUSG00000024008	465.589	-0.230507	0.113686	-2.02757	0.0426037	0.917685
ENSMUSG00000028949	724.636	-0.199615	0.0986996	-2.02244	0.0431305	0.917685
ENSMUSG00000033799	759.947	0.196887	0.0972047	2.02549	0.0428168	0.917685
ENSMUSG00000021738	972.81	0.173911	0.0861228	2.01933	0.0434525	0.917685
ENSMUSG00000040565	1117.5	0.216898	0.107422	2.01913	0.0434738	0.917685
ENSMUSG00000026353	1629.08	0.148652	0.0734593	2.0236	0.0430112	0.917685
ENSMUSG00000021066	2023.18	0.136991	0.0675344	2.02847	0.0425128	0.917685
ENSMUSG00000060961	4294.19	0.156635	0.0775743	2.01916	0.0434708	0.917685
ENSMUSG00000034731	4851.65	0.166638	0.0824635	2.02074	0.0433063	0.917685
ENSMUSG00000031028	6741.13	0.104869	0.051881	2.02134	0.0432442	0.917685
ENSMUSG00000026490	6459.94	-0.111863	0.0554511	-2.01733	0.0436606	0.917685
ENSMUSG00000026121	240.781	-0.330851	0.164157	-2.01545	0.0438578	0.918633
ENSMUSG00000035173	1127.49	0.165944	0.082383	2.0143	0.0439785	0.918787
ENSMUSG00000035885	5176.56	0.117327	0.0582339	2.01476	0.0439298	0.918787
ENSMUSG00000005705	17.6987	-1.06384	0.528559	-2.01271	0.0441448	0.921076
ENSMUSG00000017754	733.71	-0.242075	0.120372	-2.01105	0.0443198	0.922778
ENSMUSG00000021236	733.903	0.193098	0.0960275	2.01086	0.0443402	0.922778
ENSMUSG00000070601	49.7096	-0.649417	0.323371	-2.00827	0.0446146	0.92625
ENSMUSG00000063902	288.045	-0.262682	0.130888	-2.00692	0.0447583	0.92625
ENSMUSG00000053297	455.116	0.216165	0.107721	2.00671	0.0447803	0.92625
ENSMUSG00000002017	744.128	0.179184	0.0892772	2.00705	0.0447445	0.92625
ENSMUSG00000019558	2338.4	0.139588	0.0695646	2.0066	0.0447927	0.92625
ENSMUSG00000001065	351.313	0.264511	0.131863	2.00595	0.0448613	0.926486
ENSMUSG00000107086	22.9808	0.938277	0.467887	2.00535	0.0449259	0.92664
ENSMUSG00000037621	50.7695	0.654767	0.326652	2.00448	0.0450187	0.927045
ENSMUSG00000034032	470.807	-0.22323	0.111387	-2.00409	0.0450599	0.927045
ENSMUSG00000040701	216.88	0.30323	0.151373	2.00321	0.0451552	0.92759
ENSMUSG00000042359	2097.82	0.134163	0.0669881	2.00278	0.0452008	0.92759
ENSMUSG00000030844	278.816	0.291477	0.145603	2.00186	0.0452994	0.928437
ENSMUSG00000030401	1253.48	-0.161571	0.0807425	-2.00106	0.0453857	0.929031
ENSMUSG00000050783	36.9659	-0.734301	0.367056	-2.00052	0.0454446	0.929064
ENSMUSG00000050625	24.2555	1.06343	0.531995	1.99895	0.0456138	0.929304
ENSMUSG00000019767	27.3141	1.04095	0.520785	1.99882	0.0456283	0.929304
ENSMUSG00000029122	319.43	-0.269879	0.135	-1.9991	0.0455972	0.929304
ENSMUSG00000035725	403.929	0.233948	0.117153	1.99694	0.0458321	0.931324
ENSMUSG00000029063	1342.39	0.192654	0.0964794	1.99684	0.0458424	0.931324
ENSMUSG00000102374	42.8996	-0.667379	0.334487	-1.99523	0.0460178	0.93255
ENSMUSG00000018459	263.873	-0.837383	0.41967	-1.99533	0.0460065	0.93255
ENSMUSG00000054792	655.688	0.204535	0.102546	1.99457	0.0460902	0.932853
ENSMUSG00000025902	146.168	-0.382365	0.191768	-1.99389	0.0461639	0.933179
ENSMUSG00000025407	42.4842	-0.797126	0.400942	-1.98813	0.0467972	0.934632
ENSMUSG00000020902	201.657	-0.336258	0.169144	-1.98799	0.0468123	0.934632
ENSMUSG00000019055	463.528	0.282272	0.141837	1.99011	0.0465787	0.934632
ENSMUSG00000038705	400.024	-0.228599	0.114855	-1.99032	0.0465561	0.934632
ENSMUSG00000041084	516.17	0.23774	0.119568	1.98833	0.046775	0.934632
ENSMUSG00000078515	1542.2	0.14099	0.0709077	1.98837	0.0467713	0.934632
ENSMUSG00000042133	1619.67	0.144786	0.0727487	1.99022	0.0465664	0.934632
ENSMUSG00000031808	2459.41	-0.125775	0.0631347	-1.99217	0.0463524	0.934632
ENSMUSG00000041697	5109.83	0.12502	0.0628527	1.9891	0.0466905	0.934632
ENSMUSG00000034994	19133.6	-0.108731	0.0545833	-1.99202	0.0463692	0.934632
ENSMUSG00000034918	12.735	-1.20638	0.613324	-1.96695	0.0491885	0.937612
ENSMUSG00000083579	24.4051	0.895688	0.453097	1.97681	0.0480628	0.937612
ENSMUSG00000026649	28.3399	0.982403	0.495093	1.98428	0.0472246	0.937612
ENSMUSG00000038963	34.3693	-0.779576	0.395202	-1.9726	0.0485409	0.937612
ENSMUSG00000071398	58.4256	0.689647	0.349511	1.97318	0.0484753	0.937612
ENSMUSG00000048865	64.1372	-0.536772	0.270481	-1.98451	0.0471991	0.937612
ENSMUSG00000028626	79.552	-0.631027	0.31995	-1.97227	0.0485793	0.937612
ENSMUSG00000024833	126.133	0.385485	0.19594	1.96737	0.0491408	0.937612
ENSMUSG00000084946	101.85	0.502562	0.254368	1.97573	0.0481853	0.937612
ENSMUSG00000107742	71.4596	-0.527339	0.26821	-1.96614	0.0492825	0.937612
ENSMUSG00000024232	118.125	0.451761	0.229682	1.9669	0.0491945	0.937612
ENSMUSG00000034023	119.299	-0.429403	0.217151	-1.97744	0.0479916	0.937612
ENSMUSG00000034487	98.2712	-0.463413	0.234338	-1.97754	0.0479809	0.937612
ENSMUSG00000032431	94.5456	-0.492033	0.25011	-1.96726	0.049153	0.937612
ENSMUSG00000051617	170.824	-0.376431	0.190022	-1.98098	0.0475932	0.937612
ENSMUSG00000022673	210.193	0.311822	0.158058	1.97283	0.0485145	0.937612
ENSMUSG00000102729	195.811	-0.35139	0.178334	-1.9704	0.0487925	0.937612
ENSMUSG00000070287	204.237	0.315834	0.159657	1.9782	0.0479064	0.937612
ENSMUSG00000048939	279.253	-0.303084	0.152635	-1.98568	0.0470688	0.937612
ENSMUSG00000063564	382.739	-0.2844	0.144005	-1.97494	0.0482755	0.937612
ENSMUSG00000004508	410.495	-0.227315	0.1154	-1.96981	0.0488604	0.937612
ENSMUSG00000052430	505.395	0.219369	0.110864	1.97873	0.0478464	0.937612
ENSMUSG00000020448	562.872	0.210245	0.106745	1.96961	0.0488836	0.937612
ENSMUSG00000069094	708.78	0.193587	0.0982035	1.97128	0.0486919	0.937612
ENSMUSG00000036578	547.161	-0.256732	0.129437	-1.98346	0.0473166	0.937612
ENSMUSG00000022321	615.987	-0.200616	0.101965	-1.9675	0.0491259	0.937612
ENSMUSG00000101609	664.358	-0.214101	0.108598	-1.97149	0.0486676	0.937612
ENSMUSG00000026754	815.363	0.172611	0.0875148	1.97236	0.0485688	0.937612
ENSMUSG00000001119	1007.5	-0.427213	0.215888	-1.97887	0.0478309	0.937612
ENSMUSG00000029231	1057.19	-0.174949	0.0890009	-1.9657	0.0493328	0.937612
ENSMUSG00000033819	1267.07	-0.159168	0.0804993	-1.97726	0.0480124	0.937612
ENSMUSG00000020740	1642.09	0.143653	0.0723926	1.98436	0.0472155	0.937612
ENSMUSG00000063430	1789.27	0.155374	0.0787872	1.97206	0.0486023	0.937612
ENSMUSG00000040725	2150.44	-0.129603	0.0656234	-1.97496	0.048273	0.937612
ENSMUSG00000022636	2453.66	-0.162468	0.0822619	-1.975	0.0482676	0.937612
ENSMUSG00000038174	2503.42	0.123671	0.0628876	1.96655	0.0492355	0.937612
ENSMUSG00000007817	2626.5	-0.122955	0.0622349	-1.97566	0.0481932	0.937612
ENSMUSG00000036095	4184.05	-0.130931	0.0661898	-1.97811	0.0479162	0.937612
ENSMUSG00000020850	4680.71	-0.136723	0.0691987	-1.9758	0.0481775	0.937612
ENSMUSG00000059146	5790.68	-0.110532	0.0557713	-1.98188	0.0474931	0.937612
ENSMUSG00000027993	10239.8	0.0997383	0.0506518	1.9691	0.0489422	0.937612
ENSMUSG00000022026	82.7032	-0.493679	0.251324	-1.96432	0.0494934	0.938176
ENSMUSG00000022414	439.337	-0.245881	0.125189	-1.96408	0.0495212	0.938176
ENSMUSG00000021559	3178.72	0.12073	0.0614729	1.96395	0.049536	0.938176
ENSMUSG00000023905	43.3115	0.663376	0.337959	1.96289	0.0496592	0.939411
ENSMUSG00000106791	14.568	1.22946	0.626548	1.96228	0.0497293	0.939641
ENSMUSG00000027400	222.121	-0.340126	0.17342	-1.96129	0.0498454	0.939645
ENSMUSG00000025780	762.39	-0.266421	0.135828	-1.96146	0.0498257	0.939645
ENSMUSG00000028164	209.907	-0.318186	0.162374	-1.95959	0.0500436	0.942284
ENSMUSG00000030747	1594.72	0.160374	0.0818629	1.95906	0.0501056	0.942357
ENSMUSG00000026914	1142.44	0.152949	0.0781059	1.95823	0.0502032	0.943099
ENSMUSG00000035860	81.9917	0.580283	0.297205	1.95247	0.0508827	0.943834
ENSMUSG00000030888	196.02	0.311308	0.159413	1.95284	0.0508387	0.943834
ENSMUSG00000038717	192.655	0.345499	0.176671	1.9556	0.0505122	0.943834
ENSMUSG00000053460	373.95	-0.246409	0.126048	-1.95489	0.0505963	0.943834
ENSMUSG00000024558	924.911	-0.169547	0.0867521	-1.95439	0.0506556	0.943834
ENSMUSG00000022771	1098.62	0.159147	0.0814293	1.95442	0.0506512	0.943834
ENSMUSG00000028456	1565.5	-0.140394	0.0717844	-1.95577	0.0504926	0.943834
ENSMUSG00000022946	2005.89	-0.157873	0.0808188	-1.95341	0.0507706	0.943834
ENSMUSG00000036622	3484.2	-0.126577	0.0648147	-1.9529	0.0508311	0.943834
ENSMUSG00000026872	4994.69	-0.13444	0.0688546	-1.95252	0.0508768	0.943834
ENSMUSG00000052949	5745.18	-0.110375	0.0563975	-1.95709	0.0503369	0.943834
ENSMUSG00000022061	13.6827	-1.23024	0.634045	-1.9403	0.0523429	0.94434
ENSMUSG00000015340	18.7989	-1.20984	0.624109	-1.9385	0.052562	0.94434
ENSMUSG00000010122	28.2068	-2.46315	1.26937	-1.94045	0.0523246	0.94434
ENSMUSG00000086918	26.9035	-0.850423	0.436306	-1.94914	0.0512784	0.94434
ENSMUSG00000075437	55.9434	-0.628393	0.324014	-1.9394	0.0524527	0.94434
ENSMUSG00000106928	45.1516	0.698146	0.358348	1.94823	0.0513872	0.94434
ENSMUSG00000041679	41.3849	-0.740571	0.381386	-1.94179	0.0521629	0.94434
ENSMUSG00000047686	68.6876	-0.577216	0.296357	-1.9477	0.0514504	0.94434
ENSMUSG00000021478	81.0077	-0.472236	0.242494	-1.94741	0.0514853	0.94434
ENSMUSG00000042814	110.308	0.41838	0.215505	1.94139	0.0522111	0.94434
ENSMUSG00000020891	102.294	-0.430942	0.221183	-1.94835	0.0513732	0.94434
ENSMUSG00000053007	106.125	-0.486451	0.249852	-1.94695	0.0515401	0.94434
ENSMUSG00000037904	179.256	-0.324391	0.16632	-1.9504	0.0511286	0.94434
ENSMUSG00000020681	175.309	-0.44754	0.230809	-1.939	0.0525008	0.94434
ENSMUSG00000020471	187.415	-0.325113	0.167264	-1.94371	0.0519298	0.94434
ENSMUSG00000033191	245.522	-0.298532	0.15331	-1.94724	0.0515055	0.94434
ENSMUSG00000018906	355.177	0.28283	0.145457	1.94443	0.051844	0.94434
ENSMUSG00000038160	354.24	0.237056	0.121814	1.94604	0.0516498	0.94434
ENSMUSG00000018102	549.648	0.304645	0.156889	1.94179	0.0521629	0.94434
ENSMUSG00000017418	757.231	0.194683	0.100168	1.94357	0.051947	0.94434
ENSMUSG00000027508	792.13	0.19905	0.10239	1.94404	0.0518903	0.94434
ENSMUSG00000022601	943.549	0.159338	0.082221	1.93792	0.0526327	0.94434
ENSMUSG00000038848	1159.51	0.153337	0.0788631	1.94434	0.0518541	0.94434
ENSMUSG00000042363	1402.58	0.145396	0.0750346	1.93772	0.0526575	0.94434
ENSMUSG00000048022	1491.48	0.154707	0.0796872	1.94143	0.0522059	0.94434
ENSMUSG00000021972	1733.53	0.142508	0.0733645	1.94247	0.05208	0.94434
ENSMUSG00000042298	2271.15	0.123149	0.0634813	1.93993	0.0523885	0.94434
ENSMUSG00000048578	2923.95	0.143923	0.0741108	1.942	0.052137	0.94434
ENSMUSG00000056596	2690.16	-0.13995	0.0717864	-1.94953	0.0512324	0.94434
ENSMUSG00000026587	5438.6	-0.118758	0.0611364	-1.94251	0.0520757	0.94434
ENSMUSG00000022853	61.0653	-0.646126	0.333837	-1.93545	0.0529349	0.946849
ENSMUSG00000042115	126.492	-0.462091	0.238789	-1.93514	0.0529726	0.946849
ENSMUSG00000033208	1686.11	0.209951	0.108491	1.9352	0.0529661	0.946849
ENSMUSG00000030870	1259.43	0.147884	0.0764411	1.93461	0.0530376	0.946966
ENSMUSG00000017897	39.2596	-0.742444	0.383923	-1.93384	0.0531333	0.947124
ENSMUSG00000025255	431.64	0.251884	0.130268	1.93359	0.0531633	0.947124
ENSMUSG00000038615	5705.4	-0.106733	0.0552309	-1.93249	0.053299	0.9485
ENSMUSG00000021311	632.804	0.19388	0.100384	1.93138	0.0534355	0.948846
ENSMUSG00000024940	627.623	-0.189311	0.0980004	-1.93174	0.0533915	0.948846
ENSMUSG00000039552	111.471	0.472381	0.244702	1.93043	0.0535531	0.949306
ENSMUSG00000020810	956.388	-0.161427	0.0836308	-1.93023	0.0535785	0.949306
ENSMUSG00000031343	1157.83	-0.16937	0.0877717	-1.92966	0.0536486	0.94951
ENSMUSG00000038736	371.639	-0.23106	0.119833	-1.92818	0.053833	0.951734
ENSMUSG00000056201	7250.55	0.100789	0.0522955	1.92731	0.0539413	0.952611
ENSMUSG00000026491	1343.9	0.166743	0.0865681	1.92615	0.0540852	0.953075
ENSMUSG00000025969	1679.7	-0.139803	0.072581	-1.92616	0.0540838	0.953075
ENSMUSG00000035067	108.296	0.416533	0.216376	1.92504	0.0542239	0.953582
ENSMUSG00000061411	1360.74	0.177134	0.0920183	1.92498	0.0542316	0.953582
ENSMUSG00000043015	145.555	-0.429888	0.223476	-1.92364	0.0543996	0.9555
ENSMUSG00000022805	34.2859	0.823109	0.42849	1.92095	0.0547378	0.955762
ENSMUSG00000024036	109.715	-0.412479	0.214664	-1.92151	0.054667	0.955762
ENSMUSG00000002428	564.855	-0.189586	0.098706	-1.92071	0.0547683	0.955762
ENSMUSG00000036327	642.109	0.200842	0.104533	1.92133	0.0546904	0.955762
ENSMUSG00000051067	868.702	0.193627	0.100731	1.92221	0.0545795	0.955762
ENSMUSG00000061689	5292.69	-0.104719	0.0544842	-1.92201	0.0546045	0.955762
ENSMUSG00000020397	296.01	0.283266	0.147598	1.91918	0.0549621	0.957693
ENSMUSG00000024883	1833.09	-0.158395	0.0825447	-1.9189	0.0549971	0.957693
ENSMUSG00000025647	574.408	-0.192757	0.100511	-1.91777	0.0551397	0.959147
ENSMUSG00000032193	463.359	-0.215543	0.112485	-1.91619	0.0553404	0.959549
ENSMUSG00000022044	2015.19	0.149231	0.0778582	1.91671	0.0552749	0.959549
ENSMUSG00000046442	10203.5	0.101263	0.0528359	1.91656	0.0552942	0.959549
ENSMUSG00000031618	3428.29	-0.183084	0.095584	-1.91543	0.0554382	0.960217
ENSMUSG00000035473	48.6016	-0.609216	0.318411	-1.9133	0.0557094	0.962825
ENSMUSG00000053475	143.592	0.378423	0.197928	1.91193	0.0558856	0.962825
ENSMUSG00000030357	1881.96	0.151915	0.0794476	1.91214	0.055858	0.962825
ENSMUSG00000006057	2044.4	0.149676	0.0782799	1.91206	0.0558683	0.962825
ENSMUSG00000032366	3305.32	-0.108298	0.0566239	-1.91259	0.0558007	0.962825
ENSMUSG00000073421	19.7295	-1.19921	0.628202	-1.90896	0.0562673	0.964618
ENSMUSG00000029352	38.5615	0.730376	0.382535	1.90931	0.0562225	0.964618
ENSMUSG00000033498	63.5098	-0.603439	0.316623	-1.90586	0.0566681	0.964618
ENSMUSG00000036867	41.5166	-0.676886	0.354743	-1.9081	0.0563779	0.964618
ENSMUSG00000002324	48.7166	0.69946	0.366799	1.90693	0.05653	0.964618
ENSMUSG00000117465	34.1646	0.799455	0.420639	1.90057	0.0573583	0.964618
ENSMUSG00000107134	54.3474	-0.551764	0.289622	-1.90511	0.0567653	0.964618
ENSMUSG00000048905	94.2702	-0.453205	0.238436	-1.90074	0.057336	0.964618
ENSMUSG00000003444	86.3624	0.453456	0.237475	1.90949	0.0561992	0.964618
ENSMUSG00000026880	255.633	-0.281751	0.148071	-1.90281	0.0570653	0.964618
ENSMUSG00000071226	297.04	0.268518	0.141184	1.9019	0.0571845	0.964618
ENSMUSG00000030203	230.542	-0.29331	0.153997	-1.90464	0.0568267	0.964618
ENSMUSG00000089832	352.177	0.263655	0.138706	1.90083	0.0573248	0.964618
ENSMUSG00000020464	507.842	0.214116	0.112536	1.90264	0.0570871	0.964618
ENSMUSG00000026031	465.6	-0.208472	0.1096	-1.90211	0.0571565	0.964618
ENSMUSG00000032312	468.441	0.217911	0.114624	1.90109	0.0572907	0.964618
ENSMUSG00000037990	662.789	0.189816	0.0998116	1.90175	0.0572045	0.964618
ENSMUSG00000030643	938.835	0.161564	0.0848887	1.90325	0.0570082	0.964618
ENSMUSG00000031485	1290.16	0.157344	0.0825191	1.90676	0.0565514	0.964618
ENSMUSG00000020181	1573.36	-0.147965	0.0778413	-1.90085	0.0573214	0.964618
ENSMUSG00000017677	2026.17	-0.13622	0.0716149	-1.90212	0.0571554	0.964618
ENSMUSG00000037072	2093.96	0.135553	0.0711906	1.90409	0.0568985	0.964618
ENSMUSG00000055013	2717.18	-0.138946	0.0729505	-1.90467	0.0568234	0.964618
ENSMUSG00000028528	6008.96	-0.101878	0.0536459	-1.89908	0.0575535	0.966898
ENSMUSG00000002797	327.868	-0.238435	0.12563	-1.89792	0.0577071	0.967475
ENSMUSG00000064337	47366.2	0.339016	0.178583	1.89836	0.0576481	0.967475
ENSMUSG00000114907	16.8895	-1.04174	0.549326	-1.89641	0.0579063	0.968672
ENSMUSG00000050954	292.054	0.253308	0.133583	1.89625	0.0579268	0.968672
ENSMUSG00000033629	2964.42	0.115985	0.0611731	1.89602	0.0579578	0.968672
ENSMUSG00000025738	19095.2	-0.0964863	0.0509025	-1.89551	0.0580245	0.968789
ENSMUSG00000020182	117.271	0.413914	0.218432	1.89493	0.0581017	0.968983
ENSMUSG00000029209	244.302	0.303467	0.160181	1.89452	0.0581557	0.968983
ENSMUSG00000078897	16.1045	-1.01336	0.535567	-1.89212	0.0584754	0.971315
ENSMUSG00000097727	21.9448	0.95227	0.503083	1.89287	0.0583752	0.971315
ENSMUSG00000051469	798.413	0.170134	0.0899128	1.89221	0.0584628	0.971315
ENSMUSG00000098973	23.9221	2.20684	1.19653	1.84437	0.0651292	0.971814
ENSMUSG00000000983	15.1009	-1.39923	0.742744	-1.88386	0.0595837	0.971814
ENSMUSG00000034467	16.0309	1.03424	0.553985	1.86691	0.0619138	0.971814
ENSMUSG00000043020	21.8774	1.08436	0.575511	1.88417	0.0595414	0.971814
ENSMUSG00000040310	26.3726	-0.897256	0.488209	-1.83785	0.0660844	0.971814
ENSMUSG00000052221	22.5527	0.912824	0.487216	1.87355	0.0609922	0.971814
ENSMUSG00000028813	15.6675	-1.09726	0.599011	-1.83178	0.0669843	0.971814
ENSMUSG00000074651	14.142	-1.11212	0.590471	-1.88344	0.0596404	0.971814
ENSMUSG00000068196	21.2394	-0.929697	0.4982	-1.86611	0.0620258	0.971814
ENSMUSG00000002769	19.9177	0.926803	0.4957	1.86969	0.0615274	0.971814
ENSMUSG00000035095	46.9014	0.613754	0.331793	1.84981	0.0643409	0.971814
ENSMUSG00000006014	45.4379	-1.58426	0.848454	-1.86724	0.0618687	0.971814
ENSMUSG00000026301	31.6392	0.752544	0.404098	1.86228	0.0625638	0.971814
ENSMUSG00000030717	72.14	-1.20366	0.643419	-1.87072	0.0613838	0.971814
ENSMUSG00000039021	35.2488	0.812047	0.43248	1.87765	0.0604289	0.971814
ENSMUSG00000040152	115.306	-1.94452	1.04481	-1.86113	0.0627255	0.971814
ENSMUSG00000026679	42.9575	0.736713	0.401907	1.83304	0.0667961	0.971814
ENSMUSG00000000766	36.6782	0.677358	0.364719	1.8572	0.0632821	0.971814
ENSMUSG00000030125	64.9548	0.630718	0.340484	1.85241	0.0639664	0.971814
ENSMUSG00000026321	50.2063	-0.595319	0.317985	-1.87216	0.0611847	0.971814
ENSMUSG00000027959	59.1587	0.531105	0.2887	1.83965	0.0658202	0.971814
ENSMUSG00000031786	52.6888	0.662881	0.354866	1.86798	0.0617655	0.971814
ENSMUSG00000071714	72.494	-0.477455	0.25831	-1.84838	0.0645472	0.971814
ENSMUSG00000034422	80.9509	0.504613	0.275508	1.83157	0.0670149	0.971814
ENSMUSG00000104988	49.5497	-0.605692	0.32289	-1.87585	0.0606763	0.971814
ENSMUSG00000115360	63.6703	-0.581868	0.311594	-1.86739	0.0618469	0.971814
ENSMUSG00000027954	86.857	-0.441335	0.236389	-1.86699	0.0619035	0.971814
ENSMUSG00000050295	107.961	-0.480169	0.256991	-1.86843	0.0617025	0.971814
ENSMUSG00000074934	122.882	0.385161	0.206478	1.86539	0.0621272	0.971814
ENSMUSG00000041187	126.448	0.393227	0.2139	1.83837	0.0660084	0.971814
ENSMUSG00000022769	170.041	0.354579	0.192159	1.84524	0.065002	0.971814
ENSMUSG00000039457	103.372	-0.425849	0.22899	-1.85968	0.0629302	0.971814
ENSMUSG00000051486	119.501	-0.381079	0.205782	-1.85186	0.0640458	0.971814
ENSMUSG00000045314	74.5073	-0.600918	0.327371	-1.83559	0.0664188	0.971814
ENSMUSG00000026389	115.629	-0.380622	0.206279	-1.84519	0.0650105	0.971814
ENSMUSG00000029335	111.419	-0.412637	0.219527	-1.87966	0.0601538	0.971814
ENSMUSG00000087042	106.481	0.4062	0.219019	1.85463	0.0636492	0.971814
ENSMUSG00000026200	172.653	-0.328019	0.176597	-1.85745	0.0632471	0.971814
ENSMUSG00000046010	163.317	0.329224	0.177554	1.85422	0.0637081	0.971814
ENSMUSG00000036362	182.894	-0.326086	0.174422	-1.86952	0.0615504	0.971814
ENSMUSG00000019577	223.531	0.313237	0.167792	1.86682	0.061927	0.971814
ENSMUSG00000031527	272.591	0.272064	0.146912	1.85188	0.0640427	0.971814
ENSMUSG00000039987	270.972	0.290674	0.156518	1.85713	0.0632933	0.971814
ENSMUSG00000001288	225.292	-0.288062	0.154273	-1.86722	0.0618711	0.971814
ENSMUSG00000016493	206.849	-0.297281	0.16106	-1.84578	0.0649239	0.971814
ENSMUSG00000042581	213.621	-0.321686	0.174165	-1.84702	0.0647446	0.971814
ENSMUSG00000021318	200.207	-0.321325	0.174947	-1.8367	0.066254	0.971814
ENSMUSG00000031871	236.292	-0.27723	0.15092	-1.83693	0.0662201	0.971814
ENSMUSG00000019822	243.679	-0.277221	0.149476	-1.85461	0.0636514	0.971814
ENSMUSG00000020846	255.81	0.297431	0.161507	1.8416	0.0655341	0.971814
ENSMUSG00000022836	286.92	-0.302292	0.161331	-1.87373	0.0609674	0.971814
ENSMUSG00000024829	284.287	0.248385	0.132657	1.87239	0.0611532	0.971814
ENSMUSG00000050052	287.215	0.254729	0.138758	1.83578	0.0663905	0.971814
ENSMUSG00000026072	324.267	0.247219	0.134132	1.8431	0.0653148	0.971814
ENSMUSG00000026004	315.436	0.241014	0.13119	1.83714	0.0661889	0.971814
ENSMUSG00000036432	268.628	0.283047	0.150804	1.87692	0.0605284	0.971814
ENSMUSG00000042851	278.969	-0.275538	0.148427	-1.8564	0.0633971	0.971814
ENSMUSG00000005674	276.359	-0.253631	0.136367	-1.85991	0.0628986	0.971814
ENSMUSG00000036430	315.963	-0.258011	0.139185	-1.85372	0.0637789	0.971814
ENSMUSG00000076435	318.334	-0.263476	0.140145	-1.88003	0.0601045	0.971814
ENSMUSG00000031681	411.314	0.229883	0.122331	1.87919	0.060219	0.971814
ENSMUSG00000020736	411.44	0.220842	0.119384	1.84984	0.0643369	0.971814
ENSMUSG00000027569	418.62	0.215356	0.116389	1.8503	0.0642697	0.971814
ENSMUSG00000020137	456.883	0.228547	0.121068	1.88775	0.059059	0.971814
ENSMUSG00000039372	487.677	0.196793	0.104208	1.88846	0.0589637	0.971814
ENSMUSG00000041577	447.095	-0.293294	0.15765	-1.86041	0.0628279	0.971814
ENSMUSG00000114230	469.224	-0.278407	0.151393	-1.83896	0.0659204	0.971814
ENSMUSG00000036391	615.237	0.192331	0.102086	1.88402	0.0595623	0.971814
ENSMUSG00000053137	512.824	-0.207313	0.11027	-1.88004	0.0601023	0.971814
ENSMUSG00000031904	568.254	0.19776	0.106877	1.85035	0.0642627	0.971814
ENSMUSG00000028673	504.859	-0.208996	0.112772	-1.85326	0.0638449	0.971814
ENSMUSG00000026077	514.345	-0.204802	0.110426	-1.85465	0.0636462	0.971814
ENSMUSG00000021962	557.772	0.191529	0.101404	1.88877	0.0589221	0.971814
ENSMUSG00000031538	731.034	0.17686	0.0938397	1.8847	0.0594706	0.971814
ENSMUSG00000039990	743.986	0.173759	0.0923635	1.88125	0.0599373	0.971814
ENSMUSG00000032735	671.113	0.180197	0.0984029	1.83122	0.0670685	0.971814
ENSMUSG00000044768	619.6	0.182258	0.0984564	1.85115	0.0641474	0.971814
ENSMUSG00000061718	505.154	-0.239569	0.130776	-1.83191	0.0669651	0.971814
ENSMUSG00000052911	621.794	-0.248809	0.131775	-1.88814	0.0590078	0.971814
ENSMUSG00000047368	715.853	0.194224	0.103619	1.87442	0.060873	0.971814
ENSMUSG00000004894	575.122	0.268459	0.142398	1.88527	0.0593929	0.971814
ENSMUSG00000041911	724.839	0.196514	0.105314	1.86597	0.0620457	0.971814
ENSMUSG00000032285	792.024	0.196324	0.106539	1.84274	0.0653675	0.971814
ENSMUSG00000015488	793.454	0.167536	0.089594	1.86995	0.0614906	0.971814
ENSMUSG00000028974	798.319	0.165672	0.0886676	1.86847	0.0616971	0.971814
ENSMUSG00000024511	736.953	-0.173561	0.0947824	-1.83115	0.0670775	0.971814
ENSMUSG00000055409	820.137	-0.190576	0.102022	-1.86798	0.0617642	0.971814
ENSMUSG00000021000	969.756	0.153168	0.08216	1.86426	0.0622847	0.971814
ENSMUSG00000071064	870.908	-0.163684	0.0881229	-1.85745	0.0632469	0.971814
ENSMUSG00000040136	890.774	-0.180489	0.0985188	-1.83202	0.066948	0.971814
ENSMUSG00000025277	1038.59	0.149458	0.0811005	1.84287	0.0653482	0.971814
ENSMUSG00000002346	1008.15	0.170848	0.0920186	1.85667	0.0633585	0.971814
ENSMUSG00000041215	1009.85	0.173708	0.0925379	1.87715	0.0604974	0.971814
ENSMUSG00000032036	990.186	-0.188032	0.0998819	-1.88255	0.0597619	0.971814
ENSMUSG00000032854	778.292	0.199604	0.107845	1.85084	0.0641923	0.971814
ENSMUSG00000024817	1145.38	0.151971	0.0805809	1.88595	0.059302	0.971814
ENSMUSG00000041130	1020.92	0.158093	0.0859042	1.84034	0.0657187	0.971814
ENSMUSG00000026927	1104.72	0.164787	0.087856	1.87565	0.060704	0.971814
ENSMUSG00000031563	964.405	-0.1722	0.0915944	-1.88003	0.0601036	0.971814
ENSMUSG00000024502	1095.94	0.144472	0.0779432	1.85355	0.0638032	0.971814
ENSMUSG00000027806	1046.84	0.163474	0.0879981	1.8577	0.0632123	0.971814
ENSMUSG00000016664	1036.02	-0.153552	0.0813759	-1.88694	0.0591682	0.971814
ENSMUSG00000024548	995.825	-0.160296	0.085429	-1.87636	0.0606052	0.971814
ENSMUSG00000024955	1076.17	0.145567	0.0791773	1.83849	0.0659901	0.971814
ENSMUSG00000033342	1221.56	0.144997	0.0788159	1.8397	0.0658127	0.971814
ENSMUSG00000056515	1185.67	0.154427	0.0816988	1.89019	0.0587322	0.971814
ENSMUSG00000022228	1271.2	0.155627	0.0833917	1.86621	0.0620117	0.971814
ENSMUSG00000022507	1271.64	0.145953	0.0784949	1.85939	0.0629718	0.971814
ENSMUSG00000059273	1267.77	-0.168886	0.0921044	-1.83364	0.0667081	0.971814
ENSMUSG00000047866	1357.8	-0.135096	0.0733372	-1.84212	0.0654573	0.971814
ENSMUSG00000037138	1291.8	-0.149932	0.0799638	-1.875	0.0607926	0.971814
ENSMUSG00000039976	1350.34	-0.156308	0.0852949	-1.83256	0.0668681	0.971814
ENSMUSG00000030067	1452.92	-0.1563	0.0850124	-1.83855	0.0659813	0.971814
ENSMUSG00000049612	1412.91	-0.133891	0.07176	-1.86581	0.0620679	0.971814
ENSMUSG00000029422	1831.08	0.130417	0.0703131	1.85481	0.063624	0.971814
ENSMUSG00000030657	1597.87	-0.13575	0.0732629	-1.85292	0.0638939	0.971814
ENSMUSG00000009470	1892.09	0.133879	0.0723051	1.85158	0.0640858	0.971814
ENSMUSG00000030126	1796.29	0.130341	0.0705487	1.84753	0.0646707	0.971814
ENSMUSG00000037416	1868.31	0.150519	0.0797244	1.88799	0.059027	0.971814
ENSMUSG00000033960	1720.74	-0.172433	0.0937772	-1.83875	0.0659521	0.971814
ENSMUSG00000021676	2194.24	0.148666	0.0810642	1.83393	0.0666646	0.971814
ENSMUSG00000024261	2025.43	0.134102	0.0712004	1.88345	0.0596396	0.971814
ENSMUSG00000038156	1916.23	-0.138635	0.0750067	-1.84831	0.064558	0.971814
ENSMUSG00000000861	1846.78	-0.133556	0.0726918	-1.83728	0.0661679	0.971814
ENSMUSG00000022377	1618.02	-0.13706	0.0733191	-1.86936	0.0615722	0.971814
ENSMUSG00000029505	2262.67	-0.122115	0.0659294	-1.8522	0.0639969	0.971814
ENSMUSG00000003153	3023.8	0.113833	0.0617879	1.84233	0.0654274	0.971814
ENSMUSG00000053646	2524.85	-0.138456	0.0743777	-1.86153	0.0626694	0.971814
ENSMUSG00000022602	3507	0.641048	0.343141	1.86818	0.0617374	0.971814
ENSMUSG00000030605	2512.69	-0.169405	0.0918183	-1.845	0.065037	0.971814
ENSMUSG00000026458	2711.24	-0.1412	0.0765546	-1.84444	0.0651192	0.971814
ENSMUSG00000029471	3215.85	-0.122663	0.0666412	-1.84064	0.0656741	0.971814
ENSMUSG00000078794	3446.5	-0.112899	0.0613044	-1.84162	0.0655313	0.971814
ENSMUSG00000031422	4116.1	0.112737	0.0614539	1.8345	0.0665792	0.971814
ENSMUSG00000028410	4861.08	0.114713	0.0609578	1.88184	0.0598571	0.971814
ENSMUSG00000056222	4250.98	-0.149106	0.0813394	-1.83314	0.0667823	0.971814
ENSMUSG00000056692	4829.95	-0.103185	0.054766	-1.8841	0.0595511	0.971814
ENSMUSG00000045039	4816.03	-0.123176	0.0666271	-1.84874	0.0644951	0.971814
ENSMUSG00000030134	5680.18	-0.109794	0.0592522	-1.85299	0.063884	0.971814
ENSMUSG00000020827	7627.83	-0.110715	0.0593611	-1.86511	0.0621656	0.971814
ENSMUSG00000021910	11238.8	-0.100998	0.054703	-1.84629	0.0648502	0.971814
ENSMUSG00000026797	12749.4	-0.11437	0.0612611	-1.86692	0.0619122	0.971814
ENSMUSG00000014602	23204.1	-0.10297	0.0547027	-1.88236	0.0597868	0.971814
ENSMUSG00000028965	17.0839	-1.04255	0.570059	-1.82885	0.0674217	0.97322
ENSMUSG00000044367	99.9784	-0.406577	0.222418	-1.82798	0.0675522	0.97322
ENSMUSG00000045838	196.968	-0.325364	0.178018	-1.8277	0.0675947	0.97322
ENSMUSG00000063796	297.898	-0.363989	0.198965	-1.82941	0.0673382	0.97322
ENSMUSG00000034640	331.772	0.333599	0.182331	1.82963	0.0673046	0.97322
ENSMUSG00000036779	1080.54	0.14616	0.0799072	1.82912	0.0673822	0.97322
ENSMUSG00000024976	960.056	-0.162504	0.0889071	-1.8278	0.06758	0.97322
ENSMUSG00000021068	1672.65	0.150785	0.0825272	1.82709	0.0676859	0.973668
ENSMUSG00000024081	678.469	0.168368	0.0922404	1.82532	0.0679525	0.976637
ENSMUSG00000085024	14.9598	-1.05085	0.576974	-1.82131	0.0685595	0.982389
ENSMUSG00000020799	36.0634	0.737089	0.404844	1.82068	0.0686559	0.982389
ENSMUSG00000062284	39.166	0.672302	0.369195	1.82099	0.0686082	0.982389
ENSMUSG00000055214	58.7541	0.742337	0.408131	1.81887	0.0689313	0.982389
ENSMUSG00000070867	57.7023	-0.591144	0.324443	-1.82203	0.0684504	0.982389
ENSMUSG00000103255	71.9056	0.468802	0.257938	1.8175	0.0691405	0.982389
ENSMUSG00000036731	164.019	-0.393319	0.216214	-1.81912	0.0688933	0.982389
ENSMUSG00000002379	256.302	0.308517	0.169455	1.82064	0.0686621	0.982389
ENSMUSG00000021732	268.867	-0.267322	0.146913	-1.81959	0.0688212	0.982389
ENSMUSG00000020717	338.215	-0.236755	0.1301	-1.81979	0.0687917	0.982389
ENSMUSG00000091712	630.555	0.215884	0.118705	1.81866	0.068964	0.982389
ENSMUSG00000037712	1567.01	0.131449	0.0723215	1.81757	0.0691302	0.982389
ENSMUSG00000005045	5752.07	-0.130067	0.0715482	-1.81789	0.0690815	0.982389
ENSMUSG00000035270	18.4356	0.921627	0.511854	1.80057	0.0717712	0.984708
ENSMUSG00000035179	33.1941	0.726002	0.403591	1.79886	0.0720412	0.984708
ENSMUSG00000086902	14.4174	-1.05983	0.587965	-1.80254	0.07146	0.984708
ENSMUSG00000040978	28.0307	0.766849	0.426837	1.79659	0.0724015	0.984708
ENSMUSG00000096039	33.6334	-0.666614	0.367829	-1.8123	0.0699405	0.984708
ENSMUSG00000028602	25.0238	-0.84063	0.465269	-1.80676	0.0707997	0.984708
ENSMUSG00000107577	45.3397	-0.603694	0.334051	-1.80719	0.0707323	0.984708
ENSMUSG00000036131	58.5156	-0.529588	0.293557	-1.80404	0.0712252	0.984708
ENSMUSG00000074170	86.7884	0.623238	0.346873	1.79673	0.0723783	0.984708
ENSMUSG00000036334	58.7241	-0.517701	0.288018	-1.79746	0.0722621	0.984708
ENSMUSG00000030281	68.5787	-0.487557	0.269205	-1.8111	0.0701249	0.984708
ENSMUSG00000052629	82.7296	-0.452601	0.249606	-1.81326	0.0697914	0.984708
ENSMUSG00000014329	109.316	-0.424946	0.235137	-1.80722	0.0707272	0.984708
ENSMUSG00000032807	157.698	-0.323167	0.178903	-1.80638	0.0708587	0.984708
ENSMUSG00000026674	238.733	-0.315535	0.175483	-1.7981	0.0721618	0.984708
ENSMUSG00000068264	247.841	0.257692	0.141972	1.81509	0.0695103	0.984708
ENSMUSG00000075592	259.994	-0.280235	0.154929	-1.80879	0.070483	0.984708
ENSMUSG00000031939	311.171	0.243671	0.135609	1.79686	0.0723581	0.984708
ENSMUSG00000024713	334.05	-0.259761	0.144196	-1.80145	0.0716327	0.984708
ENSMUSG00000020092	327.191	-0.234006	0.129978	-1.80035	0.0718055	0.984708
ENSMUSG00000048483	271.22	-0.653033	0.363092	-1.79853	0.0720923	0.984708
ENSMUSG00000039795	365.78	-0.219733	0.121674	-1.80592	0.0709313	0.984708
ENSMUSG00000003546	417.121	0.206821	0.114909	1.79986	0.0718823	0.984708
ENSMUSG00000016256	430.377	-0.211337	0.117469	-1.79909	0.0720046	0.984708
ENSMUSG00000033543	569.764	0.185533	0.102586	1.80856	0.0705192	0.984708
ENSMUSG00000020948	622.877	0.183338	0.101457	1.80705	0.0707548	0.984708
ENSMUSG00000040520	679.732	-0.165193	0.0912284	-1.81076	0.0701778	0.984708
ENSMUSG00000033105	711.591	-0.176835	0.0984055	-1.797	0.0723351	0.984708
ENSMUSG00000029310	659.711	0.170493	0.0947489	1.79942	0.0719521	0.984708
ENSMUSG00000005982	769.482	0.170668	0.0942492	1.81082	0.0701692	0.984708
ENSMUSG00000000567	681.954	-0.180913	0.100038	-1.80845	0.070537	0.984708
ENSMUSG00000032262	983.537	0.168997	0.0938473	1.80077	0.0717393	0.984708
ENSMUSG00000020163	1125.91	0.149329	0.0827441	1.80471	0.0711202	0.984708
ENSMUSG00000068735	1302.84	-0.161567	0.0899277	-1.79664	0.0723934	0.984708
ENSMUSG00000042834	714.901	-0.215802	0.119454	-1.80657	0.0708299	0.984708
ENSMUSG00000031862	1181.99	-0.138746	0.0765511	-1.81246	0.0699151	0.984708
ENSMUSG00000022141	1463.99	0.153482	0.0848597	1.80866	0.0705037	0.984708
ENSMUSG00000022558	1350.84	-0.133882	0.0744991	-1.79709	0.0723207	0.984708
ENSMUSG00000055839	1609.82	0.158916	0.087723	1.81157	0.0700525	0.984708
ENSMUSG00000034557	1399.22	-0.137703	0.076561	-1.79861	0.0720811	0.984708
ENSMUSG00000007670	2294.23	0.119741	0.0662066	1.80859	0.0705149	0.984708
ENSMUSG00000029068	2692.01	0.146032	0.0811288	1.80001	0.0718597	0.984708
ENSMUSG00000031066	2793.75	-0.130145	0.0720789	-1.80559	0.0709828	0.984708
ENSMUSG00000034390	3764.46	-0.119589	0.0660291	-1.81116	0.0701164	0.984708
ENSMUSG00000053580	3737.64	-0.102496	0.0565717	-1.81179	0.070019	0.984708
ENSMUSG00000019699	4288.69	0.116021	0.064059	1.81116	0.0701167	0.984708
ENSMUSG00000034312	4160.35	-0.111664	0.0618579	-1.80516	0.0710494	0.984708
ENSMUSG00000027288	5501.06	-0.0985484	0.0543551	-1.81305	0.0698245	0.984708
ENSMUSG00000025318	6248.7	-0.115217	0.0640147	-1.79985	0.0718848	0.984708
ENSMUSG00000040712	9199.58	-0.12442	0.0685915	-1.81393	0.0696889	0.984708
ENSMUSG00000018707	13280.5	-0.112346	0.0625131	-1.79716	0.0723106	0.984708
ENSMUSG00000047554	579.164	0.205862	0.114638	1.79576	0.0725321	0.985658
ENSMUSG00000110206	47.1707	-0.562878	0.313689	-1.79438	0.0727525	0.986161
ENSMUSG00000022512	32.2162	-0.751952	0.418959	-1.79481	0.0726835	0.986161
ENSMUSG00000016494	636.944	-0.195954	0.109227	-1.794	0.0728124	0.986161
ENSMUSG00000026830	890.131	0.233397	0.130082	1.79423	0.0727758	0.986161
ENSMUSG00000101892	98.2345	-0.421211	0.234845	-1.79357	0.0728819	0.986278
ENSMUSG00000004951	142.721	0.381555	0.212873	1.79241	0.0730675	0.987143
ENSMUSG00000042328	452.97	0.22669	0.126459	1.79259	0.0730382	0.987143
ENSMUSG00000030748	60.6373	-0.523673	0.292239	-1.79193	0.0731442	0.987355
ENSMUSG00000054499	526.291	0.224049	0.125066	1.79145	0.0732206	0.987565
ENSMUSG00000099583	15.9072	1.08222	0.60459	1.79001	0.0734528	0.989873
ENSMUSG00000025508	1895.22	0.135605	0.0758376	1.78809	0.0737614	0.992524
ENSMUSG00000029547	2285.63	-0.122177	0.0683304	-1.78802	0.073772	0.992524
ENSMUSG00000019851	54.291	-0.563094	0.315	-1.7876	0.0738406	0.992624
ENSMUSG00000019087	5237.36	0.110607	0.0619553	1.78526	0.0742184	0.996876
ENSMUSG00000032657	1032.96	0.144417	0.0809151	1.78479	0.0742951	0.997079
ENSMUSG00000015656	23495.6	0.129618	0.072639	1.78441	0.074357	0.997084
ENSMUSG00000019820	1106.28	-0.172569	0.0967338	-1.78396	0.0744301	0.997241
ENSMUSG00000097248	23.9056	-0.799072	0.448864	-1.78021	0.0750419	0.99832
ENSMUSG00000040987	63.9993	-0.536892	0.301344	-1.78166	0.0748054	0.99832
ENSMUSG00000029096	82.1892	-0.457633	0.256985	-1.78077	0.0749493	0.99832
ENSMUSG00000000753	149.196	-0.328168	0.184343	-1.7802	0.0750427	0.99832
ENSMUSG00000006392	356.562	0.221279	0.124264	1.78073	0.0749573	0.99832
ENSMUSG00000030088	700.082	-0.200985	0.112835	-1.78123	0.0748755	0.99832
ENSMUSG00000031167	1264.39	0.167768	0.0941508	1.78191	0.0747637	0.99832
ENSMUSG00000022013	997.623	-0.160706	0.0903109	-1.77947	0.0751621	0.99832
ENSMUSG00000040620	1922.7	0.12231	0.0686206	1.78241	0.0746826	0.99832
ENSMUSG00000040548	2185.28	-0.117096	0.0658009	-1.77955	0.0751504	0.99832
ENSMUSG00000025571	3718.02	-0.118757	0.0667432	-1.77932	0.075188	0.99832
ENSMUSG00000073125	41.5937	0.580647	1.04446	0.555932	0.578258	0.998847
ENSMUSG00000056071	12.5864	-2.73248	2.0469	-1.33494	0.181897	0.998847
ENSMUSG00000020973	12.8494	0.0193704	0.60167	0.0321944	0.974317	0.998847
ENSMUSG00000047230	13.1095	0.0554674	0.598625	0.0926581	0.926175	0.998847
ENSMUSG00000108237	12.8438	-0.734125	0.635274	-1.1556	0.247843	0.998847
ENSMUSG00000110547	15.1308	0.183228	0.588583	0.311303	0.75557	0.998847
ENSMUSG00000033383	12.8052	-0.243708	0.758946	-0.321114	0.748124	0.998847
ENSMUSG00000045238	13.772	-0.679801	0.584117	-1.16381	0.244501	0.998847
ENSMUSG00000057836	12.629	-0.654265	0.763247	-0.857213	0.391327	0.998847
ENSMUSG00000101795	13.0624	0.0510484	0.612197	0.0833855	0.933545	0.998847
ENSMUSG00000108753	13.8365	0.135743	0.615974	0.220371	0.825582	0.998847
ENSMUSG00000110727	12.964	-0.171693	0.656033	-0.261714	0.793542	0.998847
ENSMUSG00000085501	13.4567	0.0672387	0.588525	0.11425	0.90904	0.998847
ENSMUSG00000039236	13.0682	-0.527085	0.605963	-0.86983	0.384393	0.998847
ENSMUSG00000046585	14.3495	-0.209426	0.568445	-0.368419	0.712561	0.998847
ENSMUSG00000046856	15.7467	-0.62264	0.599273	-1.03899	0.298808	0.998847
ENSMUSG00000063409	18.8369	0.0815763	0.56649	0.144003	0.885498	0.998847
ENSMUSG00000082100	12.437	-0.374558	0.64406	-0.581558	0.560865	0.998847
ENSMUSG00000097028	14.4009	0.0225443	0.607303	0.0371221	0.970388	0.998847
ENSMUSG00000030865	15.0067	-0.983575	0.560879	-1.75363	0.0794935	0.998847
ENSMUSG00000031142	15.1273	-0.0259299	0.567862	-0.0456623	0.963579	0.998847
ENSMUSG00000034906	13.9518	-0.243456	0.590477	-0.412303	0.680117	0.998847
ENSMUSG00000047654	12.9291	-0.0481312	0.614815	-0.0782856	0.937601	0.998847
ENSMUSG00000056032	14.6757	-0.689408	0.57355	-1.202	0.229362	0.998847
ENSMUSG00000081487	13.235	0.302494	0.599137	0.504883	0.613641	0.998847
ENSMUSG00000084970	12.919	0.259273	0.604635	0.428809	0.668062	0.998847
ENSMUSG00000118521	14.6171	0.34796	0.56398	0.616972	0.537253	0.998847
ENSMUSG00000003355	12.9622	-0.60252	0.596745	-1.00968	0.31265	0.998847
ENSMUSG00000006313	20.0593	0.653137	0.487353	1.34017	0.180189	0.998847
ENSMUSG00000024679	16.4981	-0.205664	0.54123	-0.379993	0.70395	0.998847
ENSMUSG00000026095	16.2366	0.0356767	0.550254	0.0648367	0.948304	0.998847
ENSMUSG00000034437	13.378	0.170785	0.598153	0.28552	0.775246	0.998847
ENSMUSG00000039377	14.0673	0.886155	0.582066	1.52243	0.127901	0.998847
ENSMUSG00000056316	12.6981	-0.634151	0.624482	-1.01548	0.309875	0.998847
ENSMUSG00000057729	15.9484	-0.391176	0.561274	-0.696943	0.485838	0.998847
ENSMUSG00000068122	15.835	-0.069812	0.599121	-0.116524	0.907237	0.998847
ENSMUSG00000068240	14.0019	0.438656	0.573915	0.764323	0.444675	0.998847
ENSMUSG00000080951	12.7744	0.269829	0.590859	0.456672	0.647907	0.998847
ENSMUSG00000081339	13.7358	-0.354027	0.606149	-0.58406	0.55918	0.998847
ENSMUSG00000082208	14.9325	0.619716	0.566746	1.09346	0.27419	0.998847
ENSMUSG00000082896	14.2295	-0.291375	0.579631	-0.502691	0.615182	0.998847
ENSMUSG00000085776	15.2538	-0.599707	0.563615	-1.06404	0.287313	0.998847
ENSMUSG00000093507	19.0935	0.72435	0.505686	1.43241	0.152026	0.998847
ENSMUSG00000096967	18.2005	-0.0400617	0.559255	-0.0716341	0.942893	0.998847
ENSMUSG00000097675	13.7296	-0.289867	0.58633	-0.494376	0.621041	0.998847
ENSMUSG00000102863	15.673	0.157617	0.546793	0.288258	0.77315	0.998847
ENSMUSG00000105592	14.6587	0.368124	0.563752	0.65299	0.513763	0.998847
ENSMUSG00000108530	12.5996	0.109494	0.602281	0.181799	0.855741	0.998847
ENSMUSG00000113642	12.7598	-0.032666	0.590972	-0.0552751	0.955919	0.998847
ENSMUSG00000017499	18.1792	0.126023	0.495924	0.254117	0.799405	0.998847
ENSMUSG00000025701	12.4584	0.0765397	0.61219	0.125026	0.900503	0.998847
ENSMUSG00000028845	15.1259	-0.328741	0.550542	-0.597124	0.550425	0.998847
ENSMUSG00000029204	14.3565	-0.897152	0.571125	-1.57085	0.116218	0.998847
ENSMUSG00000029219	13.054	1.01743	0.660739	1.53984	0.123599	0.998847
ENSMUSG00000037638	14.2083	-0.449687	0.562878	-0.798905	0.424345	0.998847
ENSMUSG00000039720	13.0557	0.945062	0.619197	1.52627	0.126942	0.998847
ENSMUSG00000040086	13.0568	-0.847099	0.603211	-1.40432	0.160224	0.998847
ENSMUSG00000050150	12.678	0.335454	0.635329	0.528001	0.597499	0.998847
ENSMUSG00000052821	12.6897	-0.129493	0.634144	-0.204202	0.838196	0.998847
ENSMUSG00000065537	12.4581	-0.665773	0.625603	-1.06421	0.287233	0.998847
ENSMUSG00000070524	14.4791	-0.0620638	0.61483	-0.100945	0.919594	0.998847
ENSMUSG00000071656	15.3382	0.264514	0.588139	0.449747	0.652893	0.998847
ENSMUSG00000071665	19.4854	-0.0746048	0.505163	-0.147685	0.882592	0.998847
ENSMUSG00000081094	14.3061	0.105609	0.5844	0.180713	0.856593	0.998847
ENSMUSG00000084998	13.6611	0.200877	0.602989	0.333135	0.739033	0.998847
ENSMUSG00000085154	14.0828	-0.408095	0.582683	-0.700373	0.483695	0.998847
ENSMUSG00000085941	13.6365	0.369535	0.589001	0.627393	0.530402	0.998847
ENSMUSG00000086486	13.8134	-0.0734704	0.613952	-0.119668	0.904746	0.998847
ENSMUSG00000092569	21.5157	0.305209	0.473818	0.644148	0.519479	0.998847
ENSMUSG00000095730	13.0466	0.362572	0.59998	0.604307	0.545639	0.998847
ENSMUSG00000098206	13.8045	0.602995	0.580337	1.03904	0.298784	0.998847
ENSMUSG00000103076	14.3645	0.589249	0.596664	0.987572	0.323362	0.998847
ENSMUSG00000104299	14.0449	-0.575967	0.587986	-0.979558	0.327304	0.998847
ENSMUSG00000105271	19.767	0.528873	0.485483	1.08938	0.275988	0.998847
ENSMUSG00000105552	13.911	0.525149	0.614867	0.854086	0.393057	0.998847
ENSMUSG00000107856	14.9008	-0.588459	0.572923	-1.02712	0.304365	0.998847
ENSMUSG00000109992	12.9221	0.0678613	0.624143	0.108727	0.913419	0.998847
ENSMUSG00000110298	16.3292	-0.378674	0.586366	-0.645798	0.51841	0.998847
ENSMUSG00000110575	14.3512	0.843528	0.601742	1.40181	0.160972	0.998847
ENSMUSG00000117959	12.8136	0.359717	0.688701	0.522312	0.601453	0.998847
ENSMUSG00000000682	13.0278	-0.155484	0.588207	-0.264335	0.791522	0.998847
ENSMUSG00000017718	12.5365	-0.522057	0.622275	-0.838949	0.401498	0.998847
ENSMUSG00000021565	12.5267	0.746089	0.641539	1.16297	0.244843	0.998847
ENSMUSG00000021620	12.5681	-0.492122	0.609137	-0.8079	0.419148	0.998847
ENSMUSG00000022074	19.0416	0.108984	0.500498	0.217752	0.827622	0.998847
ENSMUSG00000024795	14.7285	-0.0814259	0.55381	-0.147029	0.883109	0.998847
ENSMUSG00000025491	29.2082	-0.511176	0.487692	-1.04815	0.294568	0.998847
ENSMUSG00000032271	21.9238	0.169308	0.48014	0.352621	0.724373	0.998847
ENSMUSG00000035694	14.851	-0.682689	0.567968	-1.20199	0.229369	0.998847
ENSMUSG00000037613	13.9379	0.471509	0.587815	0.802138	0.422473	0.998847
ENSMUSG00000038304	17.3132	-0.10393	0.52187	-0.19915	0.842146	0.998847
ENSMUSG00000052631	12.8	-0.664203	0.607069	-1.09412	0.273904	0.998847
ENSMUSG00000062175	15.0963	-0.654203	0.60544	-1.08054	0.2799	0.998847
ENSMUSG00000063354	17.3061	0.771871	0.657819	1.17338	0.240644	0.998847
ENSMUSG00000068245	14.7864	0.232359	0.629965	0.368844	0.712244	0.998847
ENSMUSG00000072115	17.6064	0.591446	0.515598	1.14711	0.251338	0.998847
ENSMUSG00000085242	13.6239	0.806401	0.596883	1.35102	0.176689	0.998847
ENSMUSG00000085568	13.8291	0.37627	0.582707	0.645728	0.518456	0.998847
ENSMUSG00000087439	13.3745	0.195845	0.575385	0.340372	0.733576	0.998847
ENSMUSG00000094724	13.7058	-0.451575	0.613319	-0.736281	0.46156	0.998847
ENSMUSG00000095334	21.3633	0.133684	0.508597	0.262848	0.792668	0.998847
ENSMUSG00000098076	14.5762	0.518741	0.593579	0.873922	0.382161	0.998847
ENSMUSG00000104361	12.3708	0.335199	0.613694	0.546199	0.584929	0.998847
ENSMUSG00000105112	12.4531	-0.64893	0.722906	-0.897669	0.369362	0.998847
ENSMUSG00000105643	14.7113	0.492475	0.567253	0.868176	0.385298	0.998847
ENSMUSG00000108573	22.0808	-0.390407	0.458508	-0.851472	0.394507	0.998847
ENSMUSG00000109130	13.1566	0.571963	0.586263	0.975608	0.329259	0.998847
ENSMUSG00000110020	20.7312	0.203427	0.496623	0.409622	0.682083	0.998847
ENSMUSG00000110574	18.1993	-0.770459	0.518188	-1.48683	0.137059	0.998847
ENSMUSG00000111997	14.4144	0.130562	0.57689	0.226321	0.820952	0.998847
ENSMUSG00000112466	12.5186	-0.0648884	0.699319	-0.0927879	0.926072	0.998847
ENSMUSG00000113689	12.8273	-0.0544398	0.598071	-0.0910256	0.927472	0.998847
ENSMUSG00000116656	13.2891	-0.145254	0.599342	-0.242356	0.808505	0.998847
ENSMUSG00000117739	17.8269	0.0738135	0.561899	0.131364	0.895487	0.998847
ENSMUSG00000015452	14.139	-0.52131	0.581382	-0.896674	0.369893	0.998847
ENSMUSG00000020218	13.8362	0.291803	0.584692	0.499072	0.617729	0.998847
ENSMUSG00000022102	17.7167	0.233849	0.53796	0.434696	0.663783	0.998847
ENSMUSG00000023979	17.2241	0.263611	0.534975	0.492754	0.622187	0.998847
ENSMUSG00000026628	22.6232	0.856769	0.527412	1.62448	0.104274	0.998847
ENSMUSG00000027793	20.7298	-0.393652	0.507665	-0.775418	0.438093	0.998847
ENSMUSG00000028871	15.8497	-0.140311	0.562199	-0.249575	0.802916	0.998847
ENSMUSG00000030474	13.7606	0.124524	0.629414	0.197841	0.843169	0.998847
ENSMUSG00000030491	18.7127	-0.230881	0.532057	-0.433941	0.664331	0.998847
ENSMUSG00000030742	13.8325	0.136813	0.644155	0.212391	0.831802	0.998847
ENSMUSG00000031253	13.9031	-0.267744	0.593496	-0.45113	0.651896	0.998847
ENSMUSG00000032494	12.7696	0.222655	0.602257	0.369701	0.711605	0.998847
ENSMUSG00000036655	14.0828	-0.712976	0.585323	-1.21809	0.22319	0.998847
ENSMUSG00000039315	15.9014	-0.16524	0.577713	-0.286024	0.77486	0.998847
ENSMUSG00000042784	16.4171	-0.037286	0.541468	-0.0688609	0.9451	0.998847
ENSMUSG00000046794	22.3819	-0.407047	0.530588	-0.767163	0.442985	0.998847
ENSMUSG00000047515	18.846	0.514615	0.510748	1.00757	0.313661	0.998847
ENSMUSG00000054582	12.7923	0.485478	0.651954	0.744651	0.456483	0.998847
ENSMUSG00000054667	14.3173	0.505536	0.597817	0.845636	0.397756	0.998847
ENSMUSG00000055010	16.3508	-0.147822	0.548145	-0.269677	0.787409	0.998847
ENSMUSG00000055560	13.3713	-0.50176	0.646828	-0.775724	0.437912	0.998847
ENSMUSG00000061742	13.3353	0.422314	0.663602	0.636397	0.524518	0.998847
ENSMUSG00000074004	14.8087	-0.374041	0.576435	-0.648886	0.516412	0.998847
ENSMUSG00000075302	12.5452	1.16176	0.711743	1.63228	0.102621	0.998847
ENSMUSG00000078193	16.9802	0.116143	0.534382	0.217341	0.827942	0.998847
ENSMUSG00000078238	12.7931	-0.488851	0.593831	-0.823215	0.410386	0.998847
ENSMUSG00000079225	14.015	-0.136629	0.575531	-0.237397	0.812349	0.998847
ENSMUSG00000079242	17.1031	0.695288	0.536017	1.29714	0.194584	0.998847
ENSMUSG00000081187	15.3669	-0.00585724	0.541714	-0.0108124	0.991373	0.998847
ENSMUSG00000085286	17.3236	0.145346	0.51595	0.281707	0.778168	0.998847
ENSMUSG00000086938	25.0667	0.297849	0.456329	0.652706	0.513946	0.998847
ENSMUSG00000087026	18.4063	-0.299513	0.53232	-0.562656	0.573669	0.998847
ENSMUSG00000087341	16.1151	-0.216084	0.548263	-0.394124	0.693489	0.998847
ENSMUSG00000090608	13.2098	-0.0916713	0.645053	-0.142114	0.88699	0.998847
ENSMUSG00000091390	15.0367	0.408958	0.563907	0.725222	0.468316	0.998847
ENSMUSG00000092210	15.1635	0.344016	0.560337	0.613945	0.539252	0.998847
ENSMUSG00000092985	14.161	-0.66249	0.5691	-1.1641	0.244383	0.998847
ENSMUSG00000097204	12.3555	-0.71724	0.658007	-1.09002	0.275705	0.998847
ENSMUSG00000097372	17.4247	-0.287151	0.504105	-0.569625	0.568932	0.998847
ENSMUSG00000097961	13.927	0.932216	0.611861	1.52358	0.127615	0.998847
ENSMUSG00000098050	12.9199	-0.226666	0.61637	-0.367744	0.713064	0.998847
ENSMUSG00000103940	13.4616	0.521003	0.601251	0.866531	0.386199	0.998847
ENSMUSG00000104181	13.4876	-0.0172215	0.625836	-0.0275176	0.978047	0.998847
ENSMUSG00000106158	12.3696	0.92387	0.655377	1.40968	0.158635	0.998847
ENSMUSG00000107505	14.4287	1.02256	0.641622	1.59371	0.111001	0.998847
ENSMUSG00000108175	13.9699	0.189345	0.583144	0.324697	0.74541	0.998847
ENSMUSG00000108659	13.3548	0.477982	0.645724	0.740227	0.459162	0.998847
ENSMUSG00000108778	15.0333	-0.180363	0.560551	-0.321761	0.747634	0.998847
ENSMUSG00000109588	13.1757	-0.252145	0.591114	-0.42656	0.6697	0.998847
ENSMUSG00000110156	14.555	-0.137347	0.574372	-0.239125	0.811009	0.998847
ENSMUSG00000110289	12.7349	-0.310857	0.624836	-0.497502	0.618835	0.998847
ENSMUSG00000112790	19.913	0.0965793	0.49358	0.195671	0.844868	0.998847
ENSMUSG00000113880	13.3587	0.939993	0.601922	1.56165	0.11837	0.998847
ENSMUSG00000114835	16.4677	-0.105161	0.528564	-0.198956	0.842297	0.998847
ENSMUSG00000117440	14.9927	-0.243128	0.604936	-0.401908	0.687752	0.998847
ENSMUSG00000117994	12.7459	-0.364001	0.634594	-0.573596	0.566241	0.998847
ENSMUSG00000001558	12.5187	0.114192	0.648605	0.176058	0.860248	0.998847
ENSMUSG00000006179	15.6091	0.524279	0.551549	0.950557	0.341829	0.998847
ENSMUSG00000019982	21.3801	0.710224	0.501059	1.41745	0.156352	0.998847
ENSMUSG00000020072	18.0636	-0.599471	0.566994	-1.05728	0.290385	0.998847
ENSMUSG00000020660	16.4196	0.141428	0.544701	0.259643	0.795139	0.998847
ENSMUSG00000021414	12.7957	0.218128	0.630109	0.346175	0.729211	0.998847
ENSMUSG00000021815	13.6785	0.244174	0.592554	0.41207	0.680288	0.998847
ENSMUSG00000022464	16.4898	-0.481926	0.527861	-0.91298	0.361253	0.998847
ENSMUSG00000026611	13.6853	0.280472	0.656116	0.427473	0.669035	0.998847
ENSMUSG00000026616	15.9743	0.267422	0.545601	0.490142	0.624033	0.998847
ENSMUSG00000026630	13.3085	-0.287817	0.604625	-0.476025	0.634057	0.998847
ENSMUSG00000031344	20.9278	0.728415	0.596453	1.22124	0.221993	0.998847
ENSMUSG00000033544	13.4123	-0.256442	0.637528	-0.402244	0.687505	0.998847
ENSMUSG00000033882	15.6206	0.55913	0.611541	0.914296	0.360561	0.998847
ENSMUSG00000037318	14.2846	-0.184598	0.564453	-0.327039	0.743638	0.998847
ENSMUSG00000038195	21.525	-0.264321	0.462453	-0.571563	0.567618	0.998847
ENSMUSG00000040113	17.1032	0.77752	0.592389	1.31252	0.189346	0.998847
ENSMUSG00000045010	13.9517	-1.06551	0.711468	-1.49762	0.134231	0.998847
ENSMUSG00000045799	21.1179	0.262475	0.475017	0.55256	0.580565	0.998847
ENSMUSG00000048416	15.8778	0.853074	0.586948	1.45341	0.146111	0.998847
ENSMUSG00000052014	12.6129	-0.491972	0.638747	-0.770214	0.441173	0.998847
ENSMUSG00000060591	15.1224	0.394452	0.577538	0.682989	0.494614	0.998847
ENSMUSG00000071715	17.0396	-0.0575388	0.581665	-0.0989208	0.921201	0.998847
ENSMUSG00000072809	16.741	0.0887557	0.52362	0.169504	0.8654	0.998847
ENSMUSG00000075296	12.7348	-0.879592	0.623785	-1.41009	0.158513	0.998847
ENSMUSG00000078920	13.7396	-0.357265	0.64116	-0.557217	0.577379	0.998847
ENSMUSG00000079494	14.5953	0.773601	0.572611	1.35101	0.176693	0.998847
ENSMUSG00000081051	12.6495	-0.248201	0.615304	-0.403379	0.68667	0.998847
ENSMUSG00000082361	13.1654	-0.801574	0.609208	-1.31576	0.188253	0.998847
ENSMUSG00000085178	13.0415	-0.105344	0.602698	-0.174787	0.861247	0.998847
ENSMUSG00000085576	13.8043	-0.0453685	0.578465	-0.0784292	0.937487	0.998847
ENSMUSG00000086728	13.9685	-0.56803	0.583589	-0.973338	0.330385	0.998847
ENSMUSG00000086825	16.6856	-0.0553383	0.523271	-0.105755	0.915777	0.998847
ENSMUSG00000097072	14.1926	-0.645556	0.570439	-1.13168	0.257768	0.998847
ENSMUSG00000097558	14.6862	0.561705	0.586407	0.957875	0.338126	0.998847
ENSMUSG00000097593	16.7111	0.964437	0.557783	1.72905	0.0837995	0.998847
ENSMUSG00000098062	16.4445	-0.202782	0.526688	-0.385014	0.700227	0.998847
ENSMUSG00000099354	14.7838	0.905541	0.617751	1.46587	0.142685	0.998847
ENSMUSG00000100558	15.5017	0.148906	0.577194	0.257983	0.79642	0.998847
ENSMUSG00000100747	13.3379	0.557773	0.647521	0.861399	0.389019	0.998847
ENSMUSG00000101939	16.4079	0.189773	0.545337	0.347991	0.727847	0.998847
ENSMUSG00000102657	12.8022	0.61898	0.644758	0.960019	0.337046	0.998847
ENSMUSG00000104904	17.1808	-0.083031	0.534705	-0.155284	0.876598	0.998847
ENSMUSG00000105601	18.9395	0.432353	0.512166	0.844166	0.398577	0.998847
ENSMUSG00000108197	12.7758	0.309665	0.684189	0.452601	0.650836	0.998847
ENSMUSG00000108617	15.8177	0.035203	0.536086	0.0656666	0.947643	0.998847
ENSMUSG00000108640	13.2661	-0.641744	0.635113	-1.01044	0.312285	0.998847
ENSMUSG00000110088	14.6354	0.199855	0.570346	0.35041	0.726031	0.998847
ENSMUSG00000110221	16.2391	-0.0362915	0.522702	-0.0694306	0.944647	0.998847
ENSMUSG00000110653	13.9825	-0.588153	0.609782	-0.96453	0.334781	0.998847
ENSMUSG00000111474	14.1064	0.195854	0.587527	0.333353	0.738868	0.998847
ENSMUSG00000114612	19.4689	0.23115	0.496896	0.465186	0.641798	0.998847
ENSMUSG00000114680	14.953	-0.0387497	0.548969	-0.0705863	0.943727	0.998847
ENSMUSG00000114953	13.1869	0.271965	0.59543	0.456754	0.647848	0.998847
ENSMUSG00000115813	22.4812	0.870538	0.497065	1.75136	0.0798847	0.998847
ENSMUSG00000115912	13.2283	-0.199395	0.57658	-0.345824	0.729475	0.998847
ENSMUSG00000116795	13.4008	-0.280622	0.627379	-0.447292	0.654664	0.998847
ENSMUSG00000009092	23.585	0.121541	0.473765	0.256542	0.797532	0.998847
ENSMUSG00000013936	15.4638	-0.889649	0.627637	-1.41746	0.156349	0.998847
ENSMUSG00000020227	16.2748	-0.153269	0.621091	-0.246775	0.805083	0.998847
ENSMUSG00000021388	17.932	-0.128785	0.520047	-0.24764	0.804413	0.998847
ENSMUSG00000021485	15.3111	0.413109	0.584008	0.70737	0.479337	0.998847
ENSMUSG00000024338	15.1161	-0.522726	0.553488	-0.944422	0.344954	0.998847
ENSMUSG00000024354	16.3395	0.0452752	0.527076	0.0858988	0.931547	0.998847
ENSMUSG00000025963	19.5462	0.864746	0.50533	1.71125	0.0870351	0.998847
ENSMUSG00000026638	15.1899	-0.622635	0.580783	-1.07206	0.283692	0.998847
ENSMUSG00000029005	13.0021	0.442803	0.601852	0.735735	0.461892	0.998847
ENSMUSG00000037833	17.3021	-0.248209	0.524527	-0.473206	0.636066	0.998847
ENSMUSG00000039851	13.6567	0.0925336	0.577072	0.16035	0.872605	0.998847
ENSMUSG00000042451	12.5204	-0.09644	0.603372	-0.159835	0.873011	0.998847
ENSMUSG00000045288	12.9176	0.726874	0.660491	1.10051	0.271112	0.998847
ENSMUSG00000046491	17.0723	-0.310622	0.573033	-0.542067	0.587772	0.998847
ENSMUSG00000046886	18.0348	0.558604	0.52958	1.0548	0.291515	0.998847
ENSMUSG00000050503	15.3741	0.103934	0.586841	0.177107	0.859425	0.998847
ENSMUSG00000054966	17.3657	-0.077743	0.562881	-0.138116	0.890149	0.998847
ENSMUSG00000055048	25.842	-0.316647	0.477691	-0.66287	0.507414	0.998847
ENSMUSG00000061527	12.5014	-0.929877	0.665881	-1.39646	0.162575	0.998847
ENSMUSG00000067149	16.3605	-0.554319	0.538293	-1.02977	0.303117	0.998847
ENSMUSG00000071537	13.9229	-0.428579	0.586886	-0.73026	0.465231	0.998847
ENSMUSG00000071553	12.6337	0.673465	0.626005	1.07581	0.28201	0.998847
ENSMUSG00000073130	15.2083	0.754202	0.601645	1.25357	0.21	0.998847
ENSMUSG00000073739	16.0908	-0.304946	0.601563	-0.506922	0.612209	0.998847
ENSMUSG00000073761	16.9501	-0.301678	0.54384	-0.554719	0.579087	0.998847
ENSMUSG00000074569	12.5312	0.251441	0.599319	0.419544	0.674818	0.998847
ENSMUSG00000076434	16.9368	0.418298	0.519279	0.805536	0.420511	0.998847
ENSMUSG00000077222	15.6621	-0.00689849	0.540359	-0.0127665	0.989814	0.998847
ENSMUSG00000078958	16.3121	0.449941	0.566305	0.79452	0.426893	0.998847
ENSMUSG00000079103	17.6915	-0.431911	0.553974	-0.779658	0.435592	0.998847
ENSMUSG00000079465	13.9026	-0.306036	0.582379	-0.525492	0.599241	0.998847
ENSMUSG00000082284	18.5218	-0.0266494	0.593871	-0.044874	0.964208	0.998847
ENSMUSG00000083015	14.2506	0.0301483	0.614963	0.0490245	0.9609	0.998847
ENSMUSG00000083695	13.5932	-0.384041	0.592667	-0.647988	0.516993	0.998847
ENSMUSG00000084938	18.7846	-0.267555	0.511421	-0.523159	0.600864	0.998847
ENSMUSG00000086464	13.8346	0.406661	0.584866	0.695307	0.486863	0.998847
ENSMUSG00000087075	14.226	1.32587	1.87071	0.708753	0.478478	0.998847
ENSMUSG00000087336	13.1181	0.214758	0.62263	0.344921	0.730154	0.998847
ENSMUSG00000087383	14.9701	0.304366	0.583568	0.521561	0.601976	0.998847
ENSMUSG00000087502	14.5152	-0.109053	0.558417	-0.195289	0.845167	0.998847
ENSMUSG00000087698	14.1382	0.346447	0.572933	0.60469	0.545385	0.998847
ENSMUSG00000089959	18.1543	0.0520927	0.503526	0.103456	0.917601	0.998847
ENSMUSG00000090194	13.3144	-0.0944218	0.588856	-0.160348	0.872607	0.998847
ENSMUSG00000091686	19.0956	0.0825828	0.530754	0.155595	0.876352	0.998847
ENSMUSG00000092335	13.396	-0.0212057	0.637293	-0.0332746	0.973456	0.998847
ENSMUSG00000097527	18.0589	0.272615	0.52278	0.521471	0.602039	0.998847
ENSMUSG00000097635	13.8623	-0.291034	0.581415	-0.500561	0.61668	0.998847
ENSMUSG00000101849	12.8571	0.0207005	0.613144	0.0337613	0.973067	0.998847
ENSMUSG00000105063	15.1974	-0.411811	0.598436	-0.688145	0.491362	0.998847
ENSMUSG00000105851	13.0133	0.628281	0.66022	0.951625	0.341287	0.998847
ENSMUSG00000107023	18.805	-0.779534	0.543885	-1.43327	0.151781	0.998847
ENSMUSG00000107106	13.7456	0.0574939	0.568023	0.101218	0.919378	0.998847
ENSMUSG00000107509	15.2169	0.350762	0.561567	0.624614	0.532225	0.998847
ENSMUSG00000109282	20.2575	0.205263	0.478828	0.428678	0.668158	0.998847
ENSMUSG00000109598	14.2857	-0.115329	0.579532	-0.199004	0.84226	0.998847
ENSMUSG00000110205	13.8504	-0.315306	0.584714	-0.539247	0.589716	0.998847
ENSMUSG00000110669	20.5372	0.523159	0.473248	1.10547	0.268958	0.998847
ENSMUSG00000111082	13.452	0.217427	0.614551	0.353798	0.72349	0.998847
ENSMUSG00000111905	13.6416	-0.129777	0.607679	-0.213562	0.830889	0.998847
ENSMUSG00000112828	18.8125	-0.164085	0.486307	-0.33741	0.735808	0.998847
ENSMUSG00000114121	16.2314	-0.0289342	0.547324	-0.0528647	0.95784	0.998847
ENSMUSG00000114401	13.7293	-0.804133	0.577804	-1.39171	0.164012	0.998847
ENSMUSG00000117321	16.207	-0.081769	0.535983	-0.152559	0.878746	0.998847
ENSMUSG00000117942	14.1472	0.852773	0.585741	1.45589	0.145423	0.998847
ENSMUSG00000003882	13.4177	0.96707	0.63403	1.52528	0.127191	0.998847
ENSMUSG00000015957	31.3428	-0.314183	0.383754	-0.81871	0.412952	0.998847
ENSMUSG00000020679	14.3096	-0.61619	0.571404	-1.07838	0.280864	0.998847
ENSMUSG00000024552	15.0524	0.618886	0.712042	0.869171	0.384754	0.998847
ENSMUSG00000025887	17.3201	-0.901202	0.56484	-1.5955	0.110601	0.998847
ENSMUSG00000026405	14.545	-0.848244	0.56749	-1.49473	0.134985	0.998847
ENSMUSG00000026500	13.3066	0.535874	0.581668	0.921272	0.356909	0.998847
ENSMUSG00000026622	16.9446	0.0959292	0.54082	0.177377	0.859212	0.998847
ENSMUSG00000027115	16.7008	-0.770134	0.523157	-1.47209	0.140997	0.998847
ENSMUSG00000027323	14.5155	0.551698	0.571451	0.965434	0.334327	0.998847
ENSMUSG00000029360	16.1661	0.533287	0.567176	0.94025	0.347089	0.998847
ENSMUSG00000029510	14.5491	-0.919078	0.573846	-1.60161	0.109242	0.998847
ENSMUSG00000029597	14.3024	0.124646	0.567512	0.219636	0.826155	0.998847
ENSMUSG00000030800	15.4045	-0.545719	0.590744	-0.923782	0.3556	0.998847
ENSMUSG00000033952	13.008	0.622104	0.68392	0.909615	0.363025	0.998847
ENSMUSG00000035458	16.8898	0.0487788	0.584484	0.083456	0.933489	0.998847
ENSMUSG00000039193	18.59	-0.509676	0.504958	-1.00934	0.31281	0.998847
ENSMUSG00000042514	22.2474	0.093317	0.449115	0.20778	0.835401	0.998847
ENSMUSG00000043289	23.8943	-0.439727	0.438267	-1.00333	0.315702	0.998847
ENSMUSG00000044258	14.0674	-0.694127	0.578025	-1.20086	0.229806	0.998847
ENSMUSG00000048292	16.7126	-0.198019	0.548098	-0.361283	0.717888	0.998847
ENSMUSG00000053399	16.4631	0.218274	0.520334	0.419489	0.674859	0.998847
ENSMUSG00000054580	14.5151	0.0098878	0.578213	0.0171006	0.986356	0.998847
ENSMUSG00000055341	16.0508	-0.510877	0.564905	-0.904359	0.365805	0.998847
ENSMUSG00000056738	14.7266	0.179833	0.588766	0.305441	0.76003	0.998847
ENSMUSG00000061802	21.7009	0.414956	0.536649	0.773235	0.439383	0.998847
ENSMUSG00000064330	14.3941	-0.207105	0.648055	-0.31958	0.749287	0.998847
ENSMUSG00000070527	19.1729	0.157013	0.495236	0.317047	0.751208	0.998847
ENSMUSG00000078815	19.5822	-0.637637	0.498551	-1.27898	0.200904	0.998847
ENSMUSG00000078875	14.3352	-0.189182	0.673156	-0.281037	0.778682	0.998847
ENSMUSG00000079076	15.1395	-0.0198101	0.553196	-0.0358102	0.971434	0.998847
ENSMUSG00000083061	15.0131	0.456408	0.570268	0.800339	0.423514	0.998847
ENSMUSG00000085615	13.6033	-0.129194	0.5775	-0.223713	0.822981	0.998847
ENSMUSG00000085637	13.6336	-0.167912	0.601305	-0.279247	0.780056	0.998847
ENSMUSG00000085928	13.1491	-0.301917	0.59884	-0.504169	0.614143	0.998847
ENSMUSG00000086017	14.4861	-0.17841	0.561399	-0.317795	0.75064	0.998847
ENSMUSG00000086191	22.0291	0.31467	0.481403	0.653651	0.513336	0.998847
ENSMUSG00000086236	13.109	-0.341701	0.656745	-0.520295	0.602858	0.998847
ENSMUSG00000087321	16.8555	0.606728	0.568293	1.06763	0.285686	0.998847
ENSMUSG00000087356	13.3587	-0.0312823	0.640172	-0.0488654	0.961027	0.998847
ENSMUSG00000089679	21.3573	0.508888	0.55242	0.921198	0.356947	0.998847
ENSMUSG00000089886	21.4189	0.109314	0.51169	0.213634	0.830832	0.998847
ENSMUSG00000090397	16.898	-0.586474	0.62072	-0.944829	0.344746	0.998847
ENSMUSG00000090939	15.7254	0.0586705	0.5385	0.108952	0.913241	0.998847
ENSMUSG00000096140	13.7639	0.527844	0.648636	0.813775	0.415774	0.998847
ENSMUSG00000097443	15.7832	-0.435242	0.550966	-0.789961	0.429551	0.998847
ENSMUSG00000097620	20.2974	-0.0886352	0.475002	-0.1866	0.851974	0.998847
ENSMUSG00000098132	15.8455	0.604493	0.536866	1.12597	0.26018	0.998847
ENSMUSG00000098332	22.1862	-0.437695	0.464913	-0.941457	0.346471	0.998847
ENSMUSG00000099764	12.9422	0.175417	0.622841	0.28164	0.77822	0.998847
ENSMUSG00000103945	18.5478	0.195362	0.518116	0.377062	0.706128	0.998847
ENSMUSG00000104737	14.1293	-0.0735346	0.627293	-0.117225	0.906682	0.998847
ENSMUSG00000106304	19.147	-0.0526966	0.545469	-0.0966078	0.923038	0.998847
ENSMUSG00000107996	13.5923	-1.07293	0.619657	-1.73149	0.0833636	0.998847
ENSMUSG00000109572	15.5182	0.07571	0.538678	0.140548	0.888227	0.998847
ENSMUSG00000109810	12.5861	0.266865	0.636452	0.419301	0.674996	0.998847
ENSMUSG00000110211	15.3993	-0.0403982	0.58812	-0.0686903	0.945236	0.998847
ENSMUSG00000110235	15.5785	-0.0894834	0.576035	-0.155344	0.87655	0.998847
ENSMUSG00000111340	24.0478	-0.480355	0.520945	-0.922085	0.356484	0.998847
ENSMUSG00000111953	15.2732	-0.6132	0.567796	-1.07996	0.280158	0.998847
ENSMUSG00000112368	18.166	0.120443	0.501111	0.240351	0.810058	0.998847
ENSMUSG00000112847	21.745	0.577994	0.498851	1.15865	0.246599	0.998847
ENSMUSG00000113894	13.1682	-0.330153	0.642356	-0.513972	0.607271	0.998847
ENSMUSG00000116029	13.9863	0.414759	0.571212	0.726104	0.467775	0.998847
ENSMUSG00000116775	15.5914	-0.634062	0.558373	-1.13555	0.256144	0.998847
ENSMUSG00000117250	14.044	-0.202087	0.602068	-0.335655	0.737131	0.998847
ENSMUSG00000117579	13.374	-0.25289	0.615127	-0.411119	0.680985	0.998847
ENSMUSG00000117670	13.993	-0.455327	0.58891	-0.773169	0.439422	0.998847
ENSMUSG00000000365	22.9188	0.101455	0.488133	0.207843	0.835352	0.998847
ENSMUSG00000003190	14.5865	-0.172076	0.577269	-0.298086	0.765637	0.998847
ENSMUSG00000003484	15.2768	0.279548	0.571337	0.489288	0.624638	0.998847
ENSMUSG00000005470	12.6859	-0.207042	0.600972	-0.344513	0.730461	0.998847
ENSMUSG00000005892	38.7371	1.40391	1.51211	0.928442	0.353178	0.998847
ENSMUSG00000006270	22.0448	0.151616	0.507652	0.298662	0.765198	0.998847
ENSMUSG00000008438	20.3337	0.499089	0.490142	1.01825	0.308557	0.998847
ENSMUSG00000010142	23.1097	-0.531578	0.459799	-1.15611	0.247636	0.998847
ENSMUSG00000015812	13.5517	0.379713	0.607334	0.625213	0.531831	0.998847
ENSMUSG00000016942	13.418	-0.452682	0.600874	-0.753372	0.451226	0.998847
ENSMUSG00000017697	14.0476	0.396864	0.566482	0.700576	0.483568	0.998847
ENSMUSG00000017817	15.7429	-0.239332	0.593543	-0.403226	0.686782	0.998847
ENSMUSG00000020562	13.9766	-0.334576	0.587768	-0.569231	0.569199	0.998847
ENSMUSG00000024727	14.3766	-0.0462783	0.588409	-0.07865	0.937311	0.998847
ENSMUSG00000025069	17.7439	0.395092	0.524373	0.753455	0.451176	0.998847
ENSMUSG00000025453	20.5898	0.0772086	0.523758	0.147413	0.882806	0.998847
ENSMUSG00000026669	16.605	-0.28721	0.540276	-0.531599	0.595004	0.998847
ENSMUSG00000027868	12.8228	-0.660749	0.657292	-1.00526	0.314772	0.998847
ENSMUSG00000028558	13.3335	0.179624	0.595753	0.301508	0.763027	0.998847
ENSMUSG00000029075	20.5127	-0.0884902	0.494694	-0.178879	0.858033	0.998847
ENSMUSG00000030351	12.5345	-0.859064	0.679789	-1.26372	0.20633	0.998847
ENSMUSG00000034773	14.1467	-0.143738	0.63179	-0.22751	0.820027	0.998847
ENSMUSG00000038756	29.6588	0.491771	0.458477	1.07262	0.283442	0.998847
ENSMUSG00000038782	16.229	-0.166225	0.529096	-0.314168	0.753394	0.998847
ENSMUSG00000038859	21.3384	-0.741408	0.490086	-1.51281	0.130328	0.998847
ENSMUSG00000039099	12.9916	0.117593	0.601097	0.19563	0.8449	0.998847
ENSMUSG00000039521	13.2025	-0.434813	0.613368	-0.708895	0.47839	0.998847
ENSMUSG00000040345	17.3078	0.101109	0.559806	0.180615	0.85667	0.998847
ENSMUSG00000042549	19.2662	0.663399	0.524011	1.266	0.205512	0.998847
ENSMUSG00000042842	20.2321	0.37871	0.482107	0.785531	0.432142	0.998847
ENSMUSG00000044626	12.9032	-0.4404	0.594339	-0.740991	0.458699	0.998847
ENSMUSG00000047330	25.8126	-0.0515469	0.447418	-0.11521	0.908279	0.998847
ENSMUSG00000050147	19.9162	0.381203	0.486634	0.783345	0.433424	0.998847
ENSMUSG00000054304	14.8452	0.0616063	0.564091	0.109213	0.913033	0.998847
ENSMUSG00000058126	15.2031	0.178588	0.570865	0.312837	0.754405	0.998847
ENSMUSG00000058809	13.0712	0.117014	0.594849	0.196711	0.844054	0.998847
ENSMUSG00000063838	12.7137	0.0676159	0.60343	0.112053	0.910782	0.998847
ENSMUSG00000065191	14.7594	0.0271384	0.571193	0.0475118	0.962105	0.998847
ENSMUSG00000067356	15.2669	0.186424	0.5574	0.334453	0.738038	0.998847
ENSMUSG00000067795	13.5393	-0.311366	0.619899	-0.502284	0.615468	0.998847
ENSMUSG00000070343	15.8942	0.0214977	0.547001	0.0393011	0.96865	0.998847
ENSMUSG00000073802	13.6452	-0.122761	0.569946	-0.215391	0.829462	0.998847
ENSMUSG00000073877	19.3338	-0.0103747	0.485427	-0.0213723	0.982949	0.998847
ENSMUSG00000074171	18.5664	-0.266558	0.544988	-0.489108	0.624765	0.998847
ENSMUSG00000074664	17.202	-0.190352	0.51525	-0.369436	0.711803	0.998847
ENSMUSG00000082163	13.7341	-0.292124	0.5798	-0.503836	0.614377	0.998847
ENSMUSG00000084106	17.0717	-0.0991748	0.541909	-0.18301	0.85479	0.998847
ENSMUSG00000084846	15.8356	0.373162	0.537915	0.69372	0.487858	0.998847
ENSMUSG00000085238	20.319	0.101263	0.490725	0.206353	0.836515	0.998847
ENSMUSG00000086920	14.4369	-0.555794	0.564561	-0.984471	0.324884	0.998847
ENSMUSG00000087390	14.3355	-0.945958	0.599953	-1.57672	0.11486	0.998847
ENSMUSG00000088036	13.4901	-0.393265	0.583136	-0.674396	0.500059	0.998847
ENSMUSG00000089726	13.7419	-0.417445	0.607805	-0.686808	0.492204	0.998847
ENSMUSG00000090211	16.1098	0.243085	0.601079	0.404414	0.685909	0.998847
ENSMUSG00000090264	18.5708	-0.330688	0.515059	-0.642039	0.520848	0.998847
ENSMUSG00000091881	12.8536	-0.89311	0.611965	-1.45941	0.144451	0.998847
ENSMUSG00000093553	18.4639	-0.0228257	0.550078	-0.0414954	0.966901	0.998847
ENSMUSG00000093629	16.2047	0.304542	0.540882	0.563046	0.573404	0.998847
ENSMUSG00000094707	21.5935	-0.133911	0.463752	-0.288755	0.772769	0.998847
ENSMUSG00000097167	15.7092	0.340095	0.5946	0.571973	0.56734	0.998847
ENSMUSG00000097466	27.68	0.200052	0.414209	0.482974	0.629114	0.998847
ENSMUSG00000097781	17.0482	-0.0839601	0.54928	-0.152855	0.878513	0.998847
ENSMUSG00000098120	19.3865	-0.184184	0.49578	-0.371502	0.710263	0.998847
ENSMUSG00000100599	13.279	-0.632992	0.622037	-1.01761	0.308863	0.998847
ENSMUSG00000101429	14.6345	0.307857	0.564811	0.545063	0.585711	0.998847
ENSMUSG00000102713	13.3101	-0.041811	0.593544	-0.0704431	0.943841	0.998847
ENSMUSG00000102985	18.1806	0.384558	0.523214	0.734991	0.462345	0.998847
ENSMUSG00000103039	17.9074	-0.0899481	0.515555	-0.174468	0.861497	0.998847
ENSMUSG00000103520	13.3463	-1.08967	0.655898	-1.66133	0.0966463	0.998847
ENSMUSG00000103961	15.4846	-0.318959	0.572645	-0.556992	0.577533	0.998847
ENSMUSG00000104061	20.1943	-0.408464	0.470251	-0.868609	0.385061	0.998847
ENSMUSG00000104210	12.4629	0.404751	0.658172	0.614962	0.53858	0.998847
ENSMUSG00000104379	13.3888	-0.372192	0.594763	-0.625783	0.531457	0.998847
ENSMUSG00000104822	20.2578	0.252176	0.518682	0.486186	0.626835	0.998847
ENSMUSG00000104925	13.045	-0.13087	0.620264	-0.21099	0.832895	0.998847
ENSMUSG00000105565	20.4272	-0.591094	0.480953	-1.22901	0.219069	0.998847
ENSMUSG00000105945	17.9361	-0.322307	0.515167	-0.625637	0.531553	0.998847
ENSMUSG00000106825	29.7714	0.461839	0.430408	1.07302	0.28326	0.998847
ENSMUSG00000107043	15.3672	-0.40595	0.618304	-0.656555	0.511467	0.998847
ENSMUSG00000107173	13.2001	-0.523978	0.664648	-0.788354	0.43049	0.998847
ENSMUSG00000108218	12.6308	-0.956283	0.61914	-1.54453	0.122459	0.998847
ENSMUSG00000108513	15.0334	-0.903223	0.618305	-1.46081	0.144069	0.998847
ENSMUSG00000108847	17.574	-0.453729	0.535509	-0.847285	0.396836	0.998847
ENSMUSG00000109337	12.3813	-0.529464	0.658141	-0.804484	0.421118	0.998847
ENSMUSG00000109399	18.8033	-0.268975	0.486642	-0.552717	0.580457	0.998847
ENSMUSG00000110127	17.0622	0.191425	0.539963	0.354514	0.722954	0.998847
ENSMUSG00000111147	20.5179	-0.209671	0.466186	-0.449759	0.652885	0.998847
ENSMUSG00000111219	14.3736	0.818696	0.591068	1.38511	0.166018	0.998847
ENSMUSG00000111669	13.6633	-0.0144952	0.591578	-0.0245025	0.980452	0.998847
ENSMUSG00000112161	17.2969	0.316719	0.532177	0.595138	0.551751	0.998847
ENSMUSG00000113965	13.538	-0.314596	0.604778	-0.520185	0.602935	0.998847
ENSMUSG00000114851	17.1782	-0.323121	0.534601	-0.604415	0.545568	0.998847
ENSMUSG00000115373	14.4143	0.0533353	0.555662	0.0959852	0.923532	0.998847
ENSMUSG00000116260	12.991	0.491151	0.624844	0.786039	0.431845	0.998847
ENSMUSG00000116840	13.4411	0.279893	0.582434	0.480557	0.630831	0.998847
ENSMUSG00000116895	23.1002	0.171554	0.524601	0.327018	0.743654	0.998847
ENSMUSG00000117975	23.2039	-0.0454119	0.453809	-0.100068	0.92029	0.998847
ENSMUSG00000002565	18.8208	0.179598	0.521172	0.344604	0.730392	0.998847
ENSMUSG00000004885	19.4912	-1.10191	0.649157	-1.69745	0.089611	0.998847
ENSMUSG00000005553	13.2455	-0.45922	0.640643	-0.716812	0.47349	0.998847
ENSMUSG00000019945	14.3667	-0.490131	0.610975	-0.802211	0.422431	0.998847
ENSMUSG00000020286	13.2572	-0.358495	0.583429	-0.614462	0.53891	0.998847
ENSMUSG00000021768	13.928	0.0299083	0.596687	0.0501239	0.960024	0.998847
ENSMUSG00000022429	26.1838	-0.195589	0.495108	-0.395042	0.692812	0.998847
ENSMUSG00000022838	26.7095	0.232981	0.441018	0.528281	0.597304	0.998847
ENSMUSG00000024696	22.7664	0.474213	0.45594	1.04008	0.298304	0.998847
ENSMUSG00000024854	22.3414	-0.0905688	0.479087	-0.189044	0.850058	0.998847
ENSMUSG00000025588	27.0353	0.138125	0.42786	0.322827	0.746826	0.998847
ENSMUSG00000026064	20.5551	0.565277	0.47985	1.17803	0.238785	0.998847
ENSMUSG00000027547	13.4135	0.138201	0.602315	0.22945	0.818519	0.998847
ENSMUSG00000027886	25.0569	0.62585	0.460003	1.36054	0.17366	0.998847
ENSMUSG00000027961	18.6125	-0.061607	0.524187	-0.117529	0.906441	0.998847
ENSMUSG00000029671	22.4118	0.0577581	0.487749	0.118418	0.905737	0.998847
ENSMUSG00000030792	13.8772	-0.707784	0.665209	-1.064	0.287328	0.998847
ENSMUSG00000031489	19.344	-0.812897	0.491183	-1.65498	0.0979292	0.998847
ENSMUSG00000033731	13.9472	0.913124	0.610836	1.49487	0.134947	0.998847
ENSMUSG00000036198	24.2062	0.39906	0.454447	0.878121	0.379878	0.998847
ENSMUSG00000038224	14.7674	0.189982	0.549714	0.345602	0.729642	0.998847
ENSMUSG00000038745	12.6007	-0.599317	0.632296	-0.947842	0.34321	0.998847
ENSMUSG00000039985	12.7026	0.441458	0.603141	0.731932	0.46421	0.998847
ENSMUSG00000042372	13.9186	0.455543	0.582903	0.781507	0.434504	0.998847
ENSMUSG00000043661	14.2547	-0.102909	0.577562	-0.178178	0.858583	0.998847
ENSMUSG00000046242	15.2057	0.591047	0.620969	0.951815	0.341191	0.998847
ENSMUSG00000053559	16.7522	-0.286215	0.532832	-0.537159	0.591158	0.998847
ENSMUSG00000055172	27.7416	-0.280234	0.422952	-0.662567	0.507608	0.998847
ENSMUSG00000055452	12.8965	0.640166	0.636112	1.00637	0.314237	0.998847
ENSMUSG00000057072	14.3352	0.291291	0.575719	0.505962	0.612884	0.998847
ENSMUSG00000060579	20.4893	0.848183	0.490873	1.72791	0.0840052	0.998847
ENSMUSG00000060791	13.2321	-0.18824	0.593174	-0.317344	0.750982	0.998847
ENSMUSG00000060962	14.9378	0.965195	0.567914	1.69955	0.0892165	0.998847
ENSMUSG00000060981	27.9589	0.0935321	0.517243	0.180828	0.856503	0.998847
ENSMUSG00000062545	14.4633	0.0161959	0.629969	0.0257091	0.979489	0.998847
ENSMUSG00000066090	14.2128	-0.168942	0.580083	-0.291238	0.770869	0.998847
ENSMUSG00000067297	13.7361	0.396131	0.570101	0.694844	0.487153	0.998847
ENSMUSG00000069270	15.8563	0.602533	0.591256	1.01907	0.308168	0.998847
ENSMUSG00000069917	24.7311	0.0884064	0.458855	0.192667	0.84722	0.998847
ENSMUSG00000077637	19.7076	0.0169189	0.497008	0.0340414	0.972844	0.998847
ENSMUSG00000078921	12.7815	0.391716	0.677428	0.57824	0.563102	0.998847
ENSMUSG00000079564	12.528	0.773965	0.635128	1.2186	0.222997	0.998847
ENSMUSG00000080978	14.4349	0.306575	0.614263	0.499093	0.617714	0.998847
ENSMUSG00000084416	18.923	0.0716358	0.48595	0.147414	0.882805	0.998847
ENSMUSG00000085197	17.353	-0.0244886	0.526377	-0.046523	0.962893	0.998847
ENSMUSG00000086472	17.6808	-0.0454529	0.50985	-0.0891495	0.928963	0.998847
ENSMUSG00000087035	15.2244	0.493456	0.556391	0.886886	0.37514	0.998847
ENSMUSG00000087040	14.4779	-0.0449706	0.568766	-0.079067	0.936979	0.998847
ENSMUSG00000089998	17.9186	0.0279031	0.5117	0.0545302	0.956513	0.998847
ENSMUSG00000090050	18.2665	-0.56005	0.51222	-1.09338	0.274228	0.998847
ENSMUSG00000090070	17.3277	-0.00468389	0.52238	-0.00896646	0.992846	0.998847
ENSMUSG00000090963	14.9014	0.521859	0.604117	0.863839	0.387676	0.998847
ENSMUSG00000092593	15.6712	-0.241461	0.55238	-0.437129	0.662018	0.998847
ENSMUSG00000093080	19.1227	0.591928	0.490026	1.20795	0.227066	0.998847
ENSMUSG00000093734	20.3123	-0.134616	0.486418	-0.276749	0.781973	0.998847
ENSMUSG00000096917	22.85	0.21015	0.485577	0.432785	0.665171	0.998847
ENSMUSG00000097146	15.2631	-0.0847815	0.58476	-0.144985	0.884723	0.998847
ENSMUSG00000097187	13.473	-0.167586	0.609467	-0.274972	0.783338	0.998847
ENSMUSG00000097381	14.8871	-0.573896	0.576346	-0.995749	0.319372	0.998847
ENSMUSG00000097934	15.827	-0.0799741	0.538461	-0.148524	0.88193	0.998847
ENSMUSG00000100183	14.8159	0.0151267	0.567071	0.0266751	0.978719	0.998847
ENSMUSG00000102260	15.6096	-0.742359	0.61934	-1.19863	0.230672	0.998847
ENSMUSG00000102331	16.5749	-0.626199	0.546397	-1.14605	0.251774	0.998847
ENSMUSG00000103272	16.6786	0.173734	0.561887	0.309197	0.757171	0.998847
ENSMUSG00000103622	16.379	-0.126469	0.52316	-0.241741	0.808981	0.998847
ENSMUSG00000104077	17.8128	0.276538	0.512999	0.53906	0.589845	0.998847
ENSMUSG00000104212	14.5056	0.145595	0.559931	0.260023	0.794846	0.998847
ENSMUSG00000105516	13.0826	-0.217483	0.618083	-0.351868	0.724937	0.998847
ENSMUSG00000105561	13.2371	0.0518672	0.638969	0.0811732	0.935304	0.998847
ENSMUSG00000105708	14.8381	-0.746366	0.572656	-1.30334	0.192458	0.998847
ENSMUSG00000105868	19.6622	0.180746	0.487321	0.370897	0.710714	0.998847
ENSMUSG00000106028	22.958	-0.044121	0.453622	-0.0972639	0.922517	0.998847
ENSMUSG00000106262	16.9807	0.911692	0.547569	1.66498	0.0959167	0.998847
ENSMUSG00000106831	15.4931	-0.0922075	0.624428	-0.147667	0.882605	0.998847
ENSMUSG00000107412	14.752	0.504656	0.596703	0.845742	0.397697	0.998847
ENSMUSG00000107498	12.7173	-0.860121	0.646663	-1.33009	0.183488	0.998847
ENSMUSG00000107997	26.4936	0.345919	0.412593	0.838402	0.401805	0.998847
ENSMUSG00000108920	14.3089	0.146046	0.55891	0.261305	0.793858	0.998847
ENSMUSG00000109097	17.9742	-0.836179	0.522067	-1.60167	0.109228	0.998847
ENSMUSG00000109205	20.7131	-0.104318	0.471524	-0.221236	0.824909	0.998847
ENSMUSG00000109819	13.6511	-0.274959	0.578694	-0.475136	0.63469	0.998847
ENSMUSG00000111722	12.9035	-0.0992814	0.608533	-0.163149	0.870401	0.998847
ENSMUSG00000111844	14.2612	-0.71474	0.638297	-1.11976	0.262816	0.998847
ENSMUSG00000113170	20.5986	0.342581	0.553196	0.619275	0.535735	0.998847
ENSMUSG00000113193	18.675	-0.425281	0.498078	-0.853845	0.393191	0.998847
ENSMUSG00000113244	13.6871	-0.489696	0.600014	-0.816142	0.414419	0.998847
ENSMUSG00000113432	15.187	-0.17163	0.54294	-0.316113	0.751917	0.998847
ENSMUSG00000115976	15.4654	-0.119954	0.557975	-0.214982	0.829782	0.998847
ENSMUSG00000117604	16.7536	0.409142	0.52965	0.772475	0.439833	0.998847
ENSMUSG00000118245	14.1049	0.0935747	0.593423	0.157686	0.874704	0.998847
ENSMUSG00000003477	19.4	0.24117	0.5249	0.45946	0.645904	0.998847
ENSMUSG00000009876	20.4845	-0.130733	0.503358	-0.259722	0.795078	0.998847
ENSMUSG00000011171	16.6988	0.259277	0.528329	0.49075	0.623603	0.998847
ENSMUSG00000018341	17.5913	0.313851	0.540698	0.580455	0.561608	0.998847
ENSMUSG00000018486	12.6264	-0.0778654	0.629536	-0.123687	0.901563	0.998847
ENSMUSG00000020904	20.2671	0.33488	0.52163	0.641987	0.520881	0.998847
ENSMUSG00000023781	17.2363	-0.163728	0.560279	-0.292225	0.770115	0.998847
ENSMUSG00000023873	20.2184	0.195186	0.585782	0.333205	0.738979	0.998847
ENSMUSG00000025257	12.5065	-0.344264	0.627366	-0.548745	0.58318	0.998847
ENSMUSG00000025735	13.3825	-0.276522	0.592971	-0.466333	0.640977	0.998847
ENSMUSG00000025779	16.8729	-0.778803	0.534683	-1.45657	0.145236	0.998847
ENSMUSG00000027364	21.8692	-0.0327442	0.456187	-0.0717779	0.942779	0.998847
ENSMUSG00000027454	15.6875	0.102767	0.568436	0.180789	0.856533	0.998847
ENSMUSG00000028873	21.9592	0.049334	0.486156	0.101478	0.919171	0.998847
ENSMUSG00000029195	14.693	0.73363	0.614758	1.19336	0.232727	0.998847
ENSMUSG00000030324	12.5219	0.878765	0.669782	1.31202	0.189515	0.998847
ENSMUSG00000030897	20.3693	-0.486032	0.473645	-1.02615	0.30482	0.998847
ENSMUSG00000031364	19.2542	0.0408065	0.535534	0.0761977	0.939262	0.998847
ENSMUSG00000032380	13.7191	-0.149585	0.602815	-0.248144	0.804023	0.998847
ENSMUSG00000034151	13.4702	0.090905	0.651249	0.139586	0.888987	0.998847
ENSMUSG00000037664	21.6809	0.33557	0.525979	0.637991	0.523479	0.998847
ENSMUSG00000038521	13.343	-0.219711	0.593943	-0.36992	0.711442	0.998847
ENSMUSG00000038540	16.8051	0.12447	0.535723	0.23234	0.816274	0.998847
ENSMUSG00000038725	17.5782	-0.0393091	0.508724	-0.0772701	0.938409	0.998847
ENSMUSG00000038811	19.234	-0.221096	0.542284	-0.407712	0.683485	0.998847
ENSMUSG00000040838	14.7541	-0.360998	0.608791	-0.592975	0.553198	0.998847
ENSMUSG00000041700	16.0651	0.0460712	0.523617	0.0879865	0.929887	0.998847
ENSMUSG00000042759	14.8032	-0.238499	0.60092	-0.396889	0.691449	0.998847
ENSMUSG00000042874	14.3284	-0.146737	0.567136	-0.258734	0.79584	0.998847
ENSMUSG00000043719	13.2223	-0.888492	0.63679	-1.39527	0.162935	0.998847
ENSMUSG00000043953	14.94	-0.409025	0.630475	-0.648757	0.516495	0.998847
ENSMUSG00000044055	15.6833	0.997356	0.591884	1.68505	0.091978	0.998847
ENSMUSG00000046109	21.4969	-0.296461	0.469247	-0.631782	0.52753	0.998847
ENSMUSG00000047534	23.2355	0.239424	0.526026	0.455155	0.648997	0.998847
ENSMUSG00000048138	14.9063	0.0167666	0.634064	0.026443	0.978904	0.998847
ENSMUSG00000048489	23.2105	-0.146416	0.458544	-0.319306	0.749494	0.998847
ENSMUSG00000050397	22.2397	-0.538833	0.483072	-1.11543	0.264666	0.998847
ENSMUSG00000052281	19.0241	0.407848	0.515452	0.791243	0.428802	0.998847
ENSMUSG00000052688	15.713	-0.362594	0.554859	-0.65349	0.513441	0.998847
ENSMUSG00000053914	14.4685	0.125948	0.614341	0.205014	0.837561	0.998847
ENSMUSG00000064566	18.1404	0.12434	0.534968	0.232424	0.816208	0.998847
ENSMUSG00000067870	16.2491	-0.209262	0.545103	-0.383895	0.701057	0.998847
ENSMUSG00000074357	14.4407	-0.954077	0.60346	-1.58101	0.113875	0.998847
ENSMUSG00000074361	13.2414	0.123005	0.632727	0.194404	0.845859	0.998847
ENSMUSG00000081219	12.369	-0.686529	0.632094	-1.08612	0.277427	0.998847
ENSMUSG00000082044	16.2124	0.16278	0.580039	0.280637	0.778989	0.998847
ENSMUSG00000084838	12.8998	0.0952909	0.595502	0.160018	0.872867	0.998847
ENSMUSG00000085095	14.5242	0.784616	0.599082	1.3097	0.190298	0.998847
ENSMUSG00000085573	17.0264	-0.422511	0.529867	-0.79739	0.425225	0.998847
ENSMUSG00000085620	16.8627	-0.249516	0.53161	-0.469358	0.638813	0.998847
ENSMUSG00000086645	13.8654	0.20465	0.658548	0.310759	0.755984	0.998847
ENSMUSG00000087579	13.5161	-0.232077	0.581528	-0.399082	0.689833	0.998847
ENSMUSG00000088008	18.9977	0.176833	0.53779	0.328814	0.742296	0.998847
ENSMUSG00000091275	18.2543	-0.241024	0.502568	-0.479585	0.631523	0.998847
ENSMUSG00000091449	15.0224	0.625726	0.566605	1.10434	0.269444	0.998847
ENSMUSG00000095597	12.8586	0.413022	0.619353	0.66686	0.504862	0.998847
ENSMUSG00000095789	18.4974	0.0207372	0.494743	0.0419152	0.966566	0.998847
ENSMUSG00000097183	14.6033	-0.1923	0.625299	-0.307532	0.758438	0.998847
ENSMUSG00000097189	24.8892	0.369139	0.427198	0.864094	0.387536	0.998847
ENSMUSG00000097613	13.0217	-0.631057	0.652803	-0.966688	0.3337	0.998847
ENSMUSG00000097903	13.2082	-0.944844	0.617735	-1.52953	0.126133	0.998847
ENSMUSG00000098160	17.8845	-0.151395	0.522064	-0.289992	0.771822	0.998847
ENSMUSG00000099964	25.5967	0.359993	0.439489	0.819117	0.412719	0.998847
ENSMUSG00000100863	14.3593	0.510427	0.57321	0.890472	0.373213	0.998847
ENSMUSG00000100931	14.27	0.0243458	0.576008	0.0422664	0.966286	0.998847
ENSMUSG00000103532	13.5199	-0.00850136	0.594078	-0.0143102	0.988583	0.998847
ENSMUSG00000103887	15.7535	0.17838	0.547633	0.325729	0.744629	0.998847
ENSMUSG00000104342	15.2761	0.174246	0.555902	0.313447	0.753941	0.998847
ENSMUSG00000104391	19.8758	0.409755	0.487557	0.840426	0.400669	0.998847
ENSMUSG00000105571	17.9621	0.208953	0.531607	0.393059	0.694276	0.998847
ENSMUSG00000105655	18.9358	-0.191664	0.541686	-0.353828	0.723468	0.998847
ENSMUSG00000105695	16.0082	-0.073203	0.533377	-0.137244	0.890838	0.998847
ENSMUSG00000106717	12.8598	-0.729967	0.629263	-1.16004	0.246034	0.998847
ENSMUSG00000108042	21.5124	-0.202016	0.460471	-0.438716	0.660867	0.998847
ENSMUSG00000108842	15.6113	-0.504024	0.59526	-0.84673	0.397146	0.998847
ENSMUSG00000109379	12.6236	-0.157846	0.642316	-0.245746	0.805879	0.998847
ENSMUSG00000109776	15.297	-0.0780603	0.544931	-0.143248	0.886094	0.998847
ENSMUSG00000110373	15.2959	-0.466015	0.560355	-0.831643	0.405611	0.998847
ENSMUSG00000110683	17.5897	-0.23926	0.529477	-0.45188	0.651355	0.998847
ENSMUSG00000110901	18.0183	-0.209333	0.506409	-0.413367	0.679338	0.998847
ENSMUSG00000111656	12.9864	0.153886	0.59878	0.256999	0.79718	0.998847
ENSMUSG00000112064	13.0694	0.0650198	0.592129	0.109807	0.912562	0.998847
ENSMUSG00000112540	13.204	0.426443	0.642376	0.663853	0.506785	0.998847
ENSMUSG00000113052	13.2167	-0.559917	0.599551	-0.933893	0.350359	0.998847
ENSMUSG00000117404	16.2538	0.694096	0.54247	1.27951	0.200717	0.998847
ENSMUSG00000118487	16.6826	-0.411041	0.525703	-0.781887	0.434281	0.998847
ENSMUSG00000006724	20.3666	-0.0378733	0.497574	-0.0761158	0.939327	0.998847
ENSMUSG00000015405	20.1826	0.173106	0.487967	0.354749	0.722778	0.998847
ENSMUSG00000017002	12.7073	-1.05262	0.653565	-1.61058	0.107272	0.998847
ENSMUSG00000017007	15.3992	-0.397007	0.609181	-0.651707	0.51459	0.998847
ENSMUSG00000020059	19.3355	0.480292	0.495357	0.969587	0.332252	0.998847
ENSMUSG00000020649	20.7446	-0.011765	0.55914	-0.0210413	0.983213	0.998847
ENSMUSG00000021391	20.2238	-0.0180314	0.49287	-0.0365846	0.970816	0.998847
ENSMUSG00000021643	23.6071	0.150063	0.446116	0.336376	0.736587	0.998847
ENSMUSG00000021773	14.0315	-0.0786671	0.579298	-0.135797	0.891982	0.998847
ENSMUSG00000021950	17.1128	-0.21158	0.646309	-0.327366	0.743391	0.998847
ENSMUSG00000022468	14.1472	-0.232897	0.629925	-0.369722	0.711589	0.998847
ENSMUSG00000023267	16.2889	0.188309	0.563876	0.333955	0.738414	0.998847
ENSMUSG00000025930	16.2285	0.00734414	0.563494	0.0130332	0.989601	0.998847
ENSMUSG00000026605	15.3624	-0.505709	0.560247	-0.902652	0.36671	0.998847
ENSMUSG00000026979	21.5406	-0.0312239	0.499193	-0.0625487	0.950126	0.998847
ENSMUSG00000028979	16.1655	0.246367	0.556308	0.442862	0.657866	0.998847
ENSMUSG00000029371	24.5307	0.80587	0.603555	1.33521	0.181809	0.998847
ENSMUSG00000029828	15.8032	-0.310804	0.539123	-0.576499	0.564278	0.998847
ENSMUSG00000031736	15.5318	-0.363727	0.575322	-0.632214	0.527247	0.998847
ENSMUSG00000035085	14.4502	-0.983846	0.569001	-1.72908	0.0837956	0.998847
ENSMUSG00000041361	14.786	-0.773604	0.566925	-1.36456	0.17239	0.998847
ENSMUSG00000042333	19.3113	-0.405033	0.600411	-0.674593	0.499934	0.998847
ENSMUSG00000044052	14.687	0.831185	0.564354	1.47281	0.140803	0.998847
ENSMUSG00000047759	21.2912	0.329617	0.50534	0.652267	0.514229	0.998847
ENSMUSG00000048731	18.4837	-0.48245	0.495096	-0.974459	0.329829	0.998847
ENSMUSG00000049526	14.296	-0.271842	0.56656	-0.479812	0.631361	0.998847
ENSMUSG00000050270	20.8163	-0.545876	0.484675	-1.12627	0.26005	0.998847
ENSMUSG00000055216	14.8794	-0.377959	0.567409	-0.666114	0.505338	0.998847
ENSMUSG00000057132	13.3356	-0.577722	0.584299	-0.988743	0.322789	0.998847
ENSMUSG00000059406	29.5962	-0.433677	0.413541	-1.04869	0.29432	0.998847
ENSMUSG00000069893	18.2749	0.102439	0.539242	0.189968	0.849334	0.998847
ENSMUSG00000070407	15.4014	0.20987	0.591434	0.354849	0.722702	0.998847
ENSMUSG00000071722	16.3081	0.0335206	0.568118	0.0590029	0.95295	0.998847
ENSMUSG00000072722	14.6915	0.199647	0.559275	0.356975	0.72111	0.998847
ENSMUSG00000073409	17.997	0.641808	0.526258	1.21957	0.222629	0.998847
ENSMUSG00000074354	14.2344	-0.851607	0.606266	-1.40468	0.160118	0.998847
ENSMUSG00000074627	23.3967	0.47176	0.477804	0.98735	0.323471	0.998847
ENSMUSG00000083992	13.5893	0.297436	0.569294	0.522464	0.601347	0.998847
ENSMUSG00000084755	18.1257	0.0164358	0.558139	0.0294475	0.976508	0.998847
ENSMUSG00000085263	23.0708	0.653247	0.490986	1.33048	0.18336	0.998847
ENSMUSG00000085526	18.9756	0.0663927	0.531071	0.125017	0.90051	0.998847
ENSMUSG00000085564	14.6939	-0.807179	0.57301	-1.40866	0.158934	0.998847
ENSMUSG00000085601	16.032	-0.12404	0.538398	-0.230386	0.817792	0.998847
ENSMUSG00000085956	19.7505	-0.290271	0.52504	-0.552855	0.580362	0.998847
ENSMUSG00000086741	16.3935	-0.32519	0.540218	-0.601959	0.547201	0.998847
ENSMUSG00000089820	13.5582	-0.173001	0.584922	-0.295767	0.767408	0.998847
ENSMUSG00000090019	22.203	-0.309378	0.469347	-0.659166	0.509789	0.998847
ENSMUSG00000090173	19.4088	-0.102184	0.506331	-0.201813	0.840063	0.998847
ENSMUSG00000091393	18.115	-0.0679392	0.538082	-0.126262	0.899525	0.998847
ENSMUSG00000095677	23.6583	0.518536	0.442403	1.17209	0.241161	0.998847
ENSMUSG00000095845	15.0819	-0.130642	0.55556	-0.235154	0.814089	0.998847
ENSMUSG00000097180	20.2413	-0.190126	0.507412	-0.374698	0.707885	0.998847
ENSMUSG00000097603	13.5756	0.38238	0.623307	0.613469	0.539566	0.998847
ENSMUSG00000097619	19.0734	-0.834642	0.514379	-1.62262	0.104671	0.998847
ENSMUSG00000102275	13.4287	-0.897065	0.593103	-1.5125	0.130408	0.998847
ENSMUSG00000103492	15.8436	0.114817	0.578904	0.198336	0.842782	0.998847
ENSMUSG00000106164	13.1218	-1.02602	0.629615	-1.6296	0.103186	0.998847
ENSMUSG00000107374	21.1766	-0.0844525	0.480505	-0.175758	0.860484	0.998847
ENSMUSG00000108053	13.4962	0.146189	0.58503	0.249883	0.802678	0.998847
ENSMUSG00000108443	14.0956	0.334251	0.572041	0.584314	0.559009	0.998847
ENSMUSG00000108446	20.6612	-0.494408	0.480286	-1.0294	0.303291	0.998847
ENSMUSG00000108880	17.1728	0.360333	0.525283	0.68598	0.492726	0.998847
ENSMUSG00000110129	15.9694	-0.0260136	0.565224	-0.0460235	0.963292	0.998847
ENSMUSG00000110790	16.54	0.0163766	0.51765	0.0316365	0.974762	0.998847
ENSMUSG00000113835	23.2816	0.316917	0.488229	0.649116	0.516264	0.998847
ENSMUSG00000115756	12.9998	0.296812	0.611402	0.485461	0.627349	0.998847
ENSMUSG00000116836	16.0134	0.477868	0.594298	0.804088	0.421346	0.998847
ENSMUSG00000117505	14.6836	-0.185305	0.551856	-0.335784	0.737033	0.998847
ENSMUSG00000118257	13.0887	-0.80021	0.618756	-1.29326	0.195923	0.998847
ENSMUSG00000118537	17.0068	-0.198583	0.547844	-0.36248	0.716993	0.998847
ENSMUSG00000006219	21.6119	-0.353223	0.495049	-0.713511	0.47553	0.998847
ENSMUSG00000018566	18.2341	-0.845386	0.531855	-1.58951	0.111946	0.998847
ENSMUSG00000018845	17.8308	-0.689135	0.537789	-1.28142	0.200045	0.998847
ENSMUSG00000020826	12.9094	0.0641298	0.625718	0.10249	0.918368	0.998847
ENSMUSG00000020992	13.9889	0.0959528	0.570819	0.168097	0.866507	0.998847
ENSMUSG00000021765	18.8261	0.279911	0.508499	0.550464	0.582001	0.998847
ENSMUSG00000021940	15.0388	-0.312352	0.555319	-0.562474	0.573793	0.998847
ENSMUSG00000026271	16.3413	0.258382	0.628212	0.411298	0.680854	0.998847
ENSMUSG00000026429	17.5067	0.501873	0.540669	0.928245	0.353281	0.998847
ENSMUSG00000027074	15.7452	-0.3318	0.679525	-0.488282	0.62535	0.998847
ENSMUSG00000027478	23.8592	-0.416323	0.502274	-0.828878	0.407174	0.998847
ENSMUSG00000027715	35.4572	0.108344	0.357342	0.303194	0.761742	0.998847
ENSMUSG00000027995	18.8547	-0.223734	0.503726	-0.444157	0.656929	0.998847
ENSMUSG00000029410	21.0811	-0.00865565	0.49187	-0.0175974	0.98596	0.998847
ENSMUSG00000029521	39.4294	0.369931	0.350093	1.05667	0.290664	0.998847
ENSMUSG00000031165	26.0606	0.161567	0.423336	0.381651	0.70272	0.998847
ENSMUSG00000031519	17.2471	0.279774	0.528124	0.52975	0.596285	0.998847
ENSMUSG00000032218	20.7581	0.879912	0.52788	1.66688	0.0955382	0.998847
ENSMUSG00000032690	16.9039	-0.268794	0.512048	-0.52494	0.599625	0.998847
ENSMUSG00000032860	15.5161	0.191262	0.55662	0.343613	0.731137	0.998847
ENSMUSG00000033826	12.841	0.190755	0.590536	0.323019	0.74668	0.998847
ENSMUSG00000037375	19.8662	0.362594	0.502334	0.721819	0.470406	0.998847
ENSMUSG00000038037	18.4195	0.586947	0.508521	1.15422	0.248408	0.998847
ENSMUSG00000041406	23.4229	-0.0808276	0.437743	-0.184646	0.853506	0.998847
ENSMUSG00000043633	19.362	0.0590245	0.488909	0.120727	0.903907	0.998847
ENSMUSG00000043789	13.8497	-0.30601	0.574698	-0.53247	0.5944	0.998847
ENSMUSG00000044145	15.3056	0.277054	0.545678	0.507725	0.611646	0.998847
ENSMUSG00000045036	17.6434	0.164466	0.511077	0.321802	0.747603	0.998847
ENSMUSG00000045871	13.7036	0.601584	0.606384	0.992084	0.321157	0.998847
ENSMUSG00000050035	17.6044	-0.166986	0.51529	-0.324063	0.745891	0.998847
ENSMUSG00000051650	16.1065	0.476299	0.567208	0.839725	0.401063	0.998847
ENSMUSG00000053216	18.1024	-0.598226	0.502713	-1.18999	0.234049	0.998847
ENSMUSG00000055809	14.7502	-0.109758	0.564361	-0.194482	0.845799	0.998847
ENSMUSG00000057967	22.5809	0.220813	0.44766	0.49326	0.621829	0.998847
ENSMUSG00000065126	17.0565	-0.0186016	0.550855	-0.0337685	0.973062	0.998847
ENSMUSG00000067597	17.847	-0.343625	0.54119	-0.634943	0.525466	0.998847
ENSMUSG00000068614	26.9318	-1.91991	1.09242	-1.75749	0.0788344	0.998847
ENSMUSG00000072662	13.3446	-0.152807	0.579462	-0.263705	0.792007	0.998847
ENSMUSG00000074136	15.5559	0.283728	0.560774	0.505959	0.612886	0.998847
ENSMUSG00000074673	17.3312	-0.273867	0.519473	-0.527201	0.598054	0.998847
ENSMUSG00000078942	22.8268	-0.0284949	0.4709	-0.0605117	0.951748	0.998847
ENSMUSG00000079491	22.304	-0.426356	0.469114	-0.908852	0.363428	0.998847
ENSMUSG00000079547	15.1608	-0.576216	0.614002	-0.938461	0.348008	0.998847
ENSMUSG00000079941	17.6079	0.839295	0.539783	1.55487	0.119976	0.998847
ENSMUSG00000082884	14.3471	0.423961	0.601887	0.704387	0.481192	0.998847
ENSMUSG00000083964	13.1992	0.668745	0.605397	1.10464	0.269316	0.998847
ENSMUSG00000084968	20.9822	0.084639	0.463763	0.182505	0.855187	0.998847
ENSMUSG00000086506	16.1072	0.0249732	0.578082	0.0432	0.965542	0.998847
ENSMUSG00000086567	22.062	0.0723405	0.49706	0.145537	0.884287	0.998847
ENSMUSG00000086714	14.0297	0.403528	0.568632	0.709648	0.477923	0.998847
ENSMUSG00000086873	13.054	0.194506	0.622549	0.312435	0.75471	0.998847
ENSMUSG00000087616	26.7243	0.723387	0.428815	1.68694	0.0916142	0.998847
ENSMUSG00000088119	21.419	0.0373108	0.454332	0.0821224	0.934549	0.998847
ENSMUSG00000089199	31.1749	0.0992322	0.396632	0.250187	0.802443	0.998847
ENSMUSG00000090257	21.1593	-0.0387661	0.475657	-0.0815001	0.935044	0.998847
ENSMUSG00000090260	12.4172	0.112623	0.704776	0.1598	0.873039	0.998847
ENSMUSG00000090486	19.8681	-0.179702	0.501112	-0.358606	0.71989	0.998847
ENSMUSG00000090936	12.3901	0.743822	0.620018	1.19968	0.230264	0.998847
ENSMUSG00000091144	12.5714	0.945464	0.634984	1.48896	0.136499	0.998847
ENSMUSG00000091542	24.0035	-0.647132	0.43999	-1.47079	0.141348	0.998847
ENSMUSG00000092286	14.5666	0.282086	0.616414	0.457624	0.647223	0.998847
ENSMUSG00000093187	16.0468	-0.612634	0.541152	-1.13209	0.257596	0.998847
ENSMUSG00000093656	21.8513	0.0910695	0.482279	0.188832	0.850225	0.998847
ENSMUSG00000094983	14.1316	0.157279	0.572948	0.274509	0.783694	0.998847
ENSMUSG00000095134	17.2203	0.420736	0.629959	0.667878	0.504212	0.998847
ENSMUSG00000097049	15.9553	0.234257	0.612371	0.382541	0.70206	0.998847
ENSMUSG00000097413	14.5029	-0.557489	0.566788	-0.983594	0.325315	0.998847
ENSMUSG00000097986	15.735	-0.572805	0.544846	-1.05132	0.293113	0.998847
ENSMUSG00000100009	20.5867	-0.880757	0.527037	-1.67115	0.0946922	0.998847
ENSMUSG00000100053	16.7971	0.0316423	0.522173	0.0605974	0.95168	0.998847
ENSMUSG00000102900	20.4077	-0.335089	0.490239	-0.683522	0.494277	0.998847
ENSMUSG00000103443	19.8755	-0.363724	0.476846	-0.762772	0.445599	0.998847
ENSMUSG00000105076	13.4716	-0.458792	0.597044	-0.76844	0.442226	0.998847
ENSMUSG00000105419	19.9418	-0.156599	0.500338	-0.312986	0.754292	0.998847
ENSMUSG00000106209	15.445	0.264258	0.574407	0.460054	0.645478	0.998847
[truncated: 29,413 more rows]

## Sheet: WT-Vhe vs WT-Nut3
Gene ID	baseMean	log2FoldChange	lfcSE	stat	pvalue	padj
ENSMUSG00000009588	0.186504	-1.02252	4.08047	-0.250588	0.802132	0.999992
ENSMUSG00000010435	0.491164	-2.456	3.70897	-0.662178	0.507857	0.999992
ENSMUSG00000014704	0.160608	-1.02252	4.08047	-0.250588	0.802132	0.999992
ENSMUSG00000017165	0.155139	0.901034	4.08047	0.220816	0.825236	0.999992
ENSMUSG00000018973	0.176046	0.901034	4.08047	0.220816	0.825236	0.999992
ENSMUSG00000020481	0.315746	-0.0607387	4.07522	-0.0149044	0.988108	0.999992
ENSMUSG00000021381	0.533616	-2.56006	3.27392	-0.781955	0.434241	0.999992
ENSMUSG00000021403	0.470885	0.77761	3.49616	0.222419	0.823988	0.999992
ENSMUSG00000021718	0	NA	NA	NA	NA	NA
ENSMUSG00000022157	0.481823	-2.43122	3.73657	-0.650655	0.515269	0.999992
ENSMUSG00000022225	0.496782	0.778126	3.4286	0.226951	0.820462	0.999992
ENSMUSG00000022487	0	NA	NA	NA	NA	NA
ENSMUSG00000022659	0.186504	-1.02252	4.08047	-0.250588	0.802132	0.999992
ENSMUSG00000022857	0.160608	-1.02252	4.08047	-0.250588	0.802132	0.999992
ENSMUSG00000022868	0	NA	NA	NA	NA	NA
ENSMUSG00000022902	0.481823	-2.43122	3.73657	-0.650655	0.515269	0.999992
ENSMUSG00000024734	0.155139	0.901034	4.08047	0.220816	0.825236	0.999992
ENSMUSG00000025075	0.163721	-1.02252	4.08047	-0.250588	0.802132	0.999992
ENSMUSG00000025129	0.479468	-0.904097	3.20718	-0.281898	0.778022	0.999992
ENSMUSG00000026149	0.186504	-1.02252	4.08047	-0.250588	0.802132	0.999992
ENSMUSG00000026572	0.310278	1.73612	4.04344	0.429368	0.667656	0.999992
ENSMUSG00000026691	0.163721	-1.02252	4.08047	-0.250588	0.802132	0.999992
ENSMUSG00000026734	0.476354	-0.890516	3.4817	-0.255771	0.798128	0.999992
ENSMUSG00000026936	0.533616	-2.56006	3.27392	-0.781955	0.434241	0.999992
ENSMUSG00000029236	0.163721	-1.02252	4.08047	-0.250588	0.802132	0.999992
ENSMUSG00000029286	0.160608	-1.02252	4.08047	-0.250588	0.802132	0.999992
ENSMUSG00000029618	0.559513	-2.62292	3.53032	-0.74297	0.4575	0.999992
ENSMUSG00000030194	0.176046	0.901034	4.08047	0.220816	0.825236	0.999992
ENSMUSG00000030483	0.163721	-1.02252	4.08047	-0.250588	0.802132	0.999992
ENSMUSG00000030651	0.155139	0.901034	4.08047	0.220816	0.825236	0.999992
ENSMUSG00000030851	0.336654	-0.0607381	3.976	-0.0152762	0.987812	0.999992
ENSMUSG00000030945	0	NA	NA	NA	NA	NA
ENSMUSG00000031509	0.327443	-1.87238	4.04214	-0.463214	0.643211	0.999992
ENSMUSG00000031510	0.176046	0.901034	4.08047	0.220816	0.825236	0.999992
ENSMUSG00000031881	0.362551	-0.0607376	3.86549	-0.0157128	0.987464	0.999992
ENSMUSG00000031898	0.315746	-0.0607387	4.07522	-0.0149044	0.988108	0.999992
ENSMUSG00000032493	0.186504	-1.02252	4.08047	-0.250588	0.802132	0.999992
ENSMUSG00000033024	0.352092	1.89493	4.02942	0.470274	0.638159	0.999992
ENSMUSG00000034239	0.481823	-2.43122	3.73657	-0.650655	0.515269	0.999992
ENSMUSG00000034677	0.470885	0.77761	3.49616	0.222419	0.823988	0.999992
ENSMUSG00000034689	0.362551	-0.0607376	3.86549	-0.0157128	0.987464	0.999992
ENSMUSG00000034764	0.155139	0.901034	4.08047	0.220816	0.825236	0.999992
ENSMUSG00000035057	0.507231	2.42827	3.33618	0.727858	0.466701	0.999992
ENSMUSG00000035582	0.350226	-1.95551	3.87589	-0.504532	0.613887	0.999992
ENSMUSG00000035923	0.160608	-1.02252	4.08047	-0.250588	0.802132	0.999992
ENSMUSG00000036211	0.186504	-1.02252	4.08047	-0.250588	0.802132	0.999992
ENSMUSG00000036855	0.186504	-1.02252	4.08047	-0.250588	0.802132	0.999992
ENSMUSG00000037145	0.163721	-1.02252	4.08047	-0.250588	0.802132	0.999992
ENSMUSG00000037583	0.160608	-1.02252	4.08047	-0.250588	0.802132	0.999992
ENSMUSG00000037797	0.559513	-2.62292	3.53032	-0.74297	0.4575	0.999992
ENSMUSG00000038227	0.465417	2.31902	3.78868	0.612091	0.540478	0.999992
ENSMUSG00000039146	0.155139	0.901034	4.08047	0.220816	0.825236	0.999992
ENSMUSG00000040013	0.373009	-2.03625	4.02783	-0.505545	0.613176	0.999992
ENSMUSG00000040405	0.352092	1.89493	4.02942	0.470274	0.638159	0.999992
ENSMUSG00000040808	0.155139	0.901034	4.08047	0.220816	0.825236	0.999992
ENSMUSG00000040904	0	NA	NA	NA	NA	NA
ENSMUSG00000041044	0	NA	NA	NA	NA	NA
ENSMUSG00000043119	0.465417	2.31902	3.78868	0.612091	0.540478	0.999992
ENSMUSG00000043418	0.160608	-1.02252	4.08047	-0.250588	0.802132	0.999992
ENSMUSG00000043484	0.528139	2.4819	3.60985	0.687537	0.491744	0.999992
ENSMUSG00000043681	0.176046	0.901034	4.08047	0.220816	0.825236	0.999992
ENSMUSG00000043880	0.465417	2.31902	3.78868	0.612091	0.540478	0.999992
ENSMUSG00000044306	0	NA	NA	NA	NA	NA
ENSMUSG00000044678	0.176046	0.901034	4.08047	0.220816	0.825236	0.999992
ENSMUSG00000044757	0.155139	0.901034	4.08047	0.220816	0.825236	0.999992
ENSMUSG00000045048	0	NA	NA	NA	NA	NA
ENSMUSG00000046006	0	NA	NA	NA	NA	NA
ENSMUSG00000046016	0.352092	1.89493	4.02942	0.470274	0.638159	0.999992
ENSMUSG00000046203	0.155139	0.901034	4.08047	0.220816	0.825236	0.999992
ENSMUSG00000047674	0	NA	NA	NA	NA	NA
ENSMUSG00000048337	0.310278	1.73612	4.04344	0.429368	0.667656	0.999992
ENSMUSG00000048528	0.559513	-2.62292	3.53032	-0.74297	0.4575	0.999992
ENSMUSG00000048628	0.476354	-0.890516	3.4817	-0.255771	0.798128	0.999992
ENSMUSG00000049093	0.186504	-1.02252	4.08047	-0.250588	0.802132	0.999992
ENSMUSG00000049231	0	NA	NA	NA	NA	NA
ENSMUSG00000049362	0.155139	0.901034	4.08047	0.220816	0.825236	0.999992
ENSMUSG00000049506	0.160608	-1.02252	4.08047	-0.250588	0.802132	0.999992
ENSMUSG00000049620	0.310278	1.73612	4.04344	0.429368	0.667656	0.999992
ENSMUSG00000050100	0.160608	-1.02252	4.08047	-0.250588	0.802132	0.999992
ENSMUSG00000050197	0.186504	-1.02252	4.08047	-0.250588	0.802132	0.999992
ENSMUSG00000050368	0.160608	-1.02252	4.08047	-0.250588	0.802132	0.999992
ENSMUSG00000051237	0	NA	NA	NA	NA	NA
ENSMUSG00000051392	0.339767	-0.0607381	3.96203	-0.01533	0.987769	0.999992
ENSMUSG00000051509	0.176046	0.901034	4.08047	0.220816	0.825236	0.999992
ENSMUSG00000051896	0.559513	-2.62292	3.53032	-0.74297	0.4575	0.999992
ENSMUSG00000052371	0	NA	NA	NA	NA	NA
ENSMUSG00000052482	0.155139	0.901034	4.08047	0.220816	0.825236	0.999992
ENSMUSG00000053030	0.559513	-2.62292	3.53032	-0.74297	0.4575	0.999992
ENSMUSG00000053603	0.31886	-0.0607386	4.05981	-0.0149609	0.988063	0.999992
ENSMUSG00000053719	0.481823	-2.43122	3.73657	-0.650655	0.515269	0.999992
ENSMUSG00000053979	0.352092	1.89493	4.02942	0.470274	0.638159	0.999992
ENSMUSG00000054052	0.163721	-1.02252	4.08047	-0.250588	0.802132	0.999992
ENSMUSG00000054215	0	NA	NA	NA	NA	NA
ENSMUSG00000054662	0.163721	-1.02252	4.08047	-0.250588	0.802132	0.999992
ENSMUSG00000055108	0.324329	-1.86066	3.99361	-0.465908	0.641281	0.999992
ENSMUSG00000055159	0.347112	-1.94422	3.88932	-0.499888	0.617154	0.999992
ENSMUSG00000055312	0	NA	NA	NA	NA	NA
ENSMUSG00000055368	0.186504	-1.02252	4.08047	-0.250588	0.802132	0.999992
ENSMUSG00000056288	0.352092	1.89493	4.02942	0.470274	0.638159	0.999992
ENSMUSG00000056509	0	NA	NA	NA	NA	NA
ENSMUSG00000056912	0.186504	-1.02252	4.08047	-0.250588	0.802132	0.999992
ENSMUSG00000057723	0.48805	-2.44932	3.38151	-0.724326	0.468865	0.999992
ENSMUSG00000058073	0.347112	-1.94422	3.88932	-0.499888	0.617154	0.999992
ENSMUSG00000058354	0	NA	NA	NA	NA	NA
ENSMUSG00000058613	0.310278	1.73612	4.04344	0.429368	0.667656	0.999992
ENSMUSG00000059033	0.336654	-0.0607381	3.976	-0.0152762	0.987812	0.999992
ENSMUSG00000059251	0.465417	2.31902	3.78868	0.612091	0.540478	0.999992
ENSMUSG00000059455	0.496782	0.778126	3.4286	0.226951	0.820462	0.999992
ENSMUSG00000059463	0.310278	1.73612	4.04344	0.429368	0.667656	0.999992
ENSMUSG00000059565	0.538597	0.926299	3.32954	0.278206	0.780854	0.999992
ENSMUSG00000060049	0	NA	NA	NA	NA	NA
ENSMUSG00000060311	0	NA	NA	NA	NA	NA
ENSMUSG00000060583	0	NA	NA	NA	NA	NA
ENSMUSG00000060811	0.155139	0.901034	4.08047	0.220816	0.825236	0.999992
ENSMUSG00000061486	0.186504	-1.02252	4.08047	-0.250588	0.802132	0.999992
ENSMUSG00000061616	0.321215	-1.8484	4.04437	-0.45703	0.647649	0.999992
ENSMUSG00000061843	0.31886	-0.0607386	4.05981	-0.0149609	0.988063	0.999992
ENSMUSG00000061928	0	NA	NA	NA	NA	NA
ENSMUSG00000062200	0	NA	NA	NA	NA	NA
ENSMUSG00000062712	0.160608	-1.02252	4.08047	-0.250588	0.802132	0.999992
ENSMUSG00000062783	0	NA	NA	NA	NA	NA
ENSMUSG00000063739	0	NA	NA	NA	NA	NA
ENSMUSG00000063816	0.163721	-1.02252	4.08047	-0.250588	0.802132	0.999992
ENSMUSG00000063971	0	NA	NA	NA	NA	NA
ENSMUSG00000064081	0.53673	-2.56748	3.2671	-0.785859	0.43195	0.999992
ENSMUSG00000064437	0.48805	-2.44932	3.38151	-0.724326	0.468865	0.999992
ENSMUSG00000064508	0.160608	-1.02252	4.08047	-0.250588	0.802132	0.999992
ENSMUSG00000064907	0.155139	0.901034	4.08047	0.220816	0.825236	0.999992
ENSMUSG00000065047	0	NA	NA	NA	NA	NA
ENSMUSG00000065159	0.523158	-0.979587	3.11322	-0.314654	0.753024	0.999992
ENSMUSG00000065468	0.160608	-1.02252	4.08047	-0.250588	0.802132	0.999992
ENSMUSG00000065510	0.341643	-0.060738	3.95371	-0.0153623	0.987743	0.999992
ENSMUSG00000065573	0.310278	1.73612	4.04344	0.429368	0.667656	0.999992
ENSMUSG00000065602	0	NA	NA	NA	NA	NA
ENSMUSG00000065939	0.310278	1.73612	4.04344	0.429368	0.667656	0.999992
ENSMUSG00000066107	0	NA	NA	NA	NA	NA
ENSMUSG00000066672	0.350226	-1.95551	3.87589	-0.504532	0.613887	0.999992
ENSMUSG00000067006	0.163721	-1.02252	4.08047	-0.250588	0.802132	0.999992
ENSMUSG00000067156	0.163721	-1.02252	4.08047	-0.250588	0.802132	0.999992
ENSMUSG00000067285	0.163721	-1.02252	4.08047	-0.250588	0.802132	0.999992
ENSMUSG00000067522	0	NA	NA	NA	NA	NA
ENSMUSG00000067526	0.186504	-1.02252	4.08047	-0.250588	0.802132	0.999992
ENSMUSG00000068397	0.373009	-2.03625	4.02783	-0.505545	0.613176	0.999992
ENSMUSG00000068819	0.373009	-2.03625	4.02783	-0.505545	0.613176	0.999992
ENSMUSG00000069441	0.327443	-1.87238	4.04214	-0.463214	0.643211	0.999992
ENSMUSG00000069607	0.315746	-0.0607387	4.07522	-0.0149044	0.988108	0.999992
ENSMUSG00000070385	0.155139	0.901034	4.08047	0.220816	0.825236	0.999992
ENSMUSG00000070424	0.481823	-2.43122	3.73657	-0.650655	0.515269	0.999992
ENSMUSG00000070563	0.559513	-2.62292	3.53032	-0.74297	0.4575	0.999992
ENSMUSG00000070877	0.341643	-0.060738	3.95371	-0.0153623	0.987743	0.999992
ENSMUSG00000071551	0.186504	-1.02252	4.08047	-0.250588	0.802132	0.999992
ENSMUSG00000072945	0.327443	-1.87238	4.04214	-0.463214	0.643211	0.999992
ENSMUSG00000073862	0.339767	-0.0607381	3.96203	-0.01533	0.987769	0.999992
ENSMUSG00000073927	0.155139	0.901034	4.08047	0.220816	0.825236	0.999992
ENSMUSG00000073966	0.176046	0.901034	4.08047	0.220816	0.825236	0.999992
ENSMUSG00000074199	0	NA	NA	NA	NA	NA
ENSMUSG00000074419	0	NA	NA	NA	NA	NA
ENSMUSG00000074483	0.486324	2.37546	3.38752	0.701239	0.483154	0.999992
ENSMUSG00000074665	0.163721	-1.02252	4.08047	-0.250588	0.802132	0.999992
ENSMUSG00000074868	0.339767	-0.0607381	3.96203	-0.01533	0.987769	0.999992
ENSMUSG00000074913	0.482581	-0.91326	3.46505	-0.263563	0.792116	0.999992
ENSMUSG00000074999	0.186504	-1.02252	4.08047	-0.250588	0.802132	0.999992
ENSMUSG00000075249	0.163721	-1.02252	4.08047	-0.250588	0.802132	0.999992
ENSMUSG00000075286	0.155139	0.901034	4.08047	0.220816	0.825236	0.999992
ENSMUSG00000075465	0.538597	0.926299	3.32954	0.278206	0.780854	0.999992
ENSMUSG00000075512	0.362551	-0.0607376	3.86549	-0.0157128	0.987464	0.999992
ENSMUSG00000075610	0.186504	-1.02252	4.08047	-0.250588	0.802132	0.999992
ENSMUSG00000076135	0.327443	-1.87238	4.04214	-0.463214	0.643211	0.999992
ENSMUSG00000076212	0.465417	2.31902	3.78868	0.612091	0.540478	0.999992
ENSMUSG00000076333	0	NA	NA	NA	NA	NA
ENSMUSG00000076335	0	NA	NA	NA	NA	NA
ENSMUSG00000076469	0	NA	NA	NA	NA	NA
ENSMUSG00000076939	0.321215	-1.8484	4.04437	-0.45703	0.647649	0.999992
ENSMUSG00000076940	0	NA	NA	NA	NA	NA
ENSMUSG00000077171	0	NA	NA	NA	NA	NA
ENSMUSG00000077248	0.515814	0.926973	3.38186	0.274101	0.784007	0.999992
ENSMUSG00000077287	0	NA	NA	NA	NA	NA
ENSMUSG00000077357	0	NA	NA	NA	NA	NA
ENSMUSG00000077381	0	NA	NA	NA	NA	NA
ENSMUSG00000077485	0.155139	0.901034	4.08047	0.220816	0.825236	0.999992
ENSMUSG00000077537	0	NA	NA	NA	NA	NA
ENSMUSG00000077567	0.155139	0.901034	4.08047	0.220816	0.825236	0.999992
ENSMUSG00000077598	0	NA	NA	NA	NA	NA
ENSMUSG00000077652	0.176046	0.901034	4.08047	0.220816	0.825236	0.999992
ENSMUSG00000077758	0	NA	NA	NA	NA	NA
ENSMUSG00000078162	0.186504	-1.02252	4.08047	-0.250588	0.802132	0.999992
ENSMUSG00000078598	0	NA	NA	NA	NA	NA
ENSMUSG00000078691	0.176046	0.901034	4.08047	0.220816	0.825236	0.999992
ENSMUSG00000078752	0.321215	-1.8484	4.04437	-0.45703	0.647649	0.999992
ENSMUSG00000078810	0.339767	-0.0607381	3.96203	-0.01533	0.987769	0.999992
ENSMUSG00000078957	0.336654	-0.0607381	3.976	-0.0152762	0.987812	0.999992
ENSMUSG00000079298	0.155139	0.901034	4.08047	0.220816	0.825236	0.999992
ENSMUSG00000079462	0.373009	-2.03625	4.02783	-0.505545	0.613176	0.999992
ENSMUSG00000079501	0	NA	NA	NA	NA	NA
ENSMUSG00000079516	0.163721	-1.02252	4.08047	-0.250588	0.802132	0.999992
ENSMUSG00000079584	0	NA	NA	NA	NA	NA
ENSMUSG00000079808	0	NA	NA	NA	NA	NA
ENSMUSG00000080411	0	NA	NA	NA	NA	NA
ENSMUSG00000080659	0.362551	-0.0607376	3.86549	-0.0157128	0.987464	0.999992
ENSMUSG00000080747	0.362551	-0.0607376	3.86549	-0.0157128	0.987464	0.999992
ENSMUSG00000080801	0.327443	-1.87238	4.04214	-0.463214	0.643211	0.999992
ENSMUSG00000080824	0.315746	-0.0607387	4.07522	-0.0149044	0.988108	0.999992
ENSMUSG00000080907	0.186504	-1.02252	4.08047	-0.250588	0.802132	0.999992
ENSMUSG00000080985	0.352092	1.89493	4.02942	0.470274	0.638159	0.999992
ENSMUSG00000081025	0.176046	0.901034	4.08047	0.220816	0.825236	0.999992
ENSMUSG00000081043	0.186504	-1.02252	4.08047	-0.250588	0.802132	0.999992
ENSMUSG00000081070	0.176046	0.901034	4.08047	0.220816	0.825236	0.999992
ENSMUSG00000081116	0	NA	NA	NA	NA	NA
ENSMUSG00000081139	0.327443	-1.87238	4.04214	-0.463214	0.643211	0.999992
ENSMUSG00000081157	0	NA	NA	NA	NA	NA
ENSMUSG00000081212	0.163721	-1.02252	4.08047	-0.250588	0.802132	0.999992
ENSMUSG00000081236	0	NA	NA	NA	NA	NA
ENSMUSG00000081319	0.160608	-1.02252	4.08047	-0.250588	0.802132	0.999992
ENSMUSG00000081325	0.155139	0.901034	4.08047	0.220816	0.825236	0.999992
ENSMUSG00000081341	0.327443	-1.87238	4.04214	-0.463214	0.643211	0.999992
ENSMUSG00000081416	0	NA	NA	NA	NA	NA
ENSMUSG00000081433	0.324329	-1.86066	3.99361	-0.465908	0.641281	0.999992
ENSMUSG00000081470	0.336654	-0.0607381	3.976	-0.0152762	0.987812	0.999992
ENSMUSG00000081517	0.155139	0.901034	4.08047	0.220816	0.825236	0.999992
ENSMUSG00000081578	0.473999	0.777672	3.48789	0.222963	0.823564	0.999992
ENSMUSG00000081579	0.163721	-1.02252	4.08047	-0.250588	0.802132	0.999992
ENSMUSG00000081584	0.163721	-1.02252	4.08047	-0.250588	0.802132	0.999992
ENSMUSG00000081594	0	NA	NA	NA	NA	NA
ENSMUSG00000081657	0.163721	-1.02252	4.08047	-0.250588	0.802132	0.999992
ENSMUSG00000081749	0.476354	-0.890516	3.4817	-0.255771	0.798128	0.999992
ENSMUSG00000081751	0.339767	-0.0607381	3.96203	-0.01533	0.987769	0.999992
ENSMUSG00000081797	0	NA	NA	NA	NA	NA
ENSMUSG00000081822	0.362551	-0.0607376	3.86549	-0.0157128	0.987464	0.999992
ENSMUSG00000081854	0.163721	-1.02252	4.08047	-0.250588	0.802132	0.999992
ENSMUSG00000081892	0.155139	0.901034	4.08047	0.220816	0.825236	0.999992
ENSMUSG00000081926	0.484936	-2.44127	3.38946	-0.720254	0.471368	0.999992
ENSMUSG00000081934	0.352092	1.89493	4.02942	0.470274	0.638159	0.999992
ENSMUSG00000081954	0.160608	-1.02252	4.08047	-0.250588	0.802132	0.999992
ENSMUSG00000081967	0	NA	NA	NA	NA	NA
ENSMUSG00000081968	0.48805	-2.44932	3.38151	-0.724326	0.468865	0.999992
ENSMUSG00000081991	0.465417	2.31902	3.78868	0.612091	0.540478	0.999992
ENSMUSG00000082103	0.31886	-0.0607386	4.05981	-0.0149609	0.988063	0.999992
ENSMUSG00000082215	0.496782	0.778126	3.4286	0.226951	0.820462	0.999992
ENSMUSG00000082233	0.350226	-1.95551	3.87589	-0.504532	0.613887	0.999992
ENSMUSG00000082241	0.53673	-2.56748	3.2671	-0.785859	0.43195	0.999992
ENSMUSG00000082362	0.160608	-1.02252	4.08047	-0.250588	0.802132	0.999992
ENSMUSG00000082418	0.321215	-1.8484	4.04437	-0.45703	0.647649	0.999992
ENSMUSG00000082423	0	NA	NA	NA	NA	NA
ENSMUSG00000082488	0.186504	-1.02252	4.08047	-0.250588	0.802132	0.999992
ENSMUSG00000082514	0	NA	NA	NA	NA	NA
ENSMUSG00000082553	0	NA	NA	NA	NA	NA
ENSMUSG00000082634	0.507719	-2.498	3.33327	-0.749413	0.453608	0.999992
ENSMUSG00000082655	0.176046	0.901034	4.08047	0.220816	0.825236	0.999992
ENSMUSG00000082696	0.481823	-2.43122	3.73657	-0.650655	0.515269	0.999992
ENSMUSG00000082706	0	NA	NA	NA	NA	NA
ENSMUSG00000082718	0	NA	NA	NA	NA	NA
ENSMUSG00000082758	0.515814	0.926973	3.38186	0.274101	0.784007	0.999992
ENSMUSG00000082780	0.176046	0.901034	4.08047	0.220816	0.825236	0.999992
ENSMUSG00000082793	0.186504	-1.02252	4.08047	-0.250588	0.802132	0.999992
ENSMUSG00000082823	0.186504	-1.02252	4.08047	-0.250588	0.802132	0.999992
ENSMUSG00000082825	0	NA	NA	NA	NA	NA
ENSMUSG00000082829	0	NA	NA	NA	NA	NA
ENSMUSG00000082852	0.373009	-2.03625	4.02783	-0.505545	0.613176	0.999992
ENSMUSG00000082878	0.31886	-0.0607386	4.05981	-0.0149609	0.988063	0.999992
ENSMUSG00000083055	0.176046	0.901034	4.08047	0.220816	0.825236	0.999992
ENSMUSG00000083115	0.176046	0.901034	4.08047	0.220816	0.825236	0.999992
ENSMUSG00000083156	0.315746	-0.0607387	4.07522	-0.0149044	0.988108	0.999992
ENSMUSG00000083250	0.484936	-2.44127	3.38946	-0.720254	0.471368	0.999992
ENSMUSG00000083252	0	NA	NA	NA	NA	NA
ENSMUSG00000083253	0	NA	NA	NA	NA	NA
ENSMUSG00000083281	0.373009	-2.03625	4.02783	-0.505545	0.613176	0.999992
ENSMUSG00000083303	0.352092	1.89493	4.02942	0.470274	0.638159	0.999992
ENSMUSG00000083342	0.327443	-1.87238	4.04214	-0.463214	0.643211	0.999992
ENSMUSG00000083374	0	NA	NA	NA	NA	NA
ENSMUSG00000083378	0.163721	-1.02252	4.08047	-0.250588	0.802132	0.999992
ENSMUSG00000083429	0.486324	2.37546	3.38752	0.701239	0.483154	0.999992
ENSMUSG00000083435	0.160608	-1.02252	4.08047	-0.250588	0.802132	0.999992
ENSMUSG00000083470	0.481823	-2.43122	3.73657	-0.650655	0.515269	0.999992
ENSMUSG00000083471	0.533616	-2.56006	3.27392	-0.781955	0.434241	0.999992
ENSMUSG00000083489	0	NA	NA	NA	NA	NA
ENSMUSG00000083507	0	NA	NA	NA	NA	NA
ENSMUSG00000083557	0.176046	0.901034	4.08047	0.220816	0.825236	0.999992
ENSMUSG00000083572	0.315746	-0.0607387	4.07522	-0.0149044	0.988108	0.999992
ENSMUSG00000083646	0	NA	NA	NA	NA	NA
ENSMUSG00000083687	0.163721	-1.02252	4.08047	-0.250588	0.802132	0.999992
ENSMUSG00000083723	0.176046	0.901034	4.08047	0.220816	0.825236	0.999992
ENSMUSG00000083738	0.186504	-1.02252	4.08047	-0.250588	0.802132	0.999992
ENSMUSG00000083819	0.176046	0.901034	4.08047	0.220816	0.825236	0.999992
ENSMUSG00000083823	0.160608	-1.02252	4.08047	-0.250588	0.802132	0.999992
ENSMUSG00000083834	0.160608	-1.02252	4.08047	-0.250588	0.802132	0.999992
ENSMUSG00000083864	0.341643	-0.060738	3.95371	-0.0153623	0.987743	0.999992
ENSMUSG00000083939	0.324329	-1.86066	3.99361	-0.465908	0.641281	0.999992
ENSMUSG00000083951	0.310278	1.73612	4.04344	0.429368	0.667656	0.999992
ENSMUSG00000084030	0.559513	-2.62292	3.53032	-0.74297	0.4575	0.999992
ENSMUSG00000084038	0.186504	-1.02252	4.08047	-0.250588	0.802132	0.999992
ENSMUSG00000084104	0	NA	NA	NA	NA	NA
ENSMUSG00000084120	0.321215	-1.8484	4.04437	-0.45703	0.647649	0.999992
ENSMUSG00000084127	0	NA	NA	NA	NA	NA
ENSMUSG00000084133	0	NA	NA	NA	NA	NA
ENSMUSG00000084142	0	NA	NA	NA	NA	NA
ENSMUSG00000084153	0.186504	-1.02252	4.08047	-0.250588	0.802132	0.999992
ENSMUSG00000084177	0.352092	1.89493	4.02942	0.470274	0.638159	0.999992
ENSMUSG00000084292	0	NA	NA	NA	NA	NA
ENSMUSG00000084302	0.339767	-0.0607381	3.96203	-0.01533	0.987769	0.999992
ENSMUSG00000084334	0.160608	-1.02252	4.08047	-0.250588	0.802132	0.999992
ENSMUSG00000084382	0.186504	-1.02252	4.08047	-0.250588	0.802132	0.999992
ENSMUSG00000084386	0.176046	0.901034	4.08047	0.220816	0.825236	0.999992
ENSMUSG00000084472	0	NA	NA	NA	NA	NA
ENSMUSG00000084587	0	NA	NA	NA	NA	NA
ENSMUSG00000084617	0.481823	-2.43122	3.73657	-0.650655	0.515269	0.999992
ENSMUSG00000084671	0.163721	-1.02252	4.08047	-0.250588	0.802132	0.999992
ENSMUSG00000084775	0	NA	NA	NA	NA	NA
ENSMUSG00000084793	0.160608	-1.02252	4.08047	-0.250588	0.802132	0.999992
ENSMUSG00000084895	0.155139	0.901034	4.08047	0.220816	0.825236	0.999992
ENSMUSG00000084949	0.523158	-0.979587	3.11322	-0.314654	0.753024	0.999992
ENSMUSG00000085047	0.336654	-0.0607381	3.976	-0.0152762	0.987812	0.999992
ENSMUSG00000085077	0	NA	NA	NA	NA	NA
ENSMUSG00000085087	0.341643	-0.060738	3.95371	-0.0153623	0.987743	0.999992
ENSMUSG00000085127	0.310278	1.73612	4.04344	0.429368	0.667656	0.999992
ENSMUSG00000085150	0.163721	-1.02252	4.08047	-0.250588	0.802132	0.999992
ENSMUSG00000085161	0	NA	NA	NA	NA	NA
ENSMUSG00000085252	0.373009	-2.03625	4.02783	-0.505545	0.613176	0.999992
ENSMUSG00000085257	0	NA	NA	NA	NA	NA
ENSMUSG00000085329	0.491164	-2.456	3.70897	-0.662178	0.507857	0.999992
ENSMUSG00000085358	0.163721	-1.02252	4.08047	-0.250588	0.802132	0.999992
ENSMUSG00000085499	0.373009	-2.03625	4.02783	-0.505545	0.613176	0.999992
ENSMUSG00000085548	0.155139	0.901034	4.08047	0.220816	0.825236	0.999992
ENSMUSG00000085574	0.310278	1.73612	4.04344	0.429368	0.667656	0.999992
ENSMUSG00000085629	0.5127	0.927066	3.38929	0.273528	0.784447	0.999992
ENSMUSG00000085668	0.186504	-1.02252	4.08047	-0.250588	0.802132	0.999992
ENSMUSG00000085676	0	NA	NA	NA	NA	NA
ENSMUSG00000085733	0.315746	-0.0607387	4.07522	-0.0149044	0.988108	0.999992
ENSMUSG00000085804	0.559513	-2.62292	3.53032	-0.74297	0.4575	0.999992
ENSMUSG00000085812	0.176046	0.901034	4.08047	0.220816	0.825236	0.999992
ENSMUSG00000085842	0.155139	0.901034	4.08047	0.220816	0.825236	0.999992
ENSMUSG00000085858	0.336654	-0.0607381	3.976	-0.0152762	0.987812	0.999992
ENSMUSG00000085871	0.528139	2.4819	3.60985	0.687537	0.491744	0.999992
ENSMUSG00000085897	0	NA	NA	NA	NA	NA
ENSMUSG00000085985	0.163721	-1.02252	4.08047	-0.250588	0.802132	0.999992
ENSMUSG00000085993	0.176046	0.901034	4.08047	0.220816	0.825236	0.999992
ENSMUSG00000086153	0.327443	-1.87238	4.04214	-0.463214	0.643211	0.999992
ENSMUSG00000086220	0.339767	-0.0607381	3.96203	-0.01533	0.987769	0.999992
ENSMUSG00000086332	0.176046	0.901034	4.08047	0.220816	0.825236	0.999992
ENSMUSG00000086336	0.176046	0.901034	4.08047	0.220816	0.825236	0.999992
ENSMUSG00000086347	0.538597	0.926299	3.32954	0.278206	0.780854	0.999992
ENSMUSG00000086355	0	NA	NA	NA	NA	NA
ENSMUSG00000086373	0.160608	-1.02252	4.08047	-0.250588	0.802132	0.999992
ENSMUSG00000086432	0	NA	NA	NA	NA	NA
ENSMUSG00000086549	0.321215	-1.8484	4.04437	-0.45703	0.647649	0.999992
ENSMUSG00000086576	0.339767	-0.0607381	3.96203	-0.01533	0.987769	0.999992
ENSMUSG00000086578	0.491164	-2.456	3.70897	-0.662178	0.507857	0.999992
ENSMUSG00000086624	0.324329	-1.86066	3.99361	-0.465908	0.641281	0.999992
ENSMUSG00000086653	0.491164	-2.456	3.70897	-0.662178	0.507857	0.999992
ENSMUSG00000086722	0	NA	NA	NA	NA	NA
ENSMUSG00000086761	0.482581	-0.91326	3.46505	-0.263563	0.792116	0.999992
ENSMUSG00000086773	0.373009	-2.03625	4.02783	-0.505545	0.613176	0.999992
ENSMUSG00000086882	0.362551	-0.0607376	3.86549	-0.0157128	0.987464	0.999992
ENSMUSG00000086900	0.347112	-1.94422	3.88932	-0.499888	0.617154	0.999992
ENSMUSG00000086933	0.163721	-1.02252	4.08047	-0.250588	0.802132	0.999992
ENSMUSG00000086936	0.347112	-1.94422	3.88932	-0.499888	0.617154	0.999992
ENSMUSG00000086952	0	NA	NA	NA	NA	NA
ENSMUSG00000087113	0.465417	2.31902	3.78868	0.612091	0.540478	0.999992
ENSMUSG00000087140	0	NA	NA	NA	NA	NA
ENSMUSG00000087147	0.186504	-1.02252	4.08047	-0.250588	0.802132	0.999992
ENSMUSG00000087155	0	NA	NA	NA	NA	NA
ENSMUSG00000087171	0	NA	NA	NA	NA	NA
ENSMUSG00000087201	0	NA	NA	NA	NA	NA
ENSMUSG00000087244	0.331185	1.81701	3.96117	0.458704	0.646446	0.999992
ENSMUSG00000087247	0.496782	0.778126	3.4286	0.226951	0.820462	0.999992
ENSMUSG00000087248	0.176046	0.901034	4.08047	0.220816	0.825236	0.999992
ENSMUSG00000087265	0.465417	2.31902	3.78868	0.612091	0.540478	0.999992
ENSMUSG00000087327	0.155139	0.901034	4.08047	0.220816	0.825236	0.999992
ENSMUSG00000087340	0	NA	NA	NA	NA	NA
ENSMUSG00000087382	0.310278	1.73612	4.04344	0.429368	0.667656	0.999992
ENSMUSG00000087520	0.155139	0.901034	4.08047	0.220816	0.825236	0.999992
ENSMUSG00000087593	0	NA	NA	NA	NA	NA
ENSMUSG00000087603	0.479468	-0.904097	3.20718	-0.281898	0.778022	0.999992
ENSMUSG00000087669	0.163721	-1.02252	4.08047	-0.250588	0.802132	0.999992
ENSMUSG00000087685	0.160608	-1.02252	4.08047	-0.250588	0.802132	0.999992
ENSMUSG00000087754	0	NA	NA	NA	NA	NA
ENSMUSG00000087807	0.549055	-1.06591	3.30677	-0.322342	0.747193	0.999992
ENSMUSG00000087816	0.186504	-1.02252	4.08047	-0.250588	0.802132	0.999992
ENSMUSG00000087922	0.160608	-1.02252	4.08047	-0.250588	0.802132	0.999992
ENSMUSG00000087975	0.491164	-2.456	3.70897	-0.662178	0.507857	0.999992
ENSMUSG00000088057	0	NA	NA	NA	NA	NA
ENSMUSG00000088071	0.339767	-0.0607381	3.96203	-0.01533	0.987769	0.999992
ENSMUSG00000088113	0.549055	-1.06591	3.30677	-0.322342	0.747193	0.999992
ENSMUSG00000088204	0.341643	-0.060738	3.95371	-0.0153623	0.987743	0.999992
ENSMUSG00000088213	0	NA	NA	NA	NA	NA
ENSMUSG00000088240	0.160608	-1.02252	4.08047	-0.250588	0.802132	0.999992
ENSMUSG00000088325	0	NA	NA	NA	NA	NA
ENSMUSG00000088393	0.484936	-2.44127	3.38946	-0.720254	0.471368	0.999992
ENSMUSG00000088410	0.528139	2.4819	3.60985	0.687537	0.491744	0.999992
ENSMUSG00000088456	0.484936	-2.44127	3.38946	-0.720254	0.471368	0.999992
ENSMUSG00000088659	0.327443	-1.87238	4.04214	-0.463214	0.643211	0.999992
ENSMUSG00000088685	0.160608	-1.02252	4.08047	-0.250588	0.802132	0.999992
ENSMUSG00000088736	0.352092	1.89493	4.02942	0.470274	0.638159	0.999992
ENSMUSG00000088768	0	NA	NA	NA	NA	NA
ENSMUSG00000088777	0.373009	-2.03625	4.02783	-0.505545	0.613176	0.999992
ENSMUSG00000088784	0.176046	0.901034	4.08047	0.220816	0.825236	0.999992
ENSMUSG00000088876	0.321215	-1.8484	4.04437	-0.45703	0.647649	0.999992
ENSMUSG00000088888	0.155139	0.901034	4.08047	0.220816	0.825236	0.999992
ENSMUSG00000088950	0.327443	-1.87238	4.04214	-0.463214	0.643211	0.999992
ENSMUSG00000088951	0.494906	0.853143	3.172	0.268961	0.78796	0.999992
ENSMUSG00000089051	0	NA	NA	NA	NA	NA
ENSMUSG00000089267	0.163721	-1.02252	4.08047	-0.250588	0.802132	0.999992
ENSMUSG00000089373	0.528139	2.4819	3.60985	0.687537	0.491744	0.999992
ENSMUSG00000089381	0.186504	-1.02252	4.08047	-0.250588	0.802132	0.999992
ENSMUSG00000089405	0.352092	1.89493	4.02942	0.470274	0.638159	0.999992
ENSMUSG00000089429	0	NA	NA	NA	NA	NA
ENSMUSG00000089437	0.160608	-1.02252	4.08047	-0.250588	0.802132	0.999992
ENSMUSG00000089512	0.491164	-2.456	3.70897	-0.662178	0.507857	0.999992
ENSMUSG00000089530	0.163721	-1.02252	4.08047	-0.250588	0.802132	0.999992
ENSMUSG00000089622	0.186504	-1.02252	4.08047	-0.250588	0.802132	0.999992
ENSMUSG00000089643	0.336654	-0.0607381	3.976	-0.0152762	0.987812	0.999992
ENSMUSG00000089678	0.310278	1.73612	4.04344	0.429368	0.667656	0.999992
ENSMUSG00000089879	0.324329	-1.86066	3.99361	-0.465908	0.641281	0.999992
ENSMUSG00000089945	0	NA	NA	NA	NA	NA
ENSMUSG00000090027	0.310278	1.73612	4.04344	0.429368	0.667656	0.999992
ENSMUSG00000090033	0.160608	-1.02252	4.08047	-0.250588	0.802132	0.999992
ENSMUSG00000090036	0.163721	-1.02252	4.08047	-0.250588	0.802132	0.999992
ENSMUSG00000090101	0.315746	-0.0607387	4.07522	-0.0149044	0.988108	0.999992
ENSMUSG00000090157	0	NA	NA	NA	NA	NA
ENSMUSG00000090277	0.163721	-1.02252	4.08047	-0.250588	0.802132	0.999992
ENSMUSG00000090631	0.347112	-1.94422	3.88932	-0.499888	0.617154	0.999992
ENSMUSG00000090682	0	NA	NA	NA	NA	NA
ENSMUSG00000090795	0.350226	-1.95551	3.87589	-0.504532	0.613887	0.999992
ENSMUSG00000090864	0.481823	-2.43122	3.73657	-0.650655	0.515269	0.999992
ENSMUSG00000090981	0.526272	-0.989937	3.10694	-0.318621	0.750014	0.999992
ENSMUSG00000091076	0.186504	-1.02252	4.08047	-0.250588	0.802132	0.999992
ENSMUSG00000091105	0.373009	-2.03625	4.02783	-0.505545	0.613176	0.999992
ENSMUSG00000091110	0.373009	-2.03625	4.02783	-0.505545	0.613176	0.999992
ENSMUSG00000091184	0.528139	2.4819	3.60985	0.687537	0.491744	0.999992
ENSMUSG00000091215	0.465417	2.31902	3.78868	0.612091	0.540478	0.999992
ENSMUSG00000091239	0	NA	NA	NA	NA	NA
ENSMUSG00000091280	0.186504	-1.02252	4.08047	-0.250588	0.802132	0.999992
ENSMUSG00000091283	0.336654	-0.0607381	3.976	-0.0152762	0.987812	0.999992
ENSMUSG00000091366	0	NA	NA	NA	NA	NA
ENSMUSG00000091426	0.163721	-1.02252	4.08047	-0.250588	0.802132	0.999992
ENSMUSG00000091441	0.324329	-1.86066	3.99361	-0.465908	0.641281	0.999992
ENSMUSG00000091490	0.476354	-0.890516	3.4817	-0.255771	0.798128	0.999992
ENSMUSG00000091572	0.339767	-0.0607381	3.96203	-0.01533	0.987769	0.999992
ENSMUSG00000091849	0	NA	NA	NA	NA	NA
ENSMUSG00000091937	0.186504	-1.02252	4.08047	-0.250588	0.802132	0.999992
ENSMUSG00000091993	0.347112	-1.94422	3.88932	-0.499888	0.617154	0.999992
ENSMUSG00000092134	0.315746	-0.0607387	4.07522	-0.0149044	0.988108	0.999992
ENSMUSG00000092289	0.176046	0.901034	4.08047	0.220816	0.825236	0.999992
ENSMUSG00000092444	0	NA	NA	NA	NA	NA
ENSMUSG00000092464	0.352092	1.89493	4.02942	0.470274	0.638159	0.999992
ENSMUSG00000092517	0.160608	-1.02252	4.08047	-0.250588	0.802132	0.999992
ENSMUSG00000092524	0.481823	-2.43122	3.73657	-0.650655	0.515269	0.999992
ENSMUSG00000092586	0.336654	-0.0607381	3.976	-0.0152762	0.987812	0.999992
ENSMUSG00000092600	0.327443	-1.87238	4.04214	-0.463214	0.643211	0.999992
ENSMUSG00000092602	0.373009	-2.03625	4.02783	-0.505545	0.613176	0.999992
ENSMUSG00000092764	0	NA	NA	NA	NA	NA
ENSMUSG00000092794	0	NA	NA	NA	NA	NA
ENSMUSG00000092849	0.310278	1.73612	4.04344	0.429368	0.667656	0.999992
ENSMUSG00000092851	0.559513	-2.62292	3.53032	-0.74297	0.4575	0.999992
ENSMUSG00000093002	0	NA	NA	NA	NA	NA
ENSMUSG00000093063	0	NA	NA	NA	NA	NA
ENSMUSG00000093105	0	NA	NA	NA	NA	NA
ENSMUSG00000093163	0.350226	-1.95551	3.87589	-0.504532	0.613887	0.999992
ENSMUSG00000093381	0.491164	-2.456	3.70897	-0.662178	0.507857	0.999992
ENSMUSG00000093388	0	NA	NA	NA	NA	NA
ENSMUSG00000093562	0.352092	1.89493	4.02942	0.470274	0.638159	0.999992
ENSMUSG00000093580	0.163721	-1.02252	4.08047	-0.250588	0.802132	0.999992
ENSMUSG00000093751	0.186504	-1.02252	4.08047	-0.250588	0.802132	0.999992
ENSMUSG00000093816	0	NA	NA	NA	NA	NA
ENSMUSG00000093831	0.476354	-0.890516	3.4817	-0.255771	0.798128	0.999992
ENSMUSG00000093885	0	NA	NA	NA	NA	NA
ENSMUSG00000093919	0	NA	NA	NA	NA	NA
ENSMUSG00000094088	0.481823	-2.43122	3.73657	-0.650655	0.515269	0.999992
ENSMUSG00000094199	0.160608	-1.02252	4.08047	-0.250588	0.802132	0.999992
ENSMUSG00000094242	0.339767	-0.0607381	3.96203	-0.01533	0.987769	0.999992
ENSMUSG00000094244	0.327443	-1.87238	4.04214	-0.463214	0.643211	0.999992
ENSMUSG00000094359	0.163721	-1.02252	4.08047	-0.250588	0.802132	0.999992
ENSMUSG00000094413	0.176046	0.901034	4.08047	0.220816	0.825236	0.999992
ENSMUSG00000094445	0.327443	-1.87238	4.04214	-0.463214	0.643211	0.999992
ENSMUSG00000094515	0	NA	NA	NA	NA	NA
ENSMUSG00000094678	0.484936	-2.44127	3.38946	-0.720254	0.471368	0.999992
ENSMUSG00000094805	0.538597	0.926299	3.32954	0.278206	0.780854	0.999992
ENSMUSG00000095009	0.528139	2.4819	3.60985	0.687537	0.491744	0.999992
ENSMUSG00000095030	0.160608	-1.02252	4.08047	-0.250588	0.802132	0.999992
ENSMUSG00000095078	0.510833	-2.50558	3.06734	-0.816857	0.41401	0.999992
ENSMUSG00000095128	0.310278	1.73612	4.04344	0.429368	0.667656	0.999992
ENSMUSG00000095247	0.155139	0.901034	4.08047	0.220816	0.825236	0.999992
ENSMUSG00000095369	0.321215	-1.8484	4.04437	-0.45703	0.647649	0.999992
ENSMUSG00000095435	0.310278	1.73612	4.04344	0.429368	0.667656	0.999992
ENSMUSG00000095464	0.347112	-1.94422	3.88932	-0.499888	0.617154	0.999992
ENSMUSG00000095865	0	NA	NA	NA	NA	NA
ENSMUSG00000095891	0.163721	-1.02252	4.08047	-0.250588	0.802132	0.999992
ENSMUSG00000095892	0.321215	-1.8484	4.04437	-0.45703	0.647649	0.999992
ENSMUSG00000095947	0.481823	-2.43122	3.73657	-0.650655	0.515269	0.999992
ENSMUSG00000096126	0.186504	-1.02252	4.08047	-0.250588	0.802132	0.999992
ENSMUSG00000096175	0.186504	-1.02252	4.08047	-0.250588	0.802132	0.999992
ENSMUSG00000096322	0.339767	-0.0607381	3.96203	-0.01533	0.987769	0.999992
ENSMUSG00000096561	0	NA	NA	NA	NA	NA
ENSMUSG00000096755	0.176046	0.901034	4.08047	0.220816	0.825236	0.999992
ENSMUSG00000096764	0.481823	-2.43122	3.73657	-0.650655	0.515269	0.999992
ENSMUSG00000096792	0.352092	1.89493	4.02942	0.470274	0.638159	0.999992
ENSMUSG00000096854	0.491793	0.853168	3.1788	0.268393	0.788397	0.999992
ENSMUSG00000097043	0	NA	NA	NA	NA	NA
ENSMUSG00000097222	0	NA	NA	NA	NA	NA
ENSMUSG00000097363	0.155139	0.901034	4.08047	0.220816	0.825236	0.999992
ENSMUSG00000097676	0.331185	1.81701	3.96117	0.458704	0.646446	0.999992
ENSMUSG00000097711	0	NA	NA	NA	NA	NA
ENSMUSG00000097735	0	NA	NA	NA	NA	NA
ENSMUSG00000097854	0	NA	NA	NA	NA	NA
ENSMUSG00000097939	0.533616	-2.56006	3.27392	-0.781955	0.434241	0.999992
ENSMUSG00000097959	0	NA	NA	NA	NA	NA
ENSMUSG00000097963	0	NA	NA	NA	NA	NA
ENSMUSG00000097992	0.324329	-1.86066	3.99361	-0.465908	0.641281	0.999992
ENSMUSG00000097995	0	NA	NA	NA	NA	NA
ENSMUSG00000098068	0.31886	-0.0607386	4.05981	-0.0149609	0.988063	0.999992
ENSMUSG00000098110	0.533616	-2.56006	3.27392	-0.781955	0.434241	0.999992
ENSMUSG00000098169	0.48805	-2.44932	3.38151	-0.724326	0.468865	0.999992
ENSMUSG00000098231	0	NA	NA	NA	NA	NA
ENSMUSG00000098233	0	NA	NA	NA	NA	NA
ENSMUSG00000098290	0.310278	1.73612	4.04344	0.429368	0.667656	0.999992
ENSMUSG00000098325	0	NA	NA	NA	NA	NA
ENSMUSG00000098504	0	NA	NA	NA	NA	NA
ENSMUSG00000098645	0.310278	1.73612	4.04344	0.429368	0.667656	0.999992
ENSMUSG00000098670	0	NA	NA	NA	NA	NA
ENSMUSG00000098672	0.331185	1.81701	3.96117	0.458704	0.646446	0.999992
ENSMUSG00000098693	0.155139	0.901034	4.08047	0.220816	0.825236	0.999992
ENSMUSG00000098713	0.373009	-2.03625	4.02783	-0.505545	0.613176	0.999992
ENSMUSG00000098730	0.310278	1.73612	4.04344	0.429368	0.667656	0.999992
ENSMUSG00000098747	0.473999	0.777672	3.48789	0.222963	0.823564	0.999992
ENSMUSG00000098761	0	NA	NA	NA	NA	NA
ENSMUSG00000098805	0.321215	-1.8484	4.04437	-0.45703	0.647649	0.999992
ENSMUSG00000098884	0.186504	-1.02252	4.08047	-0.250588	0.802132	0.999992
ENSMUSG00000098922	0.155139	0.901034	4.08047	0.220816	0.825236	0.999992
ENSMUSG00000098942	0.373009	-2.03625	4.02783	-0.505545	0.613176	0.999992
ENSMUSG00000098957	0.373009	-2.03625	4.02783	-0.505545	0.613176	0.999992
ENSMUSG00000099036	0.310278	1.73612	4.04344	0.429368	0.667656	0.999992
ENSMUSG00000099250	0	NA	NA	NA	NA	NA
ENSMUSG00000099353	0.494906	0.853143	3.172	0.268961	0.78796	0.999992
ENSMUSG00000099432	0.310278	1.73612	4.04344	0.429368	0.667656	0.999992
ENSMUSG00000099447	0	NA	NA	NA	NA	NA
ENSMUSG00000099528	0.465417	2.31902	3.78868	0.612091	0.540478	0.999992
ENSMUSG00000099693	0	NA	NA	NA	NA	NA
ENSMUSG00000099752	0	NA	NA	NA	NA	NA
ENSMUSG00000099762	0.486324	2.37546	3.38752	0.701239	0.483154	0.999992
ENSMUSG00000099811	0	NA	NA	NA	NA	NA
ENSMUSG00000099816	0.155139	0.901034	4.08047	0.220816	0.825236	0.999992
ENSMUSG00000099901	0.310278	1.73612	4.04344	0.429368	0.667656	0.999992
ENSMUSG00000099902	0.315746	-0.0607387	4.07522	-0.0149044	0.988108	0.999992
ENSMUSG00000099936	0	NA	NA	NA	NA	NA
ENSMUSG00000099996	0.496782	0.778126	3.4286	0.226951	0.820462	0.999992
ENSMUSG00000100094	0	NA	NA	NA	NA	NA
ENSMUSG00000100100	0.186504	-1.02252	4.08047	-0.250588	0.802132	0.999992
ENSMUSG00000100127	0.48805	-2.44932	3.38151	-0.724326	0.468865	0.999992
ENSMUSG00000100154	0	NA	NA	NA	NA	NA
ENSMUSG00000100204	0.176046	0.901034	4.08047	0.220816	0.825236	0.999992
ENSMUSG00000100247	0.310278	1.73612	4.04344	0.429368	0.667656	0.999992
ENSMUSG00000100302	0.321215	-1.8484	4.04437	-0.45703	0.647649	0.999992
ENSMUSG00000100341	0.310278	1.73612	4.04344	0.429368	0.667656	0.999992
ENSMUSG00000100354	0	NA	NA	NA	NA	NA
ENSMUSG00000100459	0.163721	-1.02252	4.08047	-0.250588	0.802132	0.999992
ENSMUSG00000100484	0.549055	-1.06591	3.30677	-0.322342	0.747193	0.999992
ENSMUSG00000100522	0.310278	1.73612	4.04344	0.429368	0.667656	0.999992
ENSMUSG00000100698	0.476354	-0.890516	3.4817	-0.255771	0.798128	0.999992
ENSMUSG00000100755	0	NA	NA	NA	NA	NA
ENSMUSG00000100770	0	NA	NA	NA	NA	NA
ENSMUSG00000100850	0.155139	0.901034	4.08047	0.220816	0.825236	0.999992
ENSMUSG00000100901	0.176046	0.901034	4.08047	0.220816	0.825236	0.999992
ENSMUSG00000100943	0	NA	NA	NA	NA	NA
ENSMUSG00000100969	0.505364	-0.990226	3.14958	-0.314399	0.753218	0.999992
ENSMUSG00000101089	0.163721	-1.02252	4.08047	-0.250588	0.802132	0.999992
ENSMUSG00000101132	0.347112	-1.94422	3.88932	-0.499888	0.617154	0.999992
ENSMUSG00000101227	0.310278	1.73612	4.04344	0.429368	0.667656	0.999992
ENSMUSG00000101237	0.160608	-1.02252	4.08047	-0.250588	0.802132	0.999992
ENSMUSG00000101324	0.160608	-1.02252	4.08047	-0.250588	0.802132	0.999992
ENSMUSG00000101332	0	NA	NA	NA	NA	NA
ENSMUSG00000101348	0.176046	0.901034	4.08047	0.220816	0.825236	0.999992
ENSMUSG00000101587	0.350226	-1.95551	3.87589	-0.504532	0.613887	0.999992
ENSMUSG00000101729	0.155139	0.901034	4.08047	0.220816	0.825236	0.999992
ENSMUSG00000101734	0	NA	NA	NA	NA	NA
ENSMUSG00000101846	0.470885	0.77761	3.49616	0.222419	0.823988	0.999992
ENSMUSG00000101983	0.160608	-1.02252	4.08047	-0.250588	0.802132	0.999992
ENSMUSG00000102001	0	NA	NA	NA	NA	NA
ENSMUSG00000102051	0	NA	NA	NA	NA	NA
ENSMUSG00000102176	0.327443	-1.87238	4.04214	-0.463214	0.643211	0.999992
ENSMUSG00000102204	0	NA	NA	NA	NA	NA
ENSMUSG00000102238	0.160608	-1.02252	4.08047	-0.250588	0.802132	0.999992
ENSMUSG00000102259	0.321215	-1.8484	4.04437	-0.45703	0.647649	0.999992
ENSMUSG00000102272	0.503489	-0.913575	3.41192	-0.26776	0.788884	0.999992
ENSMUSG00000102291	0.163721	-1.02252	4.08047	-0.250588	0.802132	0.999992
ENSMUSG00000102307	0.160608	-1.02252	4.08047	-0.250588	0.802132	0.999992
ENSMUSG00000102319	0	NA	NA	NA	NA	NA
ENSMUSG00000102376	0.473999	0.777672	3.48789	0.222963	0.823564	0.999992
ENSMUSG00000102463	0	NA	NA	NA	NA	NA
ENSMUSG00000102521	0.160608	-1.02252	4.08047	-0.250588	0.802132	0.999992
ENSMUSG00000102525	0	NA	NA	NA	NA	NA
ENSMUSG00000102663	0.310278	1.73612	4.04344	0.429368	0.667656	0.999992
ENSMUSG00000102716	0	NA	NA	NA	NA	NA
ENSMUSG00000102777	0.465417	2.31902	3.78868	0.612091	0.540478	0.999992
ENSMUSG00000102783	0.341643	-0.060738	3.95371	-0.0153623	0.987743	0.999992
ENSMUSG00000102786	0.163721	-1.02252	4.08047	-0.250588	0.802132	0.999992
ENSMUSG00000102915	0.324329	-1.86066	3.99361	-0.465908	0.641281	0.999992
ENSMUSG00000102916	0.327443	-1.87238	4.04214	-0.463214	0.643211	0.999992
ENSMUSG00000102941	0.160608	-1.02252	4.08047	-0.250588	0.802132	0.999992
ENSMUSG00000102992	0	NA	NA	NA	NA	NA
ENSMUSG00000103130	0.48805	-2.44932	3.38151	-0.724326	0.468865	0.999992
ENSMUSG00000103222	0	NA	NA	NA	NA	NA
ENSMUSG00000103308	0.160608	-1.02252	4.08047	-0.250588	0.802132	0.999992
ENSMUSG00000103370	0	NA	NA	NA	NA	NA
ENSMUSG00000103374	0.327443	-1.87238	4.04214	-0.463214	0.643211	0.999992
ENSMUSG00000103393	0.481823	-2.43122	3.73657	-0.650655	0.515269	0.999992
ENSMUSG00000103433	0.160608	-1.02252	4.08047	-0.250588	0.802132	0.999992
ENSMUSG00000103459	0.327443	-1.87238	4.04214	-0.463214	0.643211	0.999992
ENSMUSG00000103478	0	NA	NA	NA	NA	NA
ENSMUSG00000103530	0.160608	-1.02252	4.08047	-0.250588	0.802132	0.999992
ENSMUSG00000103540	0	NA	NA	NA	NA	NA
ENSMUSG00000103617	0.486324	2.37546	3.38752	0.701239	0.483154	0.999992
ENSMUSG00000103700	0.507719	-2.498	3.33327	-0.749413	0.453608	0.999992
ENSMUSG00000103732	0	NA	NA	NA	NA	NA
ENSMUSG00000103742	0	NA	NA	NA	NA	NA
ENSMUSG00000103767	0.160608	-1.02252	4.08047	-0.250588	0.802132	0.999992
ENSMUSG00000103803	0	NA	NA	NA	NA	NA
ENSMUSG00000103805	0.362551	-0.0607376	3.86549	-0.0157128	0.987464	0.999992
ENSMUSG00000103811	0.373009	-2.03625	4.02783	-0.505545	0.613176	0.999992
ENSMUSG00000103824	0.533616	-2.56006	3.27392	-0.781955	0.434241	0.999992
ENSMUSG00000103846	0.352092	1.89493	4.02942	0.470274	0.638159	0.999992
ENSMUSG00000103878	0	NA	NA	NA	NA	NA
ENSMUSG00000103886	0.528139	2.4819	3.60985	0.687537	0.491744	0.999992
ENSMUSG00000103951	0.373009	-2.03625	4.02783	-0.505545	0.613176	0.999992
ENSMUSG00000104031	0	NA	NA	NA	NA	NA
ENSMUSG00000104066	0.362551	-0.0607376	3.86549	-0.0157128	0.987464	0.999992
ENSMUSG00000104068	0.528148	-1.06665	3.35324	-0.318094	0.750413	0.999992
ENSMUSG00000104072	0	NA	NA	NA	NA	NA
ENSMUSG00000104074	0.315746	-0.0607387	4.07522	-0.0149044	0.988108	0.999992
ENSMUSG00000104078	0	NA	NA	NA	NA	NA
ENSMUSG00000104166	0.315746	-0.0607387	4.07522	-0.0149044	0.988108	0.999992
ENSMUSG00000104290	0.321215	-1.8484	4.04437	-0.45703	0.647649	0.999992
ENSMUSG00000104417	0.373009	-2.03625	4.02783	-0.505545	0.613176	0.999992
ENSMUSG00000104419	0.186504	-1.02252	4.08047	-0.250588	0.802132	0.999992
ENSMUSG00000104438	0	NA	NA	NA	NA	NA
ENSMUSG00000104501	0.155139	0.901034	4.08047	0.220816	0.825236	0.999992
ENSMUSG00000104591	0.176046	0.901034	4.08047	0.220816	0.825236	0.999992
ENSMUSG00000104612	0.321215	-1.8484	4.04437	-0.45703	0.647649	0.999992
ENSMUSG00000104654	0.327443	-1.87238	4.04214	-0.463214	0.643211	0.999992
ENSMUSG00000104664	0	NA	NA	NA	NA	NA
ENSMUSG00000104680	0.176046	0.901034	4.08047	0.220816	0.825236	0.999992
ENSMUSG00000104721	0	NA	NA	NA	NA	NA
ENSMUSG00000104766	0.163721	-1.02252	4.08047	-0.250588	0.802132	0.999992
ENSMUSG00000104781	0	NA	NA	NA	NA	NA
ENSMUSG00000104926	0.155139	0.901034	4.08047	0.220816	0.825236	0.999992
ENSMUSG00000104964	0.473999	0.777672	3.48789	0.222963	0.823564	0.999992
ENSMUSG00000104998	0.352092	1.89493	4.02942	0.470274	0.638159	0.999992
ENSMUSG00000105005	0	NA	NA	NA	NA	NA
ENSMUSG00000105041	0	NA	NA	NA	NA	NA
ENSMUSG00000105052	0.352092	1.89493	4.02942	0.470274	0.638159	0.999992
ENSMUSG00000105149	0.503489	-0.913575	3.41192	-0.26776	0.788884	0.999992
ENSMUSG00000105184	0.5127	0.927066	3.38929	0.273528	0.784447	0.999992
ENSMUSG00000105229	0.473999	0.777672	3.48789	0.222963	0.823564	0.999992
ENSMUSG00000105277	0.163721	-1.02252	4.08047	-0.250588	0.802132	0.999992
ENSMUSG00000105300	0	NA	NA	NA	NA	NA
ENSMUSG00000105342	0	NA	NA	NA	NA	NA
ENSMUSG00000105347	0.321215	-1.8484	4.04437	-0.45703	0.647649	0.999992
ENSMUSG00000105356	0	NA	NA	NA	NA	NA
ENSMUSG00000105359	0.484936	-2.44127	3.38946	-0.720254	0.471368	0.999992
ENSMUSG00000105459	0.347112	-1.94422	3.88932	-0.499888	0.617154	0.999992
ENSMUSG00000105494	0.155139	0.901034	4.08047	0.220816	0.825236	0.999992
ENSMUSG00000105549	0.48805	-2.44932	3.38151	-0.724326	0.468865	0.999992
ENSMUSG00000105554	0.336654	-0.0607381	3.976	-0.0152762	0.987812	0.999992
ENSMUSG00000105611	0.186504	-1.02252	4.08047	-0.250588	0.802132	0.999992
ENSMUSG00000105628	0.176046	0.901034	4.08047	0.220816	0.825236	0.999992
ENSMUSG00000105637	0.186504	-1.02252	4.08047	-0.250588	0.802132	0.999992
ENSMUSG00000105653	0.352092	1.89493	4.02942	0.470274	0.638159	0.999992
ENSMUSG00000105656	0.339767	-0.0607381	3.96203	-0.01533	0.987769	0.999992
ENSMUSG00000105696	0.465417	2.31902	3.78868	0.612091	0.540478	0.999992
ENSMUSG00000105795	0.163721	-1.02252	4.08047	-0.250588	0.802132	0.999992
ENSMUSG00000105818	0	NA	NA	NA	NA	NA
ENSMUSG00000105890	0.186504	-1.02252	4.08047	-0.250588	0.802132	0.999992
ENSMUSG00000105908	0	NA	NA	NA	NA	NA
ENSMUSG00000105914	0	NA	NA	NA	NA	NA
ENSMUSG00000105979	0.176046	0.901034	4.08047	0.220816	0.825236	0.999992
ENSMUSG00000105994	0.324329	-1.86066	3.99361	-0.465908	0.641281	0.999992
ENSMUSG00000106049	0.347112	-1.94422	3.88932	-0.499888	0.617154	0.999992
ENSMUSG00000106112	0	NA	NA	NA	NA	NA
ENSMUSG00000106154	0	NA	NA	NA	NA	NA
ENSMUSG00000106184	0.160608	-1.02252	4.08047	-0.250588	0.802132	0.999992
ENSMUSG00000106220	0.324329	-1.86066	3.99361	-0.465908	0.641281	0.999992
ENSMUSG00000106223	0.163721	-1.02252	4.08047	-0.250588	0.802132	0.999992
ENSMUSG00000106227	0.176046	0.901034	4.08047	0.220816	0.825236	0.999992
ENSMUSG00000106232	0.160608	-1.02252	4.08047	-0.250588	0.802132	0.999992
ENSMUSG00000106293	0.465417	2.31902	3.78868	0.612091	0.540478	0.999992
ENSMUSG00000106302	0.5127	0.927066	3.38929	0.273528	0.784447	0.999992
ENSMUSG00000106319	0.481823	-2.43122	3.73657	-0.650655	0.515269	0.999992
ENSMUSG00000106367	0	NA	NA	NA	NA	NA
ENSMUSG00000106373	0	NA	NA	NA	NA	NA
ENSMUSG00000106374	0.163721	-1.02252	4.08047	-0.250588	0.802132	0.999992
ENSMUSG00000106394	0.186504	-1.02252	4.08047	-0.250588	0.802132	0.999992
ENSMUSG00000106429	0	NA	NA	NA	NA	NA
ENSMUSG00000106439	0.336654	-0.0607381	3.976	-0.0152762	0.987812	0.999992
ENSMUSG00000106490	0.507231	2.42827	3.33618	0.727858	0.466701	0.999992
ENSMUSG00000106518	0.528139	2.4819	3.60985	0.687537	0.491744	0.999992
ENSMUSG00000106534	0.163721	-1.02252	4.08047	-0.250588	0.802132	0.999992
ENSMUSG00000106741	0.176046	0.901034	4.08047	0.220816	0.825236	0.999992
ENSMUSG00000106776	0.549055	-1.06591	3.30677	-0.322342	0.747193	0.999992
ENSMUSG00000106786	0.352092	1.89493	4.02942	0.470274	0.638159	0.999992
ENSMUSG00000106794	0.465417	2.31902	3.78868	0.612091	0.540478	0.999992
ENSMUSG00000106799	0.559513	-2.62292	3.53032	-0.74297	0.4575	0.999992
ENSMUSG00000106815	0	NA	NA	NA	NA	NA
ENSMUSG00000106828	0	NA	NA	NA	NA	NA
ENSMUSG00000106868	0	NA	NA	NA	NA	NA
ENSMUSG00000107033	0.515814	0.926973	3.38186	0.274101	0.784007	0.999992
ENSMUSG00000107098	0.528148	-1.06665	3.35324	-0.318094	0.750413	0.999992
ENSMUSG00000107103	0.526272	-0.989937	3.10694	-0.318621	0.750014	0.999992
ENSMUSG00000107141	0.481823	-2.43122	3.73657	-0.650655	0.515269	0.999992
ENSMUSG00000107194	0.186504	-1.02252	4.08047	-0.250588	0.802132	0.999992
ENSMUSG00000107211	0.155139	0.901034	4.08047	0.220816	0.825236	0.999992
ENSMUSG00000107226	0.186504	-1.02252	4.08047	-0.250588	0.802132	0.999992
ENSMUSG00000107259	0	NA	NA	NA	NA	NA
ENSMUSG00000107314	0	NA	NA	NA	NA	NA
ENSMUSG00000107395	0.352092	1.89493	4.02942	0.470274	0.638159	0.999992
ENSMUSG00000107410	0.163721	-1.02252	4.08047	-0.250588	0.802132	0.999992
ENSMUSG00000107417	0.53673	-2.56748	3.2671	-0.785859	0.43195	0.999992
ENSMUSG00000107420	0.155139	0.901034	4.08047	0.220816	0.825236	0.999992
ENSMUSG00000107472	0.373009	-2.03625	4.02783	-0.505545	0.613176	0.999992
ENSMUSG00000107591	0.186504	-1.02252	4.08047	-0.250588	0.802132	0.999992
ENSMUSG00000107642	0	NA	NA	NA	NA	NA
ENSMUSG00000107711	0.336654	-0.0607381	3.976	-0.0152762	0.987812	0.999992
ENSMUSG00000107773	0	NA	NA	NA	NA	NA
ENSMUSG00000107794	0.331185	1.81701	3.96117	0.458704	0.646446	0.999992
ENSMUSG00000107841	0.310278	1.73612	4.04344	0.429368	0.667656	0.999992
ENSMUSG00000107861	0.559513	-2.62292	3.53032	-0.74297	0.4575	0.999992
ENSMUSG00000107903	0.476354	-0.890516	3.4817	-0.255771	0.798128	0.999992
ENSMUSG00000107908	0	NA	NA	NA	NA	NA
ENSMUSG00000107989	0.549055	-1.06591	3.30677	-0.322342	0.747193	0.999992
ENSMUSG00000108013	0.163721	-1.02252	4.08047	-0.250588	0.802132	0.999992
ENSMUSG00000108021	0.163721	-1.02252	4.08047	-0.250588	0.802132	0.999992
ENSMUSG00000108036	0	NA	NA	NA	NA	NA
ENSMUSG00000108145	0.373009	-2.03625	4.02783	-0.505545	0.613176	0.999992
ENSMUSG00000108147	0.465417	2.31902	3.78868	0.612091	0.540478	0.999992
ENSMUSG00000108179	0.176046	0.901034	4.08047	0.220816	0.825236	0.999992
ENSMUSG00000108187	0.481823	-2.43122	3.73657	-0.650655	0.515269	0.999992
ENSMUSG00000108252	0.155139	0.901034	4.08047	0.220816	0.825236	0.999992
ENSMUSG00000108279	0.497261	-0.890996	3.42754	-0.259952	0.794901	0.999992
ENSMUSG00000108294	0.176046	0.901034	4.08047	0.220816	0.825236	0.999992
ENSMUSG00000108303	0.163721	-1.02252	4.08047	-0.250588	0.802132	0.999992
ENSMUSG00000108349	0.155139	0.901034	4.08047	0.220816	0.825236	0.999992
ENSMUSG00000108405	0	NA	NA	NA	NA	NA
ENSMUSG00000108473	0.163721	-1.02252	4.08047	-0.250588	0.802132	0.999992
ENSMUSG00000108581	0	NA	NA	NA	NA	NA
ENSMUSG00000108592	0.31886	-0.0607386	4.05981	-0.0149609	0.988063	0.999992
ENSMUSG00000108609	0.160608	-1.02252	4.08047	-0.250588	0.802132	0.999992
ENSMUSG00000108610	0.176046	0.901034	4.08047	0.220816	0.825236	0.999992
ENSMUSG00000108644	0.160608	-1.02252	4.08047	-0.250588	0.802132	0.999992
ENSMUSG00000108679	0	NA	NA	NA	NA	NA
ENSMUSG00000108687	0.528139	2.4819	3.60985	0.687537	0.491744	0.999992
ENSMUSG00000108689	0.163721	-1.02252	4.08047	-0.250588	0.802132	0.999992
ENSMUSG00000108696	0.491164	-2.456	3.70897	-0.662178	0.507857	0.999992
ENSMUSG00000108720	0.160608	-1.02252	4.08047	-0.250588	0.802132	0.999992
ENSMUSG00000108727	0	NA	NA	NA	NA	NA
ENSMUSG00000108803	0.155139	0.901034	4.08047	0.220816	0.825236	0.999992
ENSMUSG00000108839	0.559513	-2.62292	3.53032	-0.74297	0.4575	0.999992
ENSMUSG00000108855	0	NA	NA	NA	NA	NA
ENSMUSG00000108930	0.163721	-1.02252	4.08047	-0.250588	0.802132	0.999992
ENSMUSG00000108972	0.491164	-2.456	3.70897	-0.662178	0.507857	0.999992
ENSMUSG00000108994	0	NA	NA	NA	NA	NA
ENSMUSG00000109046	0.160608	-1.02252	4.08047	-0.250588	0.802132	0.999992
ENSMUSG00000109140	0.465417	2.31902	3.78868	0.612091	0.540478	0.999992
ENSMUSG00000109271	0	NA	NA	NA	NA	NA
ENSMUSG00000109338	0.497261	-0.890996	3.42754	-0.259952	0.794901	0.999992
ENSMUSG00000109358	0	NA	NA	NA	NA	NA
ENSMUSG00000109464	0	NA	NA	NA	NA	NA
ENSMUSG00000109475	0	NA	NA	NA	NA	NA
ENSMUSG00000109516	0.163721	-1.02252	4.08047	-0.250588	0.802132	0.999992
ENSMUSG00000109545	0.163721	-1.02252	4.08047	-0.250588	0.802132	0.999992
ENSMUSG00000109578	0	NA	NA	NA	NA	NA
ENSMUSG00000109582	0.327443	-1.87238	4.04214	-0.463214	0.643211	0.999992
ENSMUSG00000109611	0.491164	-2.456	3.70897	-0.662178	0.507857	0.999992
ENSMUSG00000109634	0.155139	0.901034	4.08047	0.220816	0.825236	0.999992
ENSMUSG00000109664	0.321215	-1.8484	4.04437	-0.45703	0.647649	0.999992
ENSMUSG00000109744	0.155139	0.901034	4.08047	0.220816	0.825236	0.999992
ENSMUSG00000109950	0	NA	NA	NA	NA	NA
ENSMUSG00000109995	0.155139	0.901034	4.08047	0.220816	0.825236	0.999992
ENSMUSG00000110068	0.347112	-1.94422	3.88932	-0.499888	0.617154	0.999992
ENSMUSG00000110071	0	NA	NA	NA	NA	NA
ENSMUSG00000110110	0.513947	-2.51344	3.31857	-0.757386	0.448818	0.999992
ENSMUSG00000110183	0.473999	0.777672	3.48789	0.222963	0.823564	0.999992
ENSMUSG00000110186	0.155139	0.901034	4.08047	0.220816	0.825236	0.999992
ENSMUSG00000110193	0	NA	NA	NA	NA	NA
ENSMUSG00000110199	0.310278	1.73612	4.04344	0.429368	0.667656	0.999992
ENSMUSG00000110283	0.155139	0.901034	4.08047	0.220816	0.825236	0.999992
ENSMUSG00000110303	0.155139	0.901034	4.08047	0.220816	0.825236	0.999992
ENSMUSG00000110311	0.160608	-1.02252	4.08047	-0.250588	0.802132	0.999992
ENSMUSG00000110318	0	NA	NA	NA	NA	NA
ENSMUSG00000110367	0.176046	0.901034	4.08047	0.220816	0.825236	0.999992
ENSMUSG00000110381	0.176046	0.901034	4.08047	0.220816	0.825236	0.999992
ENSMUSG00000110399	0	NA	NA	NA	NA	NA
ENSMUSG00000110495	0.176046	0.901034	4.08047	0.220816	0.825236	0.999992
ENSMUSG00000110568	0.327443	-1.87238	4.04214	-0.463214	0.643211	0.999992
ENSMUSG00000110619	0	NA	NA	NA	NA	NA
ENSMUSG00000110658	0.496782	0.778126	3.4286	0.226951	0.820462	0.999992
ENSMUSG00000110693	0.339767	-0.0607381	3.96203	-0.01533	0.987769	0.999992
ENSMUSG00000110724	0.155139	0.901034	4.08047	0.220816	0.825236	0.999992
ENSMUSG00000110761	0.155139	0.901034	4.08047	0.220816	0.825236	0.999992
ENSMUSG00000110845	0.497261	-0.890996	3.42754	-0.259952	0.794901	0.999992
ENSMUSG00000110896	0	NA	NA	NA	NA	NA
ENSMUSG00000110930	0	NA	NA	NA	NA	NA
ENSMUSG00000111059	0.347112	-1.94422	3.88932	-0.499888	0.617154	0.999992
ENSMUSG00000111210	0.155139	0.901034	4.08047	0.220816	0.825236	0.999992
ENSMUSG00000111213	0	NA	NA	NA	NA	NA
ENSMUSG00000111327	0	NA	NA	NA	NA	NA
ENSMUSG00000111362	0	NA	NA	NA	NA	NA
ENSMUSG00000111363	0.486324	2.37546	3.38752	0.701239	0.483154	0.999992
ENSMUSG00000111411	0	NA	NA	NA	NA	NA
ENSMUSG00000111429	0.186504	-1.02252	4.08047	-0.250588	0.802132	0.999992
ENSMUSG00000111436	0.186504	-1.02252	4.08047	-0.250588	0.802132	0.999992
ENSMUSG00000111442	0.31886	-0.0607386	4.05981	-0.0149609	0.988063	0.999992
ENSMUSG00000111450	0.176046	0.901034	4.08047	0.220816	0.825236	0.999992
ENSMUSG00000111485	0.186504	-1.02252	4.08047	-0.250588	0.802132	0.999992
ENSMUSG00000111582	0.331185	1.81701	3.96117	0.458704	0.646446	0.999992
ENSMUSG00000111635	0.465417	2.31902	3.78868	0.612091	0.540478	0.999992
ENSMUSG00000111654	0.310278	1.73612	4.04344	0.429368	0.667656	0.999992
ENSMUSG00000111794	0.327443	-1.87238	4.04214	-0.463214	0.643211	0.999992
ENSMUSG00000111796	0.327443	-1.87238	4.04214	-0.463214	0.643211	0.999992
ENSMUSG00000111843	0	NA	NA	NA	NA	NA
ENSMUSG00000111904	0.163721	-1.02252	4.08047	-0.250588	0.802132	0.999992
ENSMUSG00000111928	0.155139	0.901034	4.08047	0.220816	0.825236	0.999992
ENSMUSG00000111945	0.321215	-1.8484	4.04437	-0.45703	0.647649	0.999992
ENSMUSG00000111954	0.160608	-1.02252	4.08047	-0.250588	0.802132	0.999992
ENSMUSG00000111974	0.31886	-0.0607386	4.05981	-0.0149609	0.988063	0.999992
ENSMUSG00000111982	0	NA	NA	NA	NA	NA
ENSMUSG00000111987	0.465417	2.31902	3.78868	0.612091	0.540478	0.999992
ENSMUSG00000112021	0	NA	NA	NA	NA	NA
ENSMUSG00000112103	0.160608	-1.02252	4.08047	-0.250588	0.802132	0.999992
ENSMUSG00000112115	0.176046	0.901034	4.08047	0.220816	0.825236	0.999992
ENSMUSG00000112149	0.176046	0.901034	4.08047	0.220816	0.825236	0.999992
ENSMUSG00000112269	0.315746	-0.0607387	4.07522	-0.0149044	0.988108	0.999992
ENSMUSG00000112314	0.352092	1.89493	4.02942	0.470274	0.638159	0.999992
ENSMUSG00000112320	0.155139	0.901034	4.08047	0.220816	0.825236	0.999992
ENSMUSG00000112437	0	NA	NA	NA	NA	NA
ENSMUSG00000112459	0	NA	NA	NA	NA	NA
ENSMUSG00000112471	0	NA	NA	NA	NA	NA
ENSMUSG00000112498	0.310278	1.73612	4.04344	0.429368	0.667656	0.999992
ENSMUSG00000112579	0	NA	NA	NA	NA	NA
ENSMUSG00000112599	0	NA	NA	NA	NA	NA
ENSMUSG00000112677	0.341643	-0.060738	3.95371	-0.0153623	0.987743	0.999992
ENSMUSG00000112727	0.155139	0.901034	4.08047	0.220816	0.825236	0.999992
ENSMUSG00000112728	0.176046	0.901034	4.08047	0.220816	0.825236	0.999992
ENSMUSG00000112735	0.486324	2.37546	3.38752	0.701239	0.483154	0.999992
ENSMUSG00000112747	0.559513	-2.62292	3.53032	-0.74297	0.4575	0.999992
ENSMUSG00000112758	0	NA	NA	NA	NA	NA
ENSMUSG00000112759	0.321215	-1.8484	4.04437	-0.45703	0.647649	0.999992
ENSMUSG00000112858	0.176046	0.901034	4.08047	0.220816	0.825236	0.999992
ENSMUSG00000112870	0	NA	NA	NA	NA	NA
ENSMUSG00000112884	0	NA	NA	NA	NA	NA
ENSMUSG00000112901	0.310278	1.73612	4.04344	0.429368	0.667656	0.999992
ENSMUSG00000112905	0.160608	-1.02252	4.08047	-0.250588	0.802132	0.999992
ENSMUSG00000112930	0.559513	-2.62292	3.53032	-0.74297	0.4575	0.999992
ENSMUSG00000112953	0.155139	0.901034	4.08047	0.220816	0.825236	0.999992
ENSMUSG00000112972	0.160608	-1.02252	4.08047	-0.250588	0.802132	0.999992
ENSMUSG00000113059	0	NA	NA	NA	NA	NA
ENSMUSG00000113100	0.324329	-1.86066	3.99361	-0.465908	0.641281	0.999992
ENSMUSG00000113101	0	NA	NA	NA	NA	NA
ENSMUSG00000113190	0	NA	NA	NA	NA	NA
ENSMUSG00000113246	0.339767	-0.0607381	3.96203	-0.01533	0.987769	0.999992
ENSMUSG00000113261	0.373009	-2.03625	4.02783	-0.505545	0.613176	0.999992
ENSMUSG00000113268	0.496782	0.778126	3.4286	0.226951	0.820462	0.999992
ENSMUSG00000113276	0.481823	-2.43122	3.73657	-0.650655	0.515269	0.999992
ENSMUSG00000113322	0.155139	0.901034	4.08047	0.220816	0.825236	0.999992
ENSMUSG00000113383	0	NA	NA	NA	NA	NA
ENSMUSG00000113392	0	NA	NA	NA	NA	NA
ENSMUSG00000113403	0.321215	-1.8484	4.04437	-0.45703	0.647649	0.999992
ENSMUSG00000113423	0	NA	NA	NA	NA	NA
ENSMUSG00000113501	0	NA	NA	NA	NA	NA
ENSMUSG00000113521	0.321215	-1.8484	4.04437	-0.45703	0.647649	0.999992
ENSMUSG00000113534	0.350226	-1.95551	3.87589	-0.504532	0.613887	0.999992
ENSMUSG00000113578	0.491164	-2.456	3.70897	-0.662178	0.507857	0.999992
ENSMUSG00000113579	0	NA	NA	NA	NA	NA
ENSMUSG00000113612	0.160608	-1.02252	4.08047	-0.250588	0.802132	0.999992
ENSMUSG00000113674	0	NA	NA	NA	NA	NA
ENSMUSG00000113691	0.163721	-1.02252	4.08047	-0.250588	0.802132	0.999992
ENSMUSG00000113735	0.373009	-2.03625	4.02783	-0.505545	0.613176	0.999992
ENSMUSG00000113787	0.373009	-2.03625	4.02783	-0.505545	0.613176	0.999992
ENSMUSG00000113788	0.497261	-0.890996	3.42754	-0.259952	0.794901	0.999992
ENSMUSG00000113795	0.352092	1.89493	4.02942	0.470274	0.638159	0.999992
ENSMUSG00000113847	0.533616	-2.56006	3.27392	-0.781955	0.434241	0.999992
ENSMUSG00000113855	0.339767	-0.0607381	3.96203	-0.01533	0.987769	0.999992
ENSMUSG00000113869	0.176046	0.901034	4.08047	0.220816	0.825236	0.999992
ENSMUSG00000113875	0.310278	1.73612	4.04344	0.429368	0.667656	0.999992
ENSMUSG00000113941	0.176046	0.901034	4.08047	0.220816	0.825236	0.999992
ENSMUSG00000113981	0.517689	0.852961	3.12418	0.273019	0.784838	0.999992
ENSMUSG00000113985	0.517689	0.852961	3.12418	0.273019	0.784838	0.999992
ENSMUSG00000113993	0.352092	1.89493	4.02942	0.470274	0.638159	0.999992
ENSMUSG00000114035	0	NA	NA	NA	NA	NA
ENSMUSG00000114038	0.310278	1.73612	4.04344	0.429368	0.667656	0.999992
ENSMUSG00000114048	0.327443	-1.87238	4.04214	-0.463214	0.643211	0.999992
ENSMUSG00000114086	0.350226	-1.95551	3.87589	-0.504532	0.613887	0.999992
ENSMUSG00000114102	0.491164	-2.456	3.70897	-0.662178	0.507857	0.999992
ENSMUSG00000114103	0	NA	NA	NA	NA	NA
ENSMUSG00000114131	0.341643	-0.060738	3.95371	-0.0153623	0.987743	0.999992
ENSMUSG00000114141	0.503489	-0.913575	3.41192	-0.26776	0.788884	0.999992
ENSMUSG00000114209	0.186504	-1.02252	4.08047	-0.250588	0.802132	0.999992
ENSMUSG00000114238	0	NA	NA	NA	NA	NA
ENSMUSG00000114293	0	NA	NA	NA	NA	NA
ENSMUSG00000114350	0.362551	-0.0607376	3.86549	-0.0157128	0.987464	0.999992
ENSMUSG00000114359	0	NA	NA	NA	NA	NA
ENSMUSG00000114455	0	NA	NA	NA	NA	NA
ENSMUSG00000114541	0	NA	NA	NA	NA	NA
ENSMUSG00000114563	0	NA	NA	NA	NA	NA
ENSMUSG00000114613	0	NA	NA	NA	NA	NA
ENSMUSG00000114644	0.155139	0.901034	4.08047	0.220816	0.825236	0.999992
ENSMUSG00000114657	0.310278	1.73612	4.04344	0.429368	0.667656	0.999992
ENSMUSG00000114751	0.479468	-0.904097	3.20718	-0.281898	0.778022	0.999992
ENSMUSG00000114792	0.310278	1.73612	4.04344	0.429368	0.667656	0.999992
ENSMUSG00000114801	0.5127	0.927066	3.38929	0.273528	0.784447	0.999992
ENSMUSG00000114803	0.373009	-2.03625	4.02783	-0.505545	0.613176	0.999992
ENSMUSG00000114809	0.507231	2.42827	3.33618	0.727858	0.466701	0.999992
ENSMUSG00000114826	0.176046	0.901034	4.08047	0.220816	0.825236	0.999992
ENSMUSG00000114883	0.163721	-1.02252	4.08047	-0.250588	0.802132	0.999992
ENSMUSG00000114905	0.186504	-1.02252	4.08047	-0.250588	0.802132	0.999992
ENSMUSG00000114935	0.186504	-1.02252	4.08047	-0.250588	0.802132	0.999992
ENSMUSG00000114936	0.500375	-0.904525	3.16165	-0.286093	0.774807	0.999992
ENSMUSG00000115071	0	NA	NA	NA	NA	NA
ENSMUSG00000115151	0.473999	0.777672	3.48789	0.222963	0.823564	0.999992
ENSMUSG00000115167	0.155139	0.901034	4.08047	0.220816	0.825236	0.999992
ENSMUSG00000115221	0.352092	1.89493	4.02942	0.470274	0.638159	0.999992
ENSMUSG00000115224	0.350226	-1.95551	3.87589	-0.504532	0.613887	0.999992
ENSMUSG00000115227	0.465417	2.31902	3.78868	0.612091	0.540478	0.999992
ENSMUSG00000115231	0	NA	NA	NA	NA	NA
ENSMUSG00000115322	0.324329	-1.86066	3.99361	-0.465908	0.641281	0.999992
ENSMUSG00000115356	0.31886	-0.0607386	4.05981	-0.0149609	0.988063	0.999992
ENSMUSG00000115371	0.163721	-1.02252	4.08047	-0.250588	0.802132	0.999992
ENSMUSG00000115386	0	NA	NA	NA	NA	NA
ENSMUSG00000115390	0.176046	0.901034	4.08047	0.220816	0.825236	0.999992
ENSMUSG00000115391	0.186504	-1.02252	4.08047	-0.250588	0.802132	0.999992
ENSMUSG00000115399	0.321215	-1.8484	4.04437	-0.45703	0.647649	0.999992
ENSMUSG00000115433	0.362551	-0.0607376	3.86549	-0.0157128	0.987464	0.999992
ENSMUSG00000115458	0.507231	2.42827	3.33618	0.727858	0.466701	0.999992
ENSMUSG00000115468	0	NA	NA	NA	NA	NA
ENSMUSG00000115472	0	NA	NA	NA	NA	NA
ENSMUSG00000115483	0.310278	1.73612	4.04344	0.429368	0.667656	0.999992
ENSMUSG00000115564	0.327443	-1.87238	4.04214	-0.463214	0.643211	0.999992
ENSMUSG00000115631	0.163721	-1.02252	4.08047	-0.250588	0.802132	0.999992
ENSMUSG00000115676	0.559513	-2.62292	3.53032	-0.74297	0.4575	0.999992
ENSMUSG00000115698	0.352092	1.89493	4.02942	0.470274	0.638159	0.999992
ENSMUSG00000115727	0.160608	-1.02252	4.08047	-0.250588	0.802132	0.999992
ENSMUSG00000115738	0.186504	-1.02252	4.08047	-0.250588	0.802132	0.999992
ENSMUSG00000115763	0.155139	0.901034	4.08047	0.220816	0.825236	0.999992
ENSMUSG00000115768	0.163721	-1.02252	4.08047	-0.250588	0.802132	0.999992
ENSMUSG00000115826	0	NA	NA	NA	NA	NA
ENSMUSG00000115898	0.155139	0.901034	4.08047	0.220816	0.825236	0.999992
ENSMUSG00000115924	0	NA	NA	NA	NA	NA
ENSMUSG00000116303	0.341643	-0.060738	3.95371	-0.0153623	0.987743	0.999992
ENSMUSG00000116345	0.186504	-1.02252	4.08047	-0.250588	0.802132	0.999992
ENSMUSG00000116414	0.327443	-1.87238	4.04214	-0.463214	0.643211	0.999992
ENSMUSG00000116445	0.549055	-1.06591	3.30677	-0.322342	0.747193	0.999992
ENSMUSG00000116499	0.160608	-1.02252	4.08047	-0.250588	0.802132	0.999992
ENSMUSG00000116543	0	NA	NA	NA	NA	NA
ENSMUSG00000116609	0.373009	-2.03625	4.02783	-0.505545	0.613176	0.999992
ENSMUSG00000116615	0.186504	-1.02252	4.08047	-0.250588	0.802132	0.999992
ENSMUSG00000116639	0.352092	1.89493	4.02942	0.470274	0.638159	0.999992
ENSMUSG00000116698	0.352092	1.89493	4.02942	0.470274	0.638159	0.999992
ENSMUSG00000116705	0.31886	-0.0607386	4.05981	-0.0149609	0.988063	0.999992
ENSMUSG00000116713	0.465417	2.31902	3.78868	0.612091	0.540478	0.999992
ENSMUSG00000116727	0	NA	NA	NA	NA	NA
ENSMUSG00000116747	0	NA	NA	NA	NA	NA
ENSMUSG00000116780	0	NA	NA	NA	NA	NA
ENSMUSG00000116814	0.341643	-0.060738	3.95371	-0.0153623	0.987743	0.999992
ENSMUSG00000116820	0	NA	NA	NA	NA	NA
ENSMUSG00000116830	0.176046	0.901034	4.08047	0.220816	0.825236	0.999992
ENSMUSG00000116861	0.321215	-1.8484	4.04437	-0.45703	0.647649	0.999992
ENSMUSG00000116900	0.163721	-1.02252	4.08047	-0.250588	0.802132	0.999992
ENSMUSG00000117074	0	NA	NA	NA	NA	NA
ENSMUSG00000117096	0.176046	0.901034	4.08047	0.220816	0.825236	0.999992
ENSMUSG00000117117	0.481823	-2.43122	3.73657	-0.650655	0.515269	0.999992
ENSMUSG00000117344	0.481823	-2.43122	3.73657	-0.650655	0.515269	0.999992
ENSMUSG00000117400	0.352092	1.89493	4.02942	0.470274	0.638159	0.999992
ENSMUSG00000117420	0.315746	-0.0607387	4.07522	-0.0149044	0.988108	0.999992
ENSMUSG00000117484	0.163721	-1.02252	4.08047	-0.250588	0.802132	0.999992
ENSMUSG00000117488	0	NA	NA	NA	NA	NA
ENSMUSG00000117495	0.186504	-1.02252	4.08047	-0.250588	0.802132	0.999992
ENSMUSG00000117496	0.186504	-1.02252	4.08047	-0.250588	0.802132	0.999992
ENSMUSG00000117524	0	NA	NA	NA	NA	NA
ENSMUSG00000117552	0.186504	-1.02252	4.08047	-0.250588	0.802132	0.999992
ENSMUSG00000117585	0.481823	-2.43122	3.73657	-0.650655	0.515269	0.999992
ENSMUSG00000117616	0.176046	0.901034	4.08047	0.220816	0.825236	0.999992
ENSMUSG00000117657	0.481823	-2.43122	3.73657	-0.650655	0.515269	0.999992
ENSMUSG00000117685	0.341643	-0.060738	3.95371	-0.0153623	0.987743	0.999992
ENSMUSG00000117705	0.515814	0.926973	3.38186	0.274101	0.784007	0.999992
ENSMUSG00000117791	0	NA	NA	NA	NA	NA
ENSMUSG00000117859	0.310278	1.73612	4.04344	0.429368	0.667656	0.999992
ENSMUSG00000117862	0.31886	-0.0607386	4.05981	-0.0149609	0.988063	0.999992
ENSMUSG00000117908	0	NA	NA	NA	NA	NA
ENSMUSG00000117914	0	NA	NA	NA	NA	NA
ENSMUSG00000117917	0.160608	-1.02252	4.08047	-0.250588	0.802132	0.999992
ENSMUSG00000117976	0	NA	NA	NA	NA	NA
ENSMUSG00000117987	0.350226	-1.95551	3.87589	-0.504532	0.613887	0.999992
ENSMUSG00000117998	0	NA	NA	NA	NA	NA
ENSMUSG00000118021	0	NA	NA	NA	NA	NA
ENSMUSG00000118033	0.5127	0.927066	3.38929	0.273528	0.784447	0.999992
ENSMUSG00000118089	0.336654	-0.0607381	3.976	-0.0152762	0.987812	0.999992
ENSMUSG00000118113	0	NA	NA	NA	NA	NA
ENSMUSG00000118169	0.163721	-1.02252	4.08047	-0.250588	0.802132	0.999992
ENSMUSG00000118185	0	NA	NA	NA	NA	NA
ENSMUSG00000118198	0.324329	-1.86066	3.99361	-0.465908	0.641281	0.999992
ENSMUSG00000118203	0	NA	NA	NA	NA	NA
ENSMUSG00000118251	0.155139	0.901034	4.08047	0.220816	0.825236	0.999992
ENSMUSG00000118294	0.163721	-1.02252	4.08047	-0.250588	0.802132	0.999992
ENSMUSG00000118367	0.160608	-1.02252	4.08047	-0.250588	0.802132	0.999992
ENSMUSG00000118372	0.186504	-1.02252	4.08047	-0.250588	0.802132	0.999992
ENSMUSG00000118392	0.347112	-1.94422	3.88932	-0.499888	0.617154	0.999992
ENSMUSG00000118421	0.339767	-0.0607381	3.96203	-0.01533	0.987769	0.999992
ENSMUSG00000118498	0.491164	-2.456	3.70897	-0.662178	0.507857	0.999992
ENSMUSG00000118518	0.155139	0.901034	4.08047	0.220816	0.825236	0.999992
ENSMUSG00000118576	0.484936	-2.44127	3.38946	-0.720254	0.471368	0.999992
ENSMUSG00000004344	0.510352	2.4361	3.32879	0.731828	0.464274	0.999992
ENSMUSG00000018868	0.15826	0.901034	4.08047	0.220816	0.825236	0.999992
ENSMUSG00000021342	0.318867	-0.0607386	4.05978	-0.0149611	0.988063	0.999992
ENSMUSG00000027762	0.313398	1.74861	4.04229	0.432579	0.665321	0.999992
ENSMUSG00000029255	0.318867	-0.0607386	4.05978	-0.0149611	0.988063	0.999992
ENSMUSG00000030001	0.15826	0.901034	4.08047	0.220816	0.825236	0.999992
ENSMUSG00000030178	0.321981	-0.0607385	4.0446	-0.0150172	0.988018	0.999992
ENSMUSG00000031449	0.15826	0.901034	4.08047	0.220816	0.825236	0.999992
ENSMUSG00000031682	0.15826	0.901034	4.08047	0.220816	0.825236	0.999992
ENSMUSG00000034486	0.344764	-0.0607379	3.94002	-0.0154156	0.987701	0.999992
ENSMUSG00000000394	0.500375	-0.904525	3.16165	-0.286093	0.774807	0.999992
ENSMUSG00000011349	0.352092	1.89493	4.02942	0.470274	0.638159	0.999992
ENSMUSG00000014529	0.373009	-2.03625	4.02783	-0.505545	0.613176	0.999992
ENSMUSG00000015579	0.481823	-2.43122	3.73657	-0.650655	0.515269	0.999992
ENSMUSG00000018263	0.347112	-1.94422	3.88932	-0.499888	0.617154	0.999992
ENSMUSG00000019913	0	NA	NA	NA	NA	NA
ENSMUSG00000020428	0.163721	-1.02252	4.08047	-0.250588	0.802132	0.999992
ENSMUSG00000021056	0.321215	-1.8484	4.04437	-0.45703	0.647649	0.999992
ENSMUSG00000021456	0.53673	-2.56748	3.2671	-0.785859	0.43195	0.999992
ENSMUSG00000021797	0.160608	-1.02252	4.08047	-0.250588	0.802132	0.999992
ENSMUSG00000022315	0.163721	-1.02252	4.08047	-0.250588	0.802132	0.999992
ENSMUSG00000022347	0.176046	0.901034	4.08047	0.220816	0.825236	0.999992
ENSMUSG00000022586	0.176046	0.901034	4.08047	0.220816	0.825236	0.999992
ENSMUSG00000022596	0	NA	NA	NA	NA	NA
ENSMUSG00000022809	0.186504	-1.02252	4.08047	-0.250588	0.802132	0.999992
ENSMUSG00000022991	0	NA	NA	NA	NA	NA
ENSMUSG00000023013	0.373009	-2.03625	4.02783	-0.505545	0.613176	0.999992
ENSMUSG00000023176	0	NA	NA	NA	NA	NA
ENSMUSG00000023387	0.352092	1.89493	4.02942	0.470274	0.638159	0.999992
ENSMUSG00000024105	0.473999	0.777672	3.48789	0.222963	0.823564	0.999992
ENSMUSG00000024366	0.484936	-2.44127	3.38946	-0.720254	0.471368	0.999992
ENSMUSG00000024386	0.331185	1.81701	3.96117	0.458704	0.646446	0.999992
ENSMUSG00000024731	0.163721	-1.02252	4.08047	-0.250588	0.802132	0.999992
ENSMUSG00000025328	0	NA	NA	NA	NA	NA
ENSMUSG00000025783	0	NA	NA	NA	NA	NA
ENSMUSG00000025952	0.48805	-2.44932	3.38151	-0.724326	0.468865	0.999992
ENSMUSG00000026327	0.321215	-1.8484	4.04437	-0.45703	0.647649	0.999992
ENSMUSG00000026394	0.310278	1.73612	4.04344	0.429368	0.667656	0.999992
ENSMUSG00000026415	0.507719	-2.498	3.33327	-0.749413	0.453608	0.999992
ENSMUSG00000026560	0.496782	0.778126	3.4286	0.226951	0.820462	0.999992
ENSMUSG00000026582	0.53673	-2.56748	3.2671	-0.785859	0.43195	0.999992
ENSMUSG00000026729	0.321215	-1.8484	4.04437	-0.45703	0.647649	0.999992
ENSMUSG00000026943	0.176046	0.901034	4.08047	0.220816	0.825236	0.999992
ENSMUSG00000027249	0.350226	-1.95551	3.87589	-0.504532	0.613887	0.999992
ENSMUSG00000027481	0	NA	NA	NA	NA	NA
ENSMUSG00000029235	0.186504	-1.02252	4.08047	-0.250588	0.802132	0.999992
ENSMUSG00000029275	0.678297	-0.0653409	2.65464	-0.0246138	0.980363	0.999992
ENSMUSG00000029377	0.620556	2.73381	3.38598	0.807391	0.419441	0.999992
ENSMUSG00000030160	0.176046	0.901034	4.08047	0.220816	0.825236	0.999992
ENSMUSG00000030427	0.465417	2.31902	3.78868	0.612091	0.540478	0.999992
ENSMUSG00000031965	0.347112	-1.94422	3.88932	-0.499888	0.617154	0.999992
ENSMUSG00000035932	0.341643	-0.060738	3.95371	-0.0153623	0.987743	0.999992
ENSMUSG00000036027	0.65739	-0.13458	2.86471	-0.0469785	0.96253	0.999992
ENSMUSG00000036805	0.163721	-1.02252	4.08047	-0.250588	0.802132	0.999992
ENSMUSG00000036921	0.310278	1.73612	4.04344	0.429368	0.667656	0.999992
ENSMUSG00000038624	0.517689	0.852961	3.12418	0.273019	0.784838	0.999992
ENSMUSG00000038925	0.176046	0.901034	4.08047	0.220816	0.825236	0.999992
ENSMUSG00000040165	0.470885	0.77761	3.49616	0.222419	0.823988	0.999992
ENSMUSG00000040514	0.31886	-0.0607386	4.05981	-0.0149609	0.988063	0.999992
ENSMUSG00000042414	0.513947	-2.51344	3.31857	-0.757386	0.448818	0.999992
ENSMUSG00000043310	0.654885	-2.87084	3.31758	-0.86534	0.386852	0.999992
ENSMUSG00000043346	0.336654	-0.0607381	3.976	-0.0152762	0.987812	0.999992
ENSMUSG00000043931	0.476354	-0.890516	3.4817	-0.255771	0.798128	0.999992
ENSMUSG00000043932	0.476354	-0.890516	3.4817	-0.255771	0.798128	0.999992
ENSMUSG00000044103	0.481823	-2.43122	3.73657	-0.650655	0.515269	0.999992
ENSMUSG00000044923	0.155139	0.901034	4.08047	0.220816	0.825236	0.999992
ENSMUSG00000045291	0.481823	-2.43122	3.73657	-0.650655	0.515269	0.999992
ENSMUSG00000045391	0.327443	-1.87238	4.04214	-0.463214	0.643211	0.999992
ENSMUSG00000046145	0.160608	-1.02252	4.08047	-0.250588	0.802132	0.999992
ENSMUSG00000046173	0.315746	-0.0607387	4.07522	-0.0149044	0.988108	0.999992
ENSMUSG00000046804	0.155139	0.901034	4.08047	0.220816	0.825236	0.999992
ENSMUSG00000046924	0	NA	NA	NA	NA	NA
ENSMUSG00000047751	0.160608	-1.02252	4.08047	-0.250588	0.802132	0.999992
ENSMUSG00000048938	0.163721	-1.02252	4.08047	-0.250588	0.802132	0.999992
ENSMUSG00000048992	0.160608	-1.02252	4.08047	-0.250588	0.802132	0.999992
ENSMUSG00000049560	0.176046	0.901034	4.08047	0.220816	0.825236	0.999992
ENSMUSG00000050553	0.163721	-1.02252	4.08047	-0.250588	0.802132	0.999992
ENSMUSG00000051209	0.163721	-1.02252	4.08047	-0.250588	0.802132	0.999992
ENSMUSG00000051748	0.160608	-1.02252	4.08047	-0.250588	0.802132	0.999992
ENSMUSG00000051986	0.160608	-1.02252	4.08047	-0.250588	0.802132	0.999992
ENSMUSG00000053044	0.507719	-2.498	3.33327	-0.749413	0.453608	0.999992
ENSMUSG00000053101	0.631493	-0.0524572	3.13001	-0.0167595	0.986629	0.999992
ENSMUSG00000053287	0	NA	NA	NA	NA	NA
ENSMUSG00000053490	0.352092	1.89493	4.02942	0.470274	0.638159	0.999992
ENSMUSG00000053852	0	NA	NA	NA	NA	NA
ENSMUSG00000054746	0.160608	-1.02252	4.08047	-0.250588	0.802132	0.999992
ENSMUSG00000055403	0	NA	NA	NA	NA	NA
ENSMUSG00000055771	0.310278	1.73612	4.04344	0.429368	0.667656	0.999992
ENSMUSG00000056300	0	NA	NA	NA	NA	NA
ENSMUSG00000056943	0.526272	-0.989937	3.10694	-0.318621	0.750014	0.999992
ENSMUSG00000057381	0	NA	NA	NA	NA	NA
ENSMUSG00000058063	0.155139	0.901034	4.08047	0.220816	0.825236	0.999992
ENSMUSG00000058816	0	NA	NA	NA	NA	NA
ENSMUSG00000059383	0.310278	1.73612	4.04344	0.429368	0.667656	0.999992
ENSMUSG00000059571	0.321215	-1.8484	4.04437	-0.45703	0.647649	0.999992
ENSMUSG00000059657	0.315746	-0.0607387	4.07522	-0.0149044	0.988108	0.999992
ENSMUSG00000060024	0	NA	NA	NA	NA	NA
ENSMUSG00000060556	0.160608	-1.02252	4.08047	-0.250588	0.802132	0.999992
ENSMUSG00000060794	0.481823	-2.43122	3.73657	-0.650655	0.515269	0.999992
ENSMUSG00000061488	0.479468	-0.904097	3.20718	-0.281898	0.778022	0.999992
ENSMUSG00000061540	0.176046	0.901034	4.08047	0.220816	0.825236	0.999992
ENSMUSG00000061833	0.660503	-0.144513	2.86011	-0.0505272	0.959702	0.999992
ENSMUSG00000061969	0.538597	0.926299	3.32954	0.278206	0.780854	0.999992
ENSMUSG00000061991	0.160608	-1.02252	4.08047	-0.250588	0.802132	0.999992
ENSMUSG00000062524	0.160608	-1.02252	4.08047	-0.250588	0.802132	0.999992
ENSMUSG00000062651	0.176046	0.901034	4.08047	0.220816	0.825236	0.999992
ENSMUSG00000062727	0.176046	0.901034	4.08047	0.220816	0.825236	0.999992
ENSMUSG00000063277	0	NA	NA	NA	NA	NA
ENSMUSG00000064596	0	NA	NA	NA	NA	NA
ENSMUSG00000064606	0.327443	-1.87238	4.04214	-0.463214	0.643211	0.999992
ENSMUSG00000064620	0	NA	NA	NA	NA	NA
ENSMUSG00000064724	0.528139	2.4819	3.60985	0.687537	0.491744	0.999992
ENSMUSG00000064994	0.160608	-1.02252	4.08047	-0.250588	0.802132	0.999992
ENSMUSG00000065057	0.160608	-1.02252	4.08047	-0.250588	0.802132	0.999992
ENSMUSG00000065127	0.620556	2.73381	3.38598	0.807391	0.419441	0.999992
ENSMUSG00000065200	0.723234	-2.99616	2.92567	-1.02409	0.305791	0.999992
ENSMUSG00000065206	0.163721	-1.02252	4.08047	-0.250588	0.802132	0.999992
ENSMUSG00000065417	0.310278	1.73612	4.04344	0.429368	0.667656	0.999992
ENSMUSG00000065433	0.350226	-1.95551	3.87589	-0.504532	0.613887	0.999992
ENSMUSG00000065498	0	NA	NA	NA	NA	NA
ENSMUSG00000065505	0.160608	-1.02252	4.08047	-0.250588	0.802132	0.999992
ENSMUSG00000065610	0.176046	0.901034	4.08047	0.220816	0.825236	0.999992
ENSMUSG00000065643	0	NA	NA	NA	NA	NA
ENSMUSG00000065686	0.352092	1.89493	4.02942	0.470274	0.638159	0.999992
ENSMUSG00000065725	0.496782	0.778126	3.4286	0.226951	0.820462	0.999992
ENSMUSG00000065935	0.163721	-1.02252	4.08047	-0.250588	0.802132	0.999992
ENSMUSG00000066257	0.500375	-0.904525	3.16165	-0.286093	0.774807	0.999992
ENSMUSG00000066626	0.476354	-0.890516	3.4817	-0.255771	0.798128	0.999992
ENSMUSG00000066682	0.176046	0.901034	4.08047	0.220816	0.825236	0.999992
ENSMUSG00000067147	0.465417	2.31902	3.78868	0.612091	0.540478	0.999992
ENSMUSG00000067604	0.163721	-1.02252	4.08047	-0.250588	0.802132	0.999992
ENSMUSG00000067649	0	NA	NA	NA	NA	NA
ENSMUSG00000067813	0.559513	-2.62292	3.53032	-0.74297	0.4575	0.999992
ENSMUSG00000068086	0.160608	-1.02252	4.08047	-0.250588	0.802132	0.999992
ENSMUSG00000068341	0.176046	0.901034	4.08047	0.220816	0.825236	0.999992
ENSMUSG00000069265	0.373009	-2.03625	4.02783	-0.505545	0.613176	0.999992
ENSMUSG00000070111	0.528139	2.4819	3.60985	0.687537	0.491744	0.999992
ENSMUSG00000070127	0.515814	0.926973	3.38186	0.274101	0.784007	0.999992
ENSMUSG00000070225	0.160608	-1.02252	4.08047	-0.250588	0.802132	0.999992
ENSMUSG00000070419	0.31886	-0.0607386	4.05981	-0.0149609	0.988063	0.999992
ENSMUSG00000072381	0.310278	1.73612	4.04344	0.429368	0.667656	0.999992
ENSMUSG00000072492	0.362551	-0.0607376	3.86549	-0.0157128	0.987464	0.999992
ENSMUSG00000072601	0.64243	-2.84596	3.3408	-0.851878	0.394282	0.999992
ENSMUSG00000072789	0.327443	-1.87238	4.04214	-0.463214	0.643211	0.999992
ENSMUSG00000073145	0.64243	-2.84596	3.3408	-0.851878	0.394282	0.999992
ENSMUSG00000073458	0.528139	2.4819	3.60985	0.687537	0.491744	0.999992
ENSMUSG00000074028	0.160608	-1.02252	4.08047	-0.250588	0.802132	0.999992
ENSMUSG00000074236	0.160608	-1.02252	4.08047	-0.250588	0.802132	0.999992
ENSMUSG00000074397	0.327443	-1.87238	4.04214	-0.463214	0.643211	0.999992
ENSMUSG00000074763	0.160608	-1.02252	4.08047	-0.250588	0.802132	0.999992
ENSMUSG00000074780	0.31886	-0.0607386	4.05981	-0.0149609	0.988063	0.999992
ENSMUSG00000075025	0.163721	-1.02252	4.08047	-0.250588	0.802132	0.999992
ENSMUSG00000075359	0.526272	-0.989937	3.10694	-0.318621	0.750014	0.999992
ENSMUSG00000076049	0.327443	-1.87238	4.04214	-0.463214	0.643211	0.999992
ENSMUSG00000076241	0.163721	-1.02252	4.08047	-0.250588	0.802132	0.999992
ENSMUSG00000076364	0.321215	-1.8484	4.04437	-0.45703	0.647649	0.999992
ENSMUSG00000076490	0	NA	NA	NA	NA	NA
ENSMUSG00000076497	0.723234	-2.99616	2.92567	-1.02409	0.305791	0.999992
ENSMUSG00000076500	0.324329	-1.86066	3.99361	-0.465908	0.641281	0.999992
ENSMUSG00000076587	0.31886	-0.0607386	4.05981	-0.0149609	0.988063	0.999992
ENSMUSG00000076594	0	NA	NA	NA	NA	NA
ENSMUSG00000077107	0.352092	1.89493	4.02942	0.470274	0.638159	0.999992
ENSMUSG00000077176	0.327443	-1.87238	4.04214	-0.463214	0.643211	0.999992
ENSMUSG00000077200	0.48805	-2.44932	3.38151	-0.724326	0.468865	0.999992
ENSMUSG00000077461	0.155139	0.901034	4.08047	0.220816	0.825236	0.999992
ENSMUSG00000077607	0.163721	-1.02252	4.08047	-0.250588	0.802132	0.999992
ENSMUSG00000077611	0.176046	0.901034	4.08047	0.220816	0.825236	0.999992
ENSMUSG00000077613	0.654885	-2.87084	3.31758	-0.86534	0.386852	0.999992
ENSMUSG00000077644	0.186504	-1.02252	4.08047	-0.250588	0.802132	0.999992
ENSMUSG00000077772	0.163721	-1.02252	4.08047	-0.250588	0.802132	0.999992
ENSMUSG00000077780	0	NA	NA	NA	NA	NA
ENSMUSG00000077791	0.69186	1.51462	3.03275	0.499421	0.617483	0.999992
ENSMUSG00000077921	0.160608	-1.02252	4.08047	-0.250588	0.802132	0.999992
ENSMUSG00000078481	0	NA	NA	NA	NA	NA
ENSMUSG00000078518	0.327443	-1.87238	4.04214	-0.463214	0.643211	0.999992
ENSMUSG00000078597	0.321215	-1.8484	4.04437	-0.45703	0.647649	0.999992
ENSMUSG00000078618	0.160608	-1.02252	4.08047	-0.250588	0.802132	0.999992
ENSMUSG00000078783	0	NA	NA	NA	NA	NA
ENSMUSG00000078876	0	NA	NA	NA	NA	NA
ENSMUSG00000079261	0	NA	NA	NA	NA	NA
ENSMUSG00000079602	0	NA	NA	NA	NA	NA
ENSMUSG00000079889	0.64243	-2.84596	3.3408	-0.851878	0.394282	0.999992
ENSMUSG00000080054	0.507719	-2.498	3.33327	-0.749413	0.453608	0.999992
ENSMUSG00000080544	0.186504	-1.02252	4.08047	-0.250588	0.802132	0.999992
ENSMUSG00000080779	0.496782	0.778126	3.4286	0.226951	0.820462	0.999992
ENSMUSG00000080870	0.362551	-0.0607376	3.86549	-0.0157128	0.987464	0.999992
ENSMUSG00000080874	0.373009	-2.03625	4.02783	-0.505545	0.613176	0.999992
ENSMUSG00000080916	0.549055	-1.06591	3.30677	-0.322342	0.747193	0.999992
ENSMUSG00000080946	0.176046	0.901034	4.08047	0.220816	0.825236	0.999992
ENSMUSG00000080982	0.549055	-1.06591	3.30677	-0.322342	0.747193	0.999992
ENSMUSG00000081077	0	NA	NA	NA	NA	NA
ENSMUSG00000081093	0	NA	NA	NA	NA	NA
ENSMUSG00000081167	0.528148	-1.06665	3.35324	-0.318094	0.750413	0.999992
ENSMUSG00000081331	0.163721	-1.02252	4.08047	-0.250588	0.802132	0.999992
ENSMUSG00000081460	0.352092	1.89493	4.02942	0.470274	0.638159	0.999992
ENSMUSG00000081572	0.310278	1.73612	4.04344	0.429368	0.667656	0.999992
ENSMUSG00000081585	0.160608	-1.02252	4.08047	-0.250588	0.802132	0.999992
ENSMUSG00000081614	0.160608	-1.02252	4.08047	-0.250588	0.802132	0.999992
ENSMUSG00000081640	0.665972	-1.5434	2.653	-0.581758	0.560729	0.999992
ENSMUSG00000081690	0.481823	-2.43122	3.73657	-0.650655	0.515269	0.999992
ENSMUSG00000081723	0.72012	-2.99062	2.92985	-1.02074	0.307377	0.999992
ENSMUSG00000081774	0.350226	-1.95551	3.87589	-0.504532	0.613887	0.999992
ENSMUSG00000081783	0	NA	NA	NA	NA	NA
ENSMUSG00000081791	0.321215	-1.8484	4.04437	-0.45703	0.647649	0.999992
ENSMUSG00000081801	0.507719	-2.498	3.33327	-0.749413	0.453608	0.999992
ENSMUSG00000081841	0.163721	-1.02252	4.08047	-0.250588	0.802132	0.999992
ENSMUSG00000082073	0.31886	-0.0607386	4.05981	-0.0149609	0.988063	0.999992
ENSMUSG00000082123	0.310278	1.73612	4.04344	0.429368	0.667656	0.999992
ENSMUSG00000082141	0	NA	NA	NA	NA	NA
ENSMUSG00000082160	0.523158	-0.979587	3.11322	-0.314654	0.753024	0.999992
ENSMUSG00000082164	0.559513	-2.62292	3.53032	-0.74297	0.4575	0.999992
ENSMUSG00000082189	0.331185	1.81701	3.96117	0.458704	0.646446	0.999992
ENSMUSG00000082200	0.507719	-2.498	3.33327	-0.749413	0.453608	0.999992
ENSMUSG00000082262	0.163721	-1.02252	4.08047	-0.250588	0.802132	0.999992
ENSMUSG00000082348	0.155139	0.901034	4.08047	0.220816	0.825236	0.999992
ENSMUSG00000082516	0	NA	NA	NA	NA	NA
ENSMUSG00000082534	0.486324	2.37546	3.38752	0.701239	0.483154	0.999992
ENSMUSG00000082580	0.502251	-0.979804	3.15626	-0.310432	0.756232	0.999992
ENSMUSG00000082609	0.321215	-1.8484	4.04437	-0.45703	0.647649	0.999992
ENSMUSG00000082836	0.163721	-1.02252	4.08047	-0.250588	0.802132	0.999992
ENSMUSG00000082956	0.163721	-1.02252	4.08047	-0.250588	0.802132	0.999992
ENSMUSG00000082978	0.481823	-2.43122	3.73657	-0.650655	0.515269	0.999992
ENSMUSG00000083016	0.176046	0.901034	4.08047	0.220816	0.825236	0.999992
ENSMUSG00000083155	0.481823	-2.43122	3.73657	-0.650655	0.515269	0.999992
ENSMUSG00000083168	0.163721	-1.02252	4.08047	-0.250588	0.802132	0.999992
ENSMUSG00000083169	0.641463	2.77692	3.04899	0.910766	0.362419	0.999992
ENSMUSG00000083356	0.324329	-1.86066	3.99361	-0.465908	0.641281	0.999992
ENSMUSG00000083467	0.673307	0.0895772	3.05835	0.0292894	0.976634	0.999992
ENSMUSG00000083500	0	NA	NA	NA	NA	NA
ENSMUSG00000083671	0.163721	-1.02252	4.08047	-0.250588	0.802132	0.999992
ENSMUSG00000083693	0.186504	-1.02252	4.08047	-0.250588	0.802132	0.999992
ENSMUSG00000083722	0.510833	-2.50558	3.06734	-0.816857	0.41401	0.999992
ENSMUSG00000083764	0.549055	-1.06591	3.30677	-0.322342	0.747193	0.999992
ENSMUSG00000083812	0.494906	0.853143	3.172	0.268961	0.78796	0.999992
ENSMUSG00000083820	0.186504	-1.02252	4.08047	-0.250588	0.802132	0.999992
ENSMUSG00000083915	0.373009	-2.03625	4.02783	-0.505545	0.613176	0.999992
ENSMUSG00000083917	0.315746	-0.0607387	4.07522	-0.0149044	0.988108	0.999992
ENSMUSG00000083971	0.352092	1.89493	4.02942	0.470274	0.638159	0.999992
ENSMUSG00000084090	0	NA	NA	NA	NA	NA
ENSMUSG00000084094	0	NA	NA	NA	NA	NA
ENSMUSG00000084148	0.479468	-0.904097	3.20718	-0.281898	0.778022	0.999992
ENSMUSG00000084243	0.155139	0.901034	4.08047	0.220816	0.825236	0.999992
ENSMUSG00000084498	0.186504	-1.02252	4.08047	-0.250588	0.802132	0.999992
ENSMUSG00000084641	0.667839	1.46334	2.8321	0.516697	0.605368	0.999992
ENSMUSG00000084696	0.470885	0.77761	3.49616	0.222419	0.823988	0.999992
ENSMUSG00000084711	0.636961	-1.47356	3.11746	-0.472681	0.636441	0.999992
ENSMUSG00000084749	0.626024	1.36088	3.13687	0.433833	0.664409	0.999992
ENSMUSG00000084757	0.648658	-2.86019	3.01367	-0.949072	0.342584	0.999992
ENSMUSG00000084764	0.31886	-0.0607386	4.05981	-0.0149609	0.988063	0.999992
ENSMUSG00000084874	0	NA	NA	NA	NA	NA
ENSMUSG00000085036	0.723234	-2.99616	2.92567	-1.02409	0.305791	0.999992
ENSMUSG00000085124	0.186504	-1.02252	4.08047	-0.250588	0.802132	0.999992
ENSMUSG00000085168	0.352092	1.89493	4.02942	0.470274	0.638159	0.999992
ENSMUSG00000085203	0.64243	-2.84596	3.3408	-0.851878	0.394282	0.999992
ENSMUSG00000085295	0.481823	-2.43122	3.73657	-0.650655	0.515269	0.999992
ENSMUSG00000085340	0.160608	-1.02252	4.08047	-0.250588	0.802132	0.999992
ENSMUSG00000085359	0.160608	-1.02252	4.08047	-0.250588	0.802132	0.999992
ENSMUSG00000085411	0.486324	2.37546	3.38752	0.701239	0.483154	0.999992
ENSMUSG00000085437	0.160608	-1.02252	4.08047	-0.250588	0.802132	0.999992
ENSMUSG00000085444	0.186504	-1.02252	4.08047	-0.250588	0.802132	0.999992
ENSMUSG00000085504	0.310278	1.73612	4.04344	0.429368	0.667656	0.999992
ENSMUSG00000085633	0.350226	-1.95551	3.87589	-0.504532	0.613887	0.999992
ENSMUSG00000085717	0.352092	1.89493	4.02942	0.470274	0.638159	0.999992
ENSMUSG00000085762	0.347112	-1.94422	3.88932	-0.499888	0.617154	0.999992
ENSMUSG00000085991	0.69186	1.51462	3.03275	0.499421	0.617483	0.999992
ENSMUSG00000086066	0.679535	0.0679706	3.04811	0.0222993	0.982209	0.999992
ENSMUSG00000086123	0.336654	-0.0607381	3.976	-0.0152762	0.987812	0.999992
ENSMUSG00000086190	0.502251	-0.979804	3.15626	-0.310432	0.756232	0.999992
ENSMUSG00000086258	0.373009	-2.03625	4.02783	-0.505545	0.613176	0.999992
ENSMUSG00000086349	0.321215	-1.8484	4.04437	-0.45703	0.647649	0.999992
ENSMUSG00000086493	0.155139	0.901034	4.08047	0.220816	0.825236	0.999992
ENSMUSG00000086523	0.321215	-1.8484	4.04437	-0.45703	0.647649	0.999992
ENSMUSG00000086528	0.746017	-3.0385	3.16644	-0.959596	0.337258	0.999992
ENSMUSG00000086789	0.155139	0.901034	4.08047	0.220816	0.825236	0.999992
ENSMUSG00000086816	0.315746	-0.0607387	4.07522	-0.0149044	0.988108	0.999992
ENSMUSG00000086846	0	NA	NA	NA	NA	NA
ENSMUSG00000087003	0	NA	NA	NA	NA	NA
ENSMUSG00000087004	0.186504	-1.02252	4.08047	-0.250588	0.802132	0.999992
ENSMUSG00000087110	0	NA	NA	NA	NA	NA
ENSMUSG00000087276	0.186504	-1.02252	4.08047	-0.250588	0.802132	0.999992
ENSMUSG00000087279	0.160608	-1.02252	4.08047	-0.250588	0.802132	0.999992
ENSMUSG00000087286	0.533616	-2.56006	3.27392	-0.781955	0.434241	0.999992
ENSMUSG00000087290	0.484936	-2.44127	3.38946	-0.720254	0.471368	0.999992
ENSMUSG00000087369	0.373009	-2.03625	4.02783	-0.505545	0.613176	0.999992
ENSMUSG00000087388	0	NA	NA	NA	NA	NA
ENSMUSG00000087540	0.631493	-0.0524572	3.13001	-0.0167595	0.986629	0.999992
ENSMUSG00000087640	0.714652	-1.65473	2.99941	-0.551686	0.581164	0.999992
ENSMUSG00000087641	0.163721	-1.02252	4.08047	-0.250588	0.802132	0.999992
ENSMUSG00000087767	0.327443	-1.87238	4.04214	-0.463214	0.643211	0.999992
ENSMUSG00000087817	0	NA	NA	NA	NA	NA
ENSMUSG00000087857	0.533616	-2.56006	3.27392	-0.781955	0.434241	0.999992
ENSMUSG00000087936	0.176046	0.901034	4.08047	0.220816	0.825236	0.999992
ENSMUSG00000087995	0.660983	-1.4839	2.83908	-0.522668	0.601205	0.999992
ENSMUSG00000088145	0.496782	0.778126	3.4286	0.226951	0.820462	0.999992
ENSMUSG00000088172	0.362551	-0.0607376	3.86549	-0.0157128	0.987464	0.999992
ENSMUSG00000088211	0.310278	1.73612	4.04344	0.429368	0.667656	0.999992
ENSMUSG00000088265	0	NA	NA	NA	NA	NA
ENSMUSG00000088485	0.373009	-2.03625	4.02783	-0.505545	0.613176	0.999992
ENSMUSG00000088504	0.339767	-0.0607381	3.96203	-0.01533	0.987769	0.999992
ENSMUSG00000088631	0.186504	-1.02252	4.08047	-0.250588	0.802132	0.999992
ENSMUSG00000088677	0	NA	NA	NA	NA	NA
ENSMUSG00000088707	0.176046	0.901034	4.08047	0.220816	0.825236	0.999992
ENSMUSG00000089005	0.465417	2.31902	3.78868	0.612091	0.540478	0.999992
ENSMUSG00000089155	0.160608	-1.02252	4.08047	-0.250588	0.802132	0.999992
ENSMUSG00000089188	0.160608	-1.02252	4.08047	-0.250588	0.802132	0.999992
ENSMUSG00000089203	0	NA	NA	NA	NA	NA
ENSMUSG00000089209	0.155139	0.901034	4.08047	0.220816	0.825236	0.999992
ENSMUSG00000089219	0	NA	NA	NA	NA	NA
ENSMUSG00000089276	0	NA	NA	NA	NA	NA
ENSMUSG00000089438	0	NA	NA	NA	NA	NA
ENSMUSG00000089613	0.350226	-1.95551	3.87589	-0.504532	0.613887	0.999992
ENSMUSG00000089709	0.620556	2.73381	3.38598	0.807391	0.419441	0.999992
ENSMUSG00000089728	0.491164	-2.456	3.70897	-0.662178	0.507857	0.999992
ENSMUSG00000089819	0	NA	NA	NA	NA	NA
ENSMUSG00000089931	0.481823	-2.43122	3.73657	-0.650655	0.515269	0.999992
ENSMUSG00000089938	0.186504	-1.02252	4.08047	-0.250588	0.802132	0.999992
ENSMUSG00000090043	0.163721	-1.02252	4.08047	-0.250588	0.802132	0.999992
ENSMUSG00000090171	0.31886	-0.0607386	4.05981	-0.0149609	0.988063	0.999992
ENSMUSG00000090193	0.723234	-2.99616	2.92567	-1.02409	0.305791	0.999992
ENSMUSG00000090227	0.176046	0.901034	4.08047	0.220816	0.825236	0.999992
ENSMUSG00000090334	0.163721	-1.02252	4.08047	-0.250588	0.802132	0.999992
ENSMUSG00000090338	0.634607	-0.0631862	2.89948	-0.0217922	0.982614	0.999992
ENSMUSG00000090467	0.507231	2.42827	3.33618	0.727858	0.466701	0.999992
ENSMUSG00000090500	0.160608	-1.02252	4.08047	-0.250588	0.802132	0.999992
ENSMUSG00000090552	0.327443	-1.87238	4.04214	-0.463214	0.643211	0.999992
ENSMUSG00000090658	0.373009	-2.03625	4.02783	-0.505545	0.613176	0.999992
ENSMUSG00000090868	0.559513	-2.62292	3.53032	-0.74297	0.4575	0.999992
ENSMUSG00000091021	0.163721	-1.02252	4.08047	-0.250588	0.802132	0.999992
ENSMUSG00000091140	0.491164	-2.456	3.70897	-0.662178	0.507857	0.999992
ENSMUSG00000091165	0	NA	NA	NA	NA	NA
ENSMUSG00000091304	0.176046	0.901034	4.08047	0.220816	0.825236	0.999992
ENSMUSG00000091401	0.528139	2.4819	3.60985	0.687537	0.491744	0.999992
ENSMUSG00000091583	0.526272	-0.989937	3.10694	-0.318621	0.750014	0.999992
ENSMUSG00000091785	0.336654	-0.0607381	3.976	-0.0152762	0.987812	0.999992
ENSMUSG00000091816	0	NA	NA	NA	NA	NA
ENSMUSG00000091897	0	NA	NA	NA	NA	NA
ENSMUSG00000092182	0	NA	NA	NA	NA	NA
ENSMUSG00000092202	0.704194	-0.144227	2.79915	-0.0515254	0.958907	0.999992
ENSMUSG00000092518	0	NA	NA	NA	NA	NA
ENSMUSG00000092553	0.186504	-1.02252	4.08047	-0.250588	0.802132	0.999992
ENSMUSG00000092572	0.486324	2.37546	3.38752	0.701239	0.483154	0.999992
ENSMUSG00000092802	0.331185	1.81701	3.96117	0.458704	0.646446	0.999992
ENSMUSG00000092906	0.327443	-1.87238	4.04214	-0.463214	0.643211	0.999992
ENSMUSG00000093234	0	NA	NA	NA	NA	NA
ENSMUSG00000093277	0.66721	-1.49716	3.06738	-0.48809	0.625486	0.999992
ENSMUSG00000093306	0.373009	-2.03625	4.02783	-0.505545	0.613176	0.999992
ENSMUSG00000093560	0.327443	-1.87238	4.04214	-0.463214	0.643211	0.999992
ENSMUSG00000093601	0.163721	-1.02252	4.08047	-0.250588	0.802132	0.999992
ENSMUSG00000093738	0	NA	NA	NA	NA	NA
ENSMUSG00000093789	0.481823	-2.43122	3.73657	-0.650655	0.515269	0.999992
ENSMUSG00000093909	0.315746	-0.0607387	4.07522	-0.0149044	0.988108	0.999992
ENSMUSG00000094066	0.186504	-1.02252	4.08047	-0.250588	0.802132	0.999992
ENSMUSG00000094145	0.482581	-0.91326	3.46505	-0.263563	0.792116	0.999992
ENSMUSG00000094226	0.339767	-0.0607381	3.96203	-0.01533	0.987769	0.999992
ENSMUSG00000094631	0.503489	-0.913575	3.41192	-0.26776	0.788884	0.999992
ENSMUSG00000094649	0.339767	-0.0607381	3.96203	-0.01533	0.987769	0.999992
ENSMUSG00000094883	0.186504	-1.02252	4.08047	-0.250588	0.802132	0.999992
ENSMUSG00000095082	0	NA	NA	NA	NA	NA
ENSMUSG00000095174	0.507231	2.42827	3.33618	0.727858	0.466701	0.999992
ENSMUSG00000095512	0.176046	0.901034	4.08047	0.220816	0.825236	0.999992
ENSMUSG00000095738	0.470885	0.77761	3.49616	0.222419	0.823988	0.999992
ENSMUSG00000095752	0.310278	1.73612	4.04344	0.429368	0.667656	0.999992
ENSMUSG00000096111	0.339767	-0.0607381	3.96203	-0.01533	0.987769	0.999992
ENSMUSG00000096157	0.465417	2.31902	3.78868	0.612091	0.540478	0.999992
ENSMUSG00000096280	0.66237	2.81721	2.99474	0.940718	0.346849	0.999992
ENSMUSG00000096563	0.515814	0.926973	3.38186	0.274101	0.784007	0.999992
ENSMUSG00000096607	0.507231	2.42827	3.33618	0.727858	0.466701	0.999992
ENSMUSG00000096668	0	NA	NA	NA	NA	NA
ENSMUSG00000096743	0	NA	NA	NA	NA	NA
ENSMUSG00000097018	0.155139	0.901034	4.08047	0.220816	0.825236	0.999992
ENSMUSG00000097139	0.155139	0.901034	4.08047	0.220816	0.825236	0.999992
ENSMUSG00000097627	0.176046	0.901034	4.08047	0.220816	0.825236	0.999992
ENSMUSG00000097954	0.186504	-1.02252	4.08047	-0.250588	0.802132	0.999992
ENSMUSG00000097984	0	NA	NA	NA	NA	NA
ENSMUSG00000097998	0.155139	0.901034	4.08047	0.220816	0.825236	0.999992
ENSMUSG00000098000	0.324329	-1.86066	3.99361	-0.465908	0.641281	0.999992
ENSMUSG00000098001	0.163721	-1.02252	4.08047	-0.250588	0.802132	0.999992
ENSMUSG00000098079	0.352092	1.89493	4.02942	0.470274	0.638159	0.999992
ENSMUSG00000098119	0.714652	-1.65473	2.99941	-0.551686	0.581164	0.999992
ENSMUSG00000098141	0.559513	-2.62292	3.53032	-0.74297	0.4575	0.999992
ENSMUSG00000098194	0	NA	NA	NA	NA	NA
ENSMUSG00000098241	0.155139	0.901034	4.08047	0.220816	0.825236	0.999992
ENSMUSG00000098328	0.321215	-1.8484	4.04437	-0.45703	0.647649	0.999992
ENSMUSG00000098446	0.497261	-0.890996	3.42754	-0.259952	0.794901	0.999992
ENSMUSG00000098528	0.645544	-2.85398	3.03974	-0.93889	0.347787	0.999992
ENSMUSG00000098539	0	NA	NA	NA	NA	NA
ENSMUSG00000098602	0.347112	-1.94422	3.88932	-0.499888	0.617154	0.999992
ENSMUSG00000098630	0.352092	1.89493	4.02942	0.470274	0.638159	0.999992
ENSMUSG00000098689	0.315746	-0.0607387	4.07522	-0.0149044	0.988108	0.999992
ENSMUSG00000098691	0.341643	-0.060738	3.95371	-0.0153623	0.987743	0.999992
ENSMUSG00000098715	0.310278	1.73612	4.04344	0.429368	0.667656	0.999992
ENSMUSG00000098822	0.645544	-2.85398	3.03974	-0.93889	0.347787	0.999992
ENSMUSG00000098944	0.186504	-1.02252	4.08047	-0.250588	0.802132	0.999992
ENSMUSG00000098959	0.677668	-2.91464	2.99007	-0.974771	0.329674	0.999992
ENSMUSG00000098968	0.163721	-1.02252	4.08047	-0.250588	0.802132	0.999992
ENSMUSG00000099417	0.155139	0.901034	4.08047	0.220816	0.825236	0.999992
ENSMUSG00000099569	0.155139	0.901034	4.08047	0.220816	0.825236	0.999992
ENSMUSG00000099663	0.503489	-0.913575	3.41192	-0.26776	0.788884	0.999992
ENSMUSG00000099804	0	NA	NA	NA	NA	NA
ENSMUSG00000099946	0.160608	-1.02252	4.08047	-0.250588	0.802132	0.999992
ENSMUSG00000100029	0.373009	-2.03625	4.02783	-0.505545	0.613176	0.999992
ENSMUSG00000100119	0.155139	0.901034	4.08047	0.220816	0.825236	0.999992
ENSMUSG00000100169	0	NA	NA	NA	NA	NA
ENSMUSG00000100274	0	NA	NA	NA	NA	NA
ENSMUSG00000100291	0.186504	-1.02252	4.08047	-0.250588	0.802132	0.999992
ENSMUSG00000100794	0.310278	1.73612	4.04344	0.429368	0.667656	0.999992
ENSMUSG00000100816	0.688746	1.51468	3.03754	0.498654	0.618023	0.999992
ENSMUSG00000101107	0.339767	-0.0607381	3.96203	-0.01533	0.987769	0.999992
ENSMUSG00000101153	0.476354	-0.890516	3.4817	-0.255771	0.798128	0.999992
ENSMUSG00000101189	0.651771	-2.8661	3.03004	-0.945895	0.344202	0.999992
ENSMUSG00000101613	0.310278	1.73612	4.04344	0.429368	0.667656	0.999992
ENSMUSG00000101648	0.341643	-0.060738	3.95371	-0.0153623	0.987743	0.999992
ENSMUSG00000101656	0.310278	1.73612	4.04344	0.429368	0.667656	0.999992
ENSMUSG00000101834	0.186504	-1.02252	4.08047	-0.250588	0.802132	0.999992
ENSMUSG00000101951	0.559513	-2.62292	3.53032	-0.74297	0.4575	0.999992
ENSMUSG00000101955	0	NA	NA	NA	NA	NA
ENSMUSG00000101958	0	NA	NA	NA	NA	NA
ENSMUSG00000102013	0.491164	-2.456	3.70897	-0.662178	0.507857	0.999992
ENSMUSG00000102062	0.163721	-1.02252	4.08047	-0.250588	0.802132	0.999992
ENSMUSG00000102117	0.160608	-1.02252	4.08047	-0.250588	0.802132	0.999992
ENSMUSG00000102236	0.163721	-1.02252	4.08047	-0.250588	0.802132	0.999992
ENSMUSG00000102253	0	NA	NA	NA	NA	NA
ENSMUSG00000102352	0.350226	-1.95551	3.87589	-0.504532	0.613887	0.999992
ENSMUSG00000102384	0.48805	-2.44932	3.38151	-0.724326	0.468865	0.999992
ENSMUSG00000102460	0.321215	-1.8484	4.04437	-0.45703	0.647649	0.999992
ENSMUSG00000102705	0	NA	NA	NA	NA	NA
ENSMUSG00000102714	0.163721	-1.02252	4.08047	-0.250588	0.802132	0.999992
ENSMUSG00000102846	0.176046	0.901034	4.08047	0.220816	0.825236	0.999992
ENSMUSG00000103025	0.341643	-0.060738	3.95371	-0.0153623	0.987743	0.999992
ENSMUSG00000103136	0.352092	1.89493	4.02942	0.470274	0.638159	0.999992
ENSMUSG00000103159	0.155139	0.901034	4.08047	0.220816	0.825236	0.999992
ENSMUSG00000103383	0.470885	0.77761	3.49616	0.222419	0.823988	0.999992
ENSMUSG00000103391	0.473999	0.777672	3.48789	0.222963	0.823564	0.999992
ENSMUSG00000103413	0	NA	NA	NA	NA	NA
ENSMUSG00000103421	0.163721	-1.02252	4.08047	-0.250588	0.802132	0.999992
ENSMUSG00000103422	0.66721	-1.49716	3.06738	-0.48809	0.625486	0.999992
ENSMUSG00000103463	0.176046	0.901034	4.08047	0.220816	0.825236	0.999992
ENSMUSG00000103561	0.310278	1.73612	4.04344	0.429368	0.667656	0.999992
ENSMUSG00000103564	0.160608	-1.02252	4.08047	-0.250588	0.802132	0.999992
ENSMUSG00000103705	0.693736	1.46305	2.79699	0.523078	0.60092	0.999992
ENSMUSG00000103751	0.186504	-1.02252	4.08047	-0.250588	0.802132	0.999992
ENSMUSG00000103788	0.373009	-2.03625	4.02783	-0.505545	0.613176	0.999992
ENSMUSG00000103832	0	NA	NA	NA	NA	NA
ENSMUSG00000103880	0.163721	-1.02252	4.08047	-0.250588	0.802132	0.999992
ENSMUSG00000103907	0.526272	-0.989937	3.10694	-0.318621	0.750014	0.999992
ENSMUSG00000103927	0.528139	2.4819	3.60985	0.687537	0.491744	0.999992
ENSMUSG00000103932	0.331185	1.81701	3.96117	0.458704	0.646446	0.999992
ENSMUSG00000104022	0.465417	2.31902	3.78868	0.612091	0.540478	0.999992
ENSMUSG00000104041	0.160608	-1.02252	4.08047	-0.250588	0.802132	0.999992
ENSMUSG00000104046	0.163721	-1.02252	4.08047	-0.250588	0.802132	0.999992
ENSMUSG00000104053	0.347112	-1.94422	3.88932	-0.499888	0.617154	0.999992
ENSMUSG00000104122	0	NA	NA	NA	NA	NA
ENSMUSG00000104161	0	NA	NA	NA	NA	NA
ENSMUSG00000104295	0.640075	-1.48358	2.86944	-0.517028	0.605137	0.999992
ENSMUSG00000104414	0	NA	NA	NA	NA	NA
ENSMUSG00000104488	0.163721	-1.02252	4.08047	-0.250588	0.802132	0.999992
ENSMUSG00000104616	0.465417	2.31902	3.78868	0.612091	0.540478	0.999992
ENSMUSG00000104639	0.186504	-1.02252	4.08047	-0.250588	0.802132	0.999992
ENSMUSG00000104717	0.476354	-0.890516	3.4817	-0.255771	0.798128	0.999992
ENSMUSG00000104782	0	NA	NA	NA	NA	NA
ENSMUSG00000104855	0.176046	0.901034	4.08047	0.220816	0.825236	0.999992
ENSMUSG00000104952	0	NA	NA	NA	NA	NA
ENSMUSG00000104967	0.339767	-0.0607381	3.96203	-0.01533	0.987769	0.999992
ENSMUSG00000105008	0	NA	NA	NA	NA	NA
ENSMUSG00000105053	0.636961	-1.47356	3.11746	-0.472681	0.636441	0.999992
ENSMUSG00000105074	0.735559	-1.65425	2.96961	-0.557062	0.577485	0.999992
ENSMUSG00000105091	0	NA	NA	NA	NA	NA
ENSMUSG00000105219	0.160608	-1.02252	4.08047	-0.250588	0.802132	0.999992
ENSMUSG00000105243	0.155139	0.901034	4.08047	0.220816	0.825236	0.999992
ENSMUSG00000105244	0.327443	-1.87238	4.04214	-0.463214	0.643211	0.999992
ENSMUSG00000105247	0.163721	-1.02252	4.08047	-0.250588	0.802132	0.999992
ENSMUSG00000105258	0.482581	-0.91326	3.46505	-0.263563	0.792116	0.999992
ENSMUSG00000105260	0	NA	NA	NA	NA	NA
ENSMUSG00000105325	0	NA	NA	NA	NA	NA
ENSMUSG00000105371	0.704185	2.89738	3.23461	0.895744	0.370389	0.999992
ENSMUSG00000105378	0.155139	0.901034	4.08047	0.220816	0.825236	0.999992
ENSMUSG00000105403	0.163721	-1.02252	4.08047	-0.250588	0.802132	0.999992
ENSMUSG00000105457	0.163721	-1.02252	4.08047	-0.250588	0.802132	0.999992
ENSMUSG00000105478	0.339767	-0.0607381	3.96203	-0.01533	0.987769	0.999992
ENSMUSG00000105553	0.321215	-1.8484	4.04437	-0.45703	0.647649	0.999992
ENSMUSG00000105578	0.352092	1.89493	4.02942	0.470274	0.638159	0.999992
ENSMUSG00000105735	0.310278	1.73612	4.04344	0.429368	0.667656	0.999992
ENSMUSG00000105774	0.373009	-2.03625	4.02783	-0.505545	0.613176	0.999992
ENSMUSG00000105808	0.155139	0.901034	4.08047	0.220816	0.825236	0.999992
ENSMUSG00000105838	0.482581	-0.91326	3.46505	-0.263563	0.792116	0.999992
ENSMUSG00000105846	0.528148	-1.06665	3.35324	-0.318094	0.750413	0.999992
ENSMUSG00000105910	0.327443	-1.87238	4.04214	-0.463214	0.643211	0.999992
ENSMUSG00000106030	0.321215	-1.8484	4.04437	-0.45703	0.647649	0.999992
ENSMUSG00000106061	0	NA	NA	NA	NA	NA
ENSMUSG00000106105	0.155139	0.901034	4.08047	0.220816	0.825236	0.999992
ENSMUSG00000106138	0.327443	-1.87238	4.04214	-0.463214	0.643211	0.999992
ENSMUSG00000106306	0.310278	1.73612	4.04344	0.429368	0.667656	0.999992
ENSMUSG00000106390	0.515814	0.926973	3.38186	0.274101	0.784007	0.999992
ENSMUSG00000106432	0.484936	-2.44127	3.38946	-0.720254	0.471368	0.999992
ENSMUSG00000106445	0.327443	-1.87238	4.04214	-0.463214	0.643211	0.999992
ENSMUSG00000106519	0.559513	-2.62292	3.53032	-0.74297	0.4575	0.999992
ENSMUSG00000106603	0.163721	-1.02252	4.08047	-0.250588	0.802132	0.999992
ENSMUSG00000106762	0.620556	2.73381	3.38598	0.807391	0.419441	0.999992
ENSMUSG00000106884	0.491164	-2.456	3.70897	-0.662178	0.507857	0.999992
ENSMUSG00000106969	0.651921	1.36122	3.09211	0.440225	0.659774	0.999992
ENSMUSG00000107047	0	NA	NA	NA	NA	NA
ENSMUSG00000107048	0.336654	-0.0607381	3.976	-0.0152762	0.987812	0.999992
ENSMUSG00000107251	0.481823	-2.43122	3.73657	-0.650655	0.515269	0.999992
ENSMUSG00000107387	0	NA	NA	NA	NA	NA
ENSMUSG00000107460	0.324329	-1.86066	3.99361	-0.465908	0.641281	0.999992
ENSMUSG00000107496	0.163721	-1.02252	4.08047	-0.250588	0.802132	0.999992
ENSMUSG00000107520	0.481823	-2.43122	3.73657	-0.650655	0.515269	0.999992
ENSMUSG00000107563	0.163721	-1.02252	4.08047	-0.250588	0.802132	0.999992
ENSMUSG00000107690	0.704185	2.89738	3.23461	0.895744	0.370389	0.999992
ENSMUSG00000107832	0.327443	-1.87238	4.04214	-0.463214	0.643211	0.999992
ENSMUSG00000107891	0.310278	1.73612	4.04344	0.429368	0.667656	0.999992
ENSMUSG00000107960	0.176046	0.901034	4.08047	0.220816	0.825236	0.999992
ENSMUSG00000108076	0.155139	0.901034	4.08047	0.220816	0.825236	0.999992
ENSMUSG00000108086	0.176046	0.901034	4.08047	0.220816	0.825236	0.999992
ENSMUSG00000108189	0.155139	0.901034	4.08047	0.220816	0.825236	0.999992
ENSMUSG00000108193	0.465417	2.31902	3.78868	0.612091	0.540478	0.999992
ENSMUSG00000108196	0.688746	1.51468	3.03754	0.498654	0.618023	0.999992
ENSMUSG00000108275	0	NA	NA	NA	NA	NA
ENSMUSG00000108307	0	NA	NA	NA	NA	NA
ENSMUSG00000108326	0	NA	NA	NA	NA	NA
ENSMUSG00000108330	0.533616	-2.56006	3.27392	-0.781955	0.434241	0.999992
ENSMUSG00000108345	0.481823	-2.43122	3.73657	-0.650655	0.515269	0.999992
ENSMUSG00000108377	0.373009	-2.03625	4.02783	-0.505545	0.613176	0.999992
ENSMUSG00000108442	0	NA	NA	NA	NA	NA
ENSMUSG00000108593	0.491164	-2.456	3.70897	-0.662178	0.507857	0.999992
ENSMUSG00000108625	0	NA	NA	NA	NA	NA
ENSMUSG00000108650	0	NA	NA	NA	NA	NA
ENSMUSG00000108652	0.65739	-0.13458	2.86471	-0.0469785	0.96253	0.999992
ENSMUSG00000108699	0.331185	1.81701	3.96117	0.458704	0.646446	0.999992
ENSMUSG00000108746	0.654885	-2.87084	3.31758	-0.86534	0.386852	0.999992
ENSMUSG00000108860	0.347112	-1.94422	3.88932	-0.499888	0.617154	0.999992
ENSMUSG00000108893	0	NA	NA	NA	NA	NA
ENSMUSG00000108969	0.679535	0.0679706	3.04811	0.0222993	0.982209	0.999992
ENSMUSG00000108990	0	NA	NA	NA	NA	NA
ENSMUSG00000109067	0.694224	-2.94448	2.94427	-1.00007	0.317275	0.999992
ENSMUSG00000109119	0	NA	NA	NA	NA	NA
ENSMUSG00000109142	0.176046	0.901034	4.08047	0.220816	0.825236	0.999992
ENSMUSG00000109303	0.686879	-1.54337	2.62841	-0.587189	0.557077	0.999992
ENSMUSG00000109432	0.481823	-2.43122	3.73657	-0.650655	0.515269	0.999992
ENSMUSG00000109576	0.336654	-0.0607381	3.976	-0.0152762	0.987812	0.999992
ENSMUSG00000109701	0	NA	NA	NA	NA	NA
ENSMUSG00000109719	0.341643	-0.060738	3.95371	-0.0153623	0.987743	0.999992
ENSMUSG00000109767	0.481823	-2.43122	3.73657	-0.650655	0.515269	0.999992
ENSMUSG00000109803	0	NA	NA	NA	NA	NA
ENSMUSG00000109809	0.155139	0.901034	4.08047	0.220816	0.825236	0.999992
ENSMUSG00000109827	0.526272	-0.989937	3.10694	-0.318621	0.750014	0.999992
ENSMUSG00000109891	0.502251	-0.979804	3.15626	-0.310432	0.756232	0.999992
ENSMUSG00000110017	0.689993	-1.55078	2.80104	-0.553646	0.579821	0.999992
ENSMUSG00000110031	0.324329	-1.86066	3.99361	-0.465908	0.641281	0.999992
ENSMUSG00000110050	0.350226	-1.95551	3.87589	-0.504532	0.613887	0.999992
ENSMUSG00000110242	0.155139	0.901034	4.08047	0.220816	0.825236	0.999992
ENSMUSG00000110538	0	NA	NA	NA	NA	NA
ENSMUSG00000110581	0.341643	-0.060738	3.95371	-0.0153623	0.987743	0.999992
ENSMUSG00000110595	0.315746	-0.0607387	4.07522	-0.0149044	0.988108	0.999992
ENSMUSG00000110607	0	NA	NA	NA	NA	NA
ENSMUSG00000110666	0.559513	-2.62292	3.53032	-0.74297	0.4575	0.999992
ENSMUSG00000110916	0.479468	-0.904097	3.20718	-0.281898	0.778022	0.999992
ENSMUSG00000111002	0.315746	-0.0607387	4.07522	-0.0149044	0.988108	0.999992
ENSMUSG00000111052	0.491164	-2.456	3.70897	-0.662178	0.507857	0.999992
ENSMUSG00000111065	0.155139	0.901034	4.08047	0.220816	0.825236	0.999992
ENSMUSG00000111102	0.482581	-0.91326	3.46505	-0.263563	0.792116	0.999992
ENSMUSG00000111157	0.155139	0.901034	4.08047	0.220816	0.825236	0.999992
ENSMUSG00000111204	0.341643	-0.060738	3.95371	-0.0153623	0.987743	0.999992
ENSMUSG00000111223	0	NA	NA	NA	NA	NA
ENSMUSG00000111244	0.155139	0.901034	4.08047	0.220816	0.825236	0.999992
ENSMUSG00000111342	0	NA	NA	NA	NA	NA
ENSMUSG00000111378	0.651771	-2.8661	3.03004	-0.945895	0.344202	0.999992
ENSMUSG00000111389	0.465417	2.31902	3.78868	0.612091	0.540478	0.999992
ENSMUSG00000111435	0.651771	-2.8661	3.03004	-0.945895	0.344202	0.999992
ENSMUSG00000111556	0.664096	-1.49138	2.83486	-0.526084	0.59883	0.999992
ENSMUSG00000111774	0.336654	-0.0607381	3.976	-0.0152762	0.987812	0.999992
ENSMUSG00000111865	0	NA	NA	NA	NA	NA
ENSMUSG00000111867	0.327443	-1.87238	4.04214	-0.463214	0.643211	0.999992
ENSMUSG00000111892	0.683278	2.85654	2.98468	0.957065	0.338534	0.999992
ENSMUSG00000111932	0.373009	-2.03625	4.02783	-0.505545	0.613176	0.999992
ENSMUSG00000112134	0.473999	0.777672	3.48789	0.222963	0.823564	0.999992
ENSMUSG00000112155	0.160608	-1.02252	4.08047	-0.250588	0.802132	0.999992
ENSMUSG00000112216	0	NA	NA	NA	NA	NA
ENSMUSG00000112243	0.48805	-2.44932	3.38151	-0.724326	0.468865	0.999992
ENSMUSG00000112417	0.507719	-2.498	3.33327	-0.749413	0.453608	0.999992
ENSMUSG00000112462	0.321215	-1.8484	4.04437	-0.45703	0.647649	0.999992
ENSMUSG00000112535	0.155139	0.901034	4.08047	0.220816	0.825236	0.999992
ENSMUSG00000112566	0.626024	1.36088	3.13687	0.433833	0.664409	0.999992
ENSMUSG00000112744	0.327443	-1.87238	4.04214	-0.463214	0.643211	0.999992
ENSMUSG00000112800	0.160608	-1.02252	4.08047	-0.250588	0.802132	0.999992
ENSMUSG00000112842	0.636961	-1.47356	3.11746	-0.472681	0.636441	0.999992
ENSMUSG00000112873	0.160608	-1.02252	4.08047	-0.250588	0.802132	0.999992
ENSMUSG00000112918	0.160608	-1.02252	4.08047	-0.250588	0.802132	0.999992
ENSMUSG00000112944	0	NA	NA	NA	NA	NA
ENSMUSG00000113013	0.339767	-0.0607381	3.96203	-0.01533	0.987769	0.999992
ENSMUSG00000113018	0	NA	NA	NA	NA	NA
ENSMUSG00000113179	0.160608	-1.02252	4.08047	-0.250588	0.802132	0.999992
ENSMUSG00000113192	0.517689	0.852961	3.12418	0.273019	0.784838	0.999992
ENSMUSG00000113231	0.517689	0.852961	3.12418	0.273019	0.784838	0.999992
ENSMUSG00000113236	0.48805	-2.44932	3.38151	-0.724326	0.468865	0.999992
ENSMUSG00000113239	0.352092	1.89493	4.02942	0.470274	0.638159	0.999992
ENSMUSG00000113264	0.362551	-0.0607376	3.86549	-0.0157128	0.987464	0.999992
ENSMUSG00000113386	0.155139	0.901034	4.08047	0.220816	0.825236	0.999992
ENSMUSG00000113441	0.327443	-1.87238	4.04214	-0.463214	0.643211	0.999992
ENSMUSG00000113479	0.163721	-1.02252	4.08047	-0.250588	0.802132	0.999992
ENSMUSG00000113508	0.163721	-1.02252	4.08047	-0.250588	0.802132	0.999992
ENSMUSG00000113516	0.155139	0.901034	4.08047	0.220816	0.825236	0.999992
ENSMUSG00000113519	0.528148	-1.06665	3.35324	-0.318094	0.750413	0.999992
ENSMUSG00000113553	0.310278	1.73612	4.04344	0.429368	0.667656	0.999992
ENSMUSG00000113681	0.310278	1.73612	4.04344	0.429368	0.667656	0.999992
ENSMUSG00000113751	0.186504	-1.02252	4.08047	-0.250588	0.802132	0.999992
ENSMUSG00000113913	0.513947	-2.51344	3.31857	-0.757386	0.448818	0.999992
ENSMUSG00000113983	0	NA	NA	NA	NA	NA
ENSMUSG00000114017	0.484936	-2.44127	3.38946	-0.720254	0.471368	0.999992
ENSMUSG00000114068	0	NA	NA	NA	NA	NA
ENSMUSG00000114089	0.479468	-0.904097	3.20718	-0.281898	0.778022	0.999992
ENSMUSG00000114115	0.350226	-1.95551	3.87589	-0.504532	0.613887	0.999992
ENSMUSG00000114179	0.176046	0.901034	4.08047	0.220816	0.825236	0.999992
ENSMUSG00000114243	0.163721	-1.02252	4.08047	-0.250588	0.802132	0.999992
ENSMUSG00000114357	0.496782	0.778126	3.4286	0.226951	0.820462	0.999992
ENSMUSG00000114396	0.69186	1.51462	3.03275	0.499421	0.617483	0.999992
ENSMUSG00000114417	0.482581	-0.91326	3.46505	-0.263563	0.792116	0.999992
ENSMUSG00000114656	0.620556	2.73381	3.38598	0.807391	0.419441	0.999992
ENSMUSG00000114689	0	NA	NA	NA	NA	NA
ENSMUSG00000114701	0.651921	1.36122	3.09211	0.440225	0.659774	0.999992
ENSMUSG00000114714	0	NA	NA	NA	NA	NA
ENSMUSG00000114912	0.327443	-1.87238	4.04214	-0.463214	0.643211	0.999992
ENSMUSG00000114965	0.664096	-1.49138	2.83486	-0.526084	0.59883	0.999992
ENSMUSG00000115046	0.559513	-2.62292	3.53032	-0.74297	0.4575	0.999992
ENSMUSG00000115057	0.53673	-2.56748	3.2671	-0.785859	0.43195	0.999992
ENSMUSG00000115063	0.5127	0.927066	3.38929	0.273528	0.784447	0.999992
ENSMUSG00000115143	0.155139	0.901034	4.08047	0.220816	0.825236	0.999992
ENSMUSG00000115241	0.645544	-2.85398	3.03974	-0.93889	0.347787	0.999992
ENSMUSG00000115377	0.491164	-2.456	3.70897	-0.662178	0.507857	0.999992
ENSMUSG00000115410	0.155139	0.901034	4.08047	0.220816	0.825236	0.999992
ENSMUSG00000115412	0.310278	1.73612	4.04344	0.429368	0.667656	0.999992
ENSMUSG00000115432	0.160608	-1.02252	4.08047	-0.250588	0.802132	0.999992
ENSMUSG00000115497	0.310278	1.73612	4.04344	0.429368	0.667656	0.999992
ENSMUSG00000115579	0.155139	0.901034	4.08047	0.220816	0.825236	0.999992
ENSMUSG00000115610	0.465417	2.31902	3.78868	0.612091	0.540478	0.999992
ENSMUSG00000115654	0.163721	-1.02252	4.08047	-0.250588	0.802132	0.999992
ENSMUSG00000115736	0.31886	-0.0607386	4.05981	-0.0149609	0.988063	0.999992
ENSMUSG00000115745	0.160608	-1.02252	4.08047	-0.250588	0.802132	0.999992
ENSMUSG00000115761	0	NA	NA	NA	NA	NA
ENSMUSG00000115835	0	NA	NA	NA	NA	NA
ENSMUSG00000115848	0.491164	-2.456	3.70897	-0.662178	0.507857	0.999992
ENSMUSG00000116033	0.505364	-0.990226	3.14958	-0.314399	0.753218	0.999992
ENSMUSG00000116069	0.683766	-1.53632	2.80897	-0.546934	0.584424	0.999992
ENSMUSG00000116127	0.502251	-0.979804	3.15626	-0.310432	0.756232	0.999992
ENSMUSG00000116227	0.362551	-0.0607376	3.86549	-0.0157128	0.987464	0.999992
ENSMUSG00000116295	0.327443	-1.87238	4.04214	-0.463214	0.643211	0.999992
ENSMUSG00000116308	0.321215	-1.8484	4.04437	-0.45703	0.647649	0.999992
ENSMUSG00000116331	0	NA	NA	NA	NA	NA
ENSMUSG00000116660	0	NA	NA	NA	NA	NA
ENSMUSG00000116789	0.352092	1.89493	4.02942	0.470274	0.638159	0.999992
ENSMUSG00000116796	0.350226	-1.95551	3.87589	-0.504532	0.613887	0.999992
ENSMUSG00000116845	0.176046	0.901034	4.08047	0.220816	0.825236	0.999992
ENSMUSG00000116912	0.523158	-0.979587	3.11322	-0.314654	0.753024	0.999992
ENSMUSG00000116921	0.155139	0.901034	4.08047	0.220816	0.825236	0.999992
ENSMUSG00000116936	0.341643	-0.060738	3.95371	-0.0153623	0.987743	0.999992
ENSMUSG00000116941	0.339767	-0.0607381	3.96203	-0.01533	0.987769	0.999992
ENSMUSG00000116947	0	NA	NA	NA	NA	NA
ENSMUSG00000116958	0.176046	0.901034	4.08047	0.220816	0.825236	0.999992
ENSMUSG00000116974	0.163721	-1.02252	4.08047	-0.250588	0.802132	0.999992
ENSMUSG00000116988	0.176046	0.901034	4.08047	0.220816	0.825236	0.999992
ENSMUSG00000117010	0.160608	-1.02252	4.08047	-0.250588	0.802132	0.999992
ENSMUSG00000117059	0.310278	1.73612	4.04344	0.429368	0.667656	0.999992
ENSMUSG00000117197	0	NA	NA	NA	NA	NA
ENSMUSG00000117256	0.155139	0.901034	4.08047	0.220816	0.825236	0.999992
ENSMUSG00000117287	0.321215	-1.8484	4.04437	-0.45703	0.647649	0.999992
ENSMUSG00000117501	0.176046	0.901034	4.08047	0.220816	0.825236	0.999992
ENSMUSG00000117504	0.176046	0.901034	4.08047	0.220816	0.825236	0.999992
ENSMUSG00000117588	0.186504	-1.02252	4.08047	-0.250588	0.802132	0.999992
ENSMUSG00000117641	0.327443	-1.87238	4.04214	-0.463214	0.643211	0.999992
ENSMUSG00000117666	0.341643	-0.060738	3.95371	-0.0153623	0.987743	0.999992
ENSMUSG00000117667	0.31886	-0.0607386	4.05981	-0.0149609	0.988063	0.999992
ENSMUSG00000117742	0.339767	-0.0607381	3.96203	-0.01533	0.987769	0.999992
ENSMUSG00000117798	0	NA	NA	NA	NA	NA
ENSMUSG00000117803	0.321215	-1.8484	4.04437	-0.45703	0.647649	0.999992
ENSMUSG00000117879	0	NA	NA	NA	NA	NA
ENSMUSG00000117881	0.481823	-2.43122	3.73657	-0.650655	0.515269	0.999992
ENSMUSG00000117882	0.631493	-0.0524572	3.13001	-0.0167595	0.986629	0.999992
ENSMUSG00000117915	0	NA	NA	NA	NA	NA
ENSMUSG00000117973	0.331185	1.81701	3.96117	0.458704	0.646446	0.999992
ENSMUSG00000117974	0.310278	1.73612	4.04344	0.429368	0.667656	0.999992
ENSMUSG00000117984	0.324329	-1.86066	3.99361	-0.465908	0.641281	0.999992
ENSMUSG00000118064	0.310278	1.73612	4.04344	0.429368	0.667656	0.999992
ENSMUSG00000118091	0.31886	-0.0607386	4.05981	-0.0149609	0.988063	0.999992
ENSMUSG00000118107	0.310278	1.73612	4.04344	0.429368	0.667656	0.999992
ENSMUSG00000118119	0.465417	2.31902	3.78868	0.612091	0.540478	0.999992
ENSMUSG00000118122	0.470885	0.77761	3.49616	0.222419	0.823988	0.999992
ENSMUSG00000118129	0.186504	-1.02252	4.08047	-0.250588	0.802132	0.999992
ENSMUSG00000118178	0	NA	NA	NA	NA	NA
ENSMUSG00000118258	0.373009	-2.03625	4.02783	-0.505545	0.613176	0.999992
ENSMUSG00000118322	0.176046	0.901034	4.08047	0.220816	0.825236	0.999992
ENSMUSG00000118342	0.373009	-2.03625	4.02783	-0.505545	0.613176	0.999992
ENSMUSG00000118354	0.186504	-1.02252	4.08047	-0.250588	0.802132	0.999992
ENSMUSG00000118361	0	NA	NA	NA	NA	NA
ENSMUSG00000118495	0.64243	-2.84596	3.3408	-0.851878	0.394282	0.999992
ENSMUSG00000118496	0.481823	-2.43122	3.73657	-0.650655	0.515269	0.999992
ENSMUSG00000118520	0.163721	-1.02252	4.08047	-0.250588	0.802132	0.999992
ENSMUSG00000118523	0.155139	0.901034	4.08047	0.220816	0.825236	0.999992
ENSMUSG00000118549	0.186504	-1.02252	4.08047	-0.250588	0.802132	0.999992
ENSMUSG00000118554	0.331185	1.81701	3.96117	0.458704	0.646446	0.999992
ENSMUSG00000001819	0.15826	0.901034	4.08047	0.220816	0.825236	0.999992
ENSMUSG00000021789	0.15826	0.901034	4.08047	0.220816	0.825236	0.999992
ENSMUSG00000022824	0.640082	-1.47361	3.11206	-0.473516	0.635845	0.999992
ENSMUSG00000023078	0.321981	-0.0607385	4.0446	-0.0150172	0.988018	0.999992
ENSMUSG00000024340	0.623676	2.74178	3.07875	0.890552	0.37317	0.999992
ENSMUSG00000027703	0.15826	0.901034	4.08047	0.220816	0.825236	0.999992
ENSMUSG00000028460	0.15826	0.901034	4.08047	0.220816	0.825236	0.999992
ENSMUSG00000030154	0.15826	0.901034	4.08047	0.220816	0.825236	0.999992
ENSMUSG00000033122	0.15826	0.901034	4.08047	0.220816	0.825236	0.999992
ENSMUSG00000000690	0.507231	2.42827	3.33618	0.727858	0.466701	0.999992
ENSMUSG00000004654	0	NA	NA	NA	NA	NA
ENSMUSG00000005364	0	NA	NA	NA	NA	NA
ENSMUSG00000006007	0.31886	-0.0607386	4.05981	-0.0149609	0.988063	0.999992
ENSMUSG00000010760	0.496782	0.778126	3.4286	0.226951	0.820462	0.999992
ENSMUSG00000015854	0.502251	-0.979804	3.15626	-0.310432	0.756232	0.999992
ENSMUSG00000016982	0.350226	-1.95551	3.87589	-0.504532	0.613887	0.999992
ENSMUSG00000018211	0.160608	-1.02252	4.08047	-0.250588	0.802132	0.999992
ENSMUSG00000021095	0	NA	NA	NA	NA	NA
ENSMUSG00000021216	0.806151	-3.1744	2.80737	-1.13074	0.258166	0.999992
ENSMUSG00000022650	0	NA	NA	NA	NA	NA
ENSMUSG00000022938	0.645544	-2.85398	3.03974	-0.93889	0.347787	0.999992
ENSMUSG00000023350	0.481823	-2.43122	3.73657	-0.650655	0.515269	0.999992
ENSMUSG00000023802	0.324329	-1.86066	3.99361	-0.465908	0.641281	0.999992
ENSMUSG00000024546	0.676421	0.0724456	2.83715	0.0255347	0.979629	0.999992
ENSMUSG00000024837	0.341643	-0.060738	3.95371	-0.0153623	0.987743	0.999992
ENSMUSG00000024939	0.503489	-0.913575	3.41192	-0.26776	0.788884	0.999992
ENSMUSG00000025002	0.484936	-2.44127	3.38946	-0.720254	0.471368	0.999992
ENSMUSG00000025528	0.486324	2.37546	3.38752	0.701239	0.483154	0.999992
ENSMUSG00000026331	0.163721	-1.02252	4.08047	-0.250588	0.802132	0.999992
ENSMUSG00000026535	0.327443	-1.87238	4.04214	-0.463214	0.643211	0.999992
ENSMUSG00000027513	0.155139	0.901034	4.08047	0.220816	0.825236	0.999992
ENSMUSG00000027530	0	NA	NA	NA	NA	NA
ENSMUSG00000027794	0.362551	-0.0607376	3.86549	-0.0157128	0.987464	0.999992
ENSMUSG00000028635	0.513947	-2.51344	3.31857	-0.757386	0.448818	0.999992
ENSMUSG00000029711	0.688755	-1.59446	2.80395	-0.568648	0.569595	0.999992
ENSMUSG00000030278	0.476354	-0.890516	3.4817	-0.255771	0.798128	0.999992
ENSMUSG00000030325	0.155139	0.901034	4.08047	0.220816	0.825236	0.999992
ENSMUSG00000030617	0.163721	-1.02252	4.08047	-0.250588	0.802132	0.999992
ENSMUSG00000030968	0.63772	-0.074076	3.11885	-0.023751	0.981051	0.999992
ENSMUSG00000031621	0.668327	-2.89701	3.00418	-0.964326	0.334883	0.999992
ENSMUSG00000031757	0	NA	NA	NA	NA	NA
ENSMUSG00000034122	0.373009	-2.03625	4.02783	-0.505545	0.613176	0.999992
ENSMUSG00000036813	0.465417	2.31902	3.78868	0.612091	0.540478	0.999992
ENSMUSG00000038560	0.321215	-1.8484	4.04437	-0.45703	0.647649	0.999992
ENSMUSG00000039209	0.324329	-1.86066	3.99361	-0.465908	0.641281	0.999992
ENSMUSG00000039639	0.803038	-3.16764	3.07536	-1.03001	0.303007	0.999992
ENSMUSG00000040505	0.310278	1.73612	4.04344	0.429368	0.667656	0.999992
ENSMUSG00000042357	0.465417	2.31902	3.78868	0.612091	0.540478	0.999992
ENSMUSG00000043623	0	NA	NA	NA	NA	NA
ENSMUSG00000043800	0.321215	-1.8484	4.04437	-0.45703	0.647649	0.999992
ENSMUSG00000045339	0.327443	-1.87238	4.04214	-0.463214	0.643211	0.999992
ENSMUSG00000045928	0.491793	0.853168	3.1788	0.268393	0.788397	0.999992
ENSMUSG00000045989	0.818606	-3.19259	3.0551	-1.045	0.296021	0.999992
ENSMUSG00000048621	0.186504	-1.02252	4.08047	-0.250588	0.802132	0.999992
ENSMUSG00000049109	0.324329	-1.86066	3.99361	-0.465908	0.641281	0.999992
ENSMUSG00000049173	0.163721	-1.02252	4.08047	-0.250588	0.802132	0.999992
ENSMUSG00000049410	0.645544	-2.85398	3.03974	-0.93889	0.347787	0.999992
ENSMUSG00000049476	0.48805	-2.44932	3.38151	-0.724326	0.468865	0.999992
ENSMUSG00000049719	0.341643	-0.060738	3.95371	-0.0153623	0.987743	0.999992
ENSMUSG00000049761	0	NA	NA	NA	NA	NA
ENSMUSG00000050439	0.792859	0.506635	2.86588	0.176782	0.85968	0.999992
ENSMUSG00000050468	0.186504	-1.02252	4.08047	-0.250588	0.802132	0.999992
ENSMUSG00000051056	0	NA	NA	NA	NA	NA
ENSMUSG00000052435	0.481823	-2.43122	3.73657	-0.650655	0.515269	0.999992
ENSMUSG00000052477	0.176046	0.901034	4.08047	0.220816	0.825236	0.999992
ENSMUSG00000052955	0.651921	1.36122	3.09211	0.440225	0.659774	0.999992
ENSMUSG00000053211	0	NA	NA	NA	NA	NA
ENSMUSG00000053228	0.549055	-1.06591	3.30677	-0.322342	0.747193	0.999992
ENSMUSG00000053367	0.321215	-1.8484	4.04437	-0.45703	0.647649	0.999992
ENSMUSG00000053687	0	NA	NA	NA	NA	NA
ENSMUSG00000054169	0.476354	-0.890516	3.4817	-0.255771	0.798128	0.999992
ENSMUSG00000054258	0.186504	-1.02252	4.08047	-0.250588	0.802132	0.999992
ENSMUSG00000056219	0.526272	-0.989937	3.10694	-0.318621	0.750014	0.999992
ENSMUSG00000056706	0.31886	-0.0607386	4.05981	-0.0149609	0.988063	0.999992
ENSMUSG00000057400	0.64243	-2.84596	3.3408	-0.851878	0.394282	0.999992
ENSMUSG00000059031	0.505364	-0.990226	3.14958	-0.314399	0.753218	0.999992
ENSMUSG00000059352	0.350226	-1.95551	3.87589	-0.504532	0.613887	0.999992
ENSMUSG00000059912	0	NA	NA	NA	NA	NA
ENSMUSG00000060112	0.515814	0.926973	3.38186	0.274101	0.784007	0.999992
ENSMUSG00000061520	0.503489	-0.913575	3.41192	-0.26776	0.788884	0.999992
ENSMUSG00000061561	0.163721	-1.02252	4.08047	-0.250588	0.802132	0.999992
ENSMUSG00000063447	0.163721	-1.02252	4.08047	-0.250588	0.802132	0.999992
ENSMUSG00000064413	0.339767	-0.0607381	3.96203	-0.01533	0.987769	0.999992
ENSMUSG00000065176	0.310278	1.73612	4.04344	0.429368	0.667656	0.999992
ENSMUSG00000065212	0.176046	0.901034	4.08047	0.220816	0.825236	0.999992
ENSMUSG00000065227	0.336654	-0.0607381	3.976	-0.0152762	0.987812	0.999992
ENSMUSG00000065327	0.507719	-2.498	3.33327	-0.749413	0.453608	0.999992
ENSMUSG00000065329	0.510833	-2.50558	3.06734	-0.816857	0.41401	0.999992
ENSMUSG00000065532	0.691869	-1.60149	2.80003	-0.571955	0.567353	0.999992
ENSMUSG00000065847	0.350226	-1.95551	3.87589	-0.504532	0.613887	0.999992
ENSMUSG00000068631	0.321215	-1.8484	4.04437	-0.45703	0.647649	0.999992
ENSMUSG00000069439	0.470885	0.77761	3.49616	0.222419	0.823988	0.999992
ENSMUSG00000070388	0.53673	-2.56748	3.2671	-0.785859	0.43195	0.999992
ENSMUSG00000072109	0.803797	-1.90153	2.63081	-0.722792	0.469808	0.999992
ENSMUSG00000072625	0.697337	-2.9492	2.72918	-1.08062	0.279868	0.999992
ENSMUSG00000072934	0.327443	-1.87238	4.04214	-0.463214	0.643211	0.999992
ENSMUSG00000073778	0.350226	-1.95551	3.87589	-0.504532	0.613887	0.999992
ENSMUSG00000073804	0.843894	-0.746096	2.59671	-0.287324	0.773864	0.999992
ENSMUSG00000074128	0.538597	0.926299	3.32954	0.278206	0.780854	0.999992
ENSMUSG00000075245	0.673307	0.0895772	3.05835	0.0292894	0.976634	0.999992
ENSMUSG00000075394	0.310278	1.73612	4.04344	0.429368	0.667656	0.999992
ENSMUSG00000075586	0	NA	NA	NA	NA	NA
ENSMUSG00000075908	0.321215	-1.8484	4.04437	-0.45703	0.647649	0.999992
ENSMUSG00000076613	0.155139	0.901034	4.08047	0.220816	0.825236	0.999992
ENSMUSG00000077181	0.160608	-1.02252	4.08047	-0.250588	0.802132	0.999992
ENSMUSG00000077283	0.821111	-0.694249	2.45778	-0.28247	0.777583	0.999992
ENSMUSG00000077448	0	NA	NA	NA	NA	NA
ENSMUSG00000077545	0	NA	NA	NA	NA	NA
ENSMUSG00000077795	0.321215	-1.8484	4.04437	-0.45703	0.647649	0.999992
ENSMUSG00000078599	0.801442	-0.65488	2.85567	-0.229326	0.818616	0.999992
ENSMUSG00000078650	0.362551	-0.0607376	3.86549	-0.0157128	0.987464	0.999992
ENSMUSG00000078917	0.176046	0.901034	4.08047	0.220816	0.825236	0.999992
ENSMUSG00000078925	0.526272	-0.989937	3.10694	-0.318621	0.750014	0.999992
ENSMUSG00000079009	0.186504	-1.02252	4.08047	-0.250588	0.802132	0.999992
ENSMUSG00000079138	0	NA	NA	NA	NA	NA
ENSMUSG00000079183	0.503489	-0.913575	3.41192	-0.26776	0.788884	0.999992
ENSMUSG00000079262	0	NA	NA	NA	NA	NA
ENSMUSG00000079871	0	NA	NA	NA	NA	NA
ENSMUSG00000080205	0.163721	-1.02252	4.08047	-0.250588	0.802132	0.999992
ENSMUSG00000080227	0.160608	-1.02252	4.08047	-0.250588	0.802132	0.999992
ENSMUSG00000080700	0.683766	-1.53632	2.80897	-0.546934	0.584424	0.999992
ENSMUSG00000080914	0.486324	2.37546	3.38752	0.701239	0.483154	0.999992
ENSMUSG00000080969	0.526272	-0.989937	3.10694	-0.318621	0.750014	0.999992
ENSMUSG00000080979	0.515814	0.926973	3.38186	0.274101	0.784007	0.999992
ENSMUSG00000080994	0.315746	-0.0607387	4.07522	-0.0149044	0.988108	0.999992
ENSMUSG00000081104	0.48805	-2.44932	3.38151	-0.724326	0.468865	0.999992
ENSMUSG00000081115	0.331185	1.81701	3.96117	0.458704	0.646446	0.999992
ENSMUSG00000081229	0.775695	3.05553	3.11578	0.980665	0.326758	0.999992
ENSMUSG00000081353	0	NA	NA	NA	NA	NA
ENSMUSG00000081370	0.362551	-0.0607376	3.86549	-0.0157128	0.987464	0.999992
ENSMUSG00000081429	0.48805	-2.44932	3.38151	-0.724326	0.468865	0.999992
ENSMUSG00000081575	0.864792	1.93131	2.81022	0.687246	0.491928	0.999992
ENSMUSG00000081622	0.651921	1.36122	3.09211	0.440225	0.659774	0.999992
ENSMUSG00000081692	0.321215	-1.8484	4.04437	-0.45703	0.647649	0.999992
ENSMUSG00000081779	0.310278	1.73612	4.04344	0.429368	0.667656	0.999992
ENSMUSG00000081829	0.66237	2.81721	2.99474	0.940718	0.346849	0.999992
ENSMUSG00000081862	0	NA	NA	NA	NA	NA
ENSMUSG00000081875	0.155139	0.901034	4.08047	0.220816	0.825236	0.999992
ENSMUSG00000081928	0.310278	1.73612	4.04344	0.429368	0.667656	0.999992
ENSMUSG00000081964	0.163721	-1.02252	4.08047	-0.250588	0.802132	0.999992
ENSMUSG00000082099	0.496782	0.778126	3.4286	0.226951	0.820462	0.999992
ENSMUSG00000082108	0.645544	-2.85398	3.03974	-0.93889	0.347787	0.999992
ENSMUSG00000082114	0.160608	-1.02252	4.08047	-0.250588	0.802132	0.999992
ENSMUSG00000082128	0.155139	0.901034	4.08047	0.220816	0.825236	0.999992
ENSMUSG00000082190	0	NA	NA	NA	NA	NA
ENSMUSG00000082245	0.186504	-1.02252	4.08047	-0.250588	0.802132	0.999992
ENSMUSG00000082304	0	NA	NA	NA	NA	NA
ENSMUSG00000082308	0.491164	-2.456	3.70897	-0.662178	0.507857	0.999992
ENSMUSG00000082510	0.339767	-0.0607381	3.96203	-0.01533	0.987769	0.999992
ENSMUSG00000082520	0.176046	0.901034	4.08047	0.220816	0.825236	0.999992
ENSMUSG00000082660	0.352092	1.89493	4.02942	0.470274	0.638159	0.999992
ENSMUSG00000082838	0.155139	0.901034	4.08047	0.220816	0.825236	0.999992
ENSMUSG00000083090	0.324329	-1.86066	3.99361	-0.465908	0.641281	0.999992
ENSMUSG00000083274	0.629138	1.36092	3.13134	0.434613	0.663843	0.999992
ENSMUSG00000083331	0	NA	NA	NA	NA	NA
ENSMUSG00000083341	0.513947	-2.51344	3.31857	-0.757386	0.448818	0.999992
ENSMUSG00000083373	0.664096	-1.49138	2.83486	-0.526084	0.59883	0.999992
ENSMUSG00000083725	0.497261	-0.890996	3.42754	-0.259952	0.794901	0.999992
ENSMUSG00000083866	0.373009	-2.03625	4.02783	-0.505545	0.613176	0.999992
ENSMUSG00000084169	0.176046	0.901034	4.08047	0.220816	0.825236	0.999992
ENSMUSG00000084392	0.347112	-1.94422	3.88932	-0.499888	0.617154	0.999992
ENSMUSG00000084458	0.163721	-1.02252	4.08047	-0.250588	0.802132	0.999992
ENSMUSG00000084543	0.651771	-2.8661	3.03004	-0.945895	0.344202	0.999992
ENSMUSG00000084785	0	NA	NA	NA	NA	NA
ENSMUSG00000084932	0.549055	-1.06591	3.30677	-0.322342	0.747193	0.999992
ENSMUSG00000085004	0.352092	1.89493	4.02942	0.470274	0.638159	0.999992
ENSMUSG00000085019	0	NA	NA	NA	NA	NA
ENSMUSG00000085194	0.327443	-1.87238	4.04214	-0.463214	0.643211	0.999992
ENSMUSG00000085264	0.482581	-0.91326	3.46505	-0.263563	0.792116	0.999992
ENSMUSG00000085267	0.640075	-1.48358	2.86944	-0.517028	0.605137	0.999992
ENSMUSG00000085304	0	NA	NA	NA	NA	NA
ENSMUSG00000085322	0.481823	-2.43122	3.73657	-0.650655	0.515269	0.999992
ENSMUSG00000085398	0.155139	0.901034	4.08047	0.220816	0.825236	0.999992
ENSMUSG00000085533	0.494906	0.853143	3.172	0.268961	0.78796	0.999992
ENSMUSG00000085596	0.327443	-1.87238	4.04214	-0.463214	0.643211	0.999992
ENSMUSG00000085680	0.796602	3.09053	2.82154	1.09533	0.27337	0.999992
ENSMUSG00000085701	0.176046	0.901034	4.08047	0.220816	0.825236	0.999992
ENSMUSG00000085876	0	NA	NA	NA	NA	NA
ENSMUSG00000085917	0.163721	-1.02252	4.08047	-0.250588	0.802132	0.999992
ENSMUSG00000085995	0.683766	-1.53632	2.80897	-0.546934	0.584424	0.999992
ENSMUSG00000086035	0.362551	-0.0607376	3.86549	-0.0157128	0.987464	0.999992
ENSMUSG00000086078	0.481823	-2.43122	3.73657	-0.650655	0.515269	0.999992
ENSMUSG00000086139	0.82159	-1.89579	2.63317	-0.719965	0.471546	0.999992
ENSMUSG00000086306	0.809265	-3.1795	2.77388	-1.14623	0.2517	0.999992
ENSMUSG00000086326	0.186504	-1.02252	4.08047	-0.250588	0.802132	0.999992
ENSMUSG00000086372	0.559513	-2.62292	3.53032	-0.74297	0.4575	0.999992
ENSMUSG00000086426	0	NA	NA	NA	NA	NA
ENSMUSG00000086483	0.160608	-1.02252	4.08047	-0.250588	0.802132	0.999992
ENSMUSG00000086505	0	NA	NA	NA	NA	NA
ENSMUSG00000086554	0.476354	-0.890516	3.4817	-0.255771	0.798128	0.999992
ENSMUSG00000086656	0.327443	-1.87238	4.04214	-0.463214	0.643211	0.999992
ENSMUSG00000086694	0.163721	-1.02252	4.08047	-0.250588	0.802132	0.999992
ENSMUSG00000086699	0	NA	NA	NA	NA	NA
ENSMUSG00000086736	0.163721	-1.02252	4.08047	-0.250588	0.802132	0.999992
ENSMUSG00000086754	0.350226	-1.95551	3.87589	-0.504532	0.613887	0.999992
ENSMUSG00000086828	0.503489	-0.913575	3.41192	-0.26776	0.788884	0.999992
ENSMUSG00000086874	0.327443	-1.87238	4.04214	-0.463214	0.643211	0.999992
ENSMUSG00000086957	0.646932	1.41393	2.86059	0.494279	0.621109	0.999992
ENSMUSG00000086962	0.491164	-2.456	3.70897	-0.662178	0.507857	0.999992
ENSMUSG00000087061	0.186504	-1.02252	4.08047	-0.250588	0.802132	0.999992
ENSMUSG00000087090	0.163721	-1.02252	4.08047	-0.250588	0.802132	0.999992
ENSMUSG00000087119	0.350226	-1.95551	3.87589	-0.504532	0.613887	0.999992
ENSMUSG00000087145	0.341643	-0.060738	3.95371	-0.0153623	0.987743	0.999992
ENSMUSG00000087158	0.651921	1.36122	3.09211	0.440225	0.659774	0.999992
ENSMUSG00000087379	0.668327	-2.89701	3.00418	-0.964326	0.334883	0.999992
ENSMUSG00000087555	0.362551	-0.0607376	3.86549	-0.0157128	0.987464	0.999992
ENSMUSG00000087648	0.339767	-0.0607381	3.96203	-0.01533	0.987769	0.999992
ENSMUSG00000087730	0.347112	-1.94422	3.88932	-0.499888	0.617154	0.999992
ENSMUSG00000087838	0.5127	0.927066	3.38929	0.273528	0.784447	0.999992
ENSMUSG00000087892	0.491164	-2.456	3.70897	-0.662178	0.507857	0.999992
ENSMUSG00000088106	0.163721	-1.02252	4.08047	-0.250588	0.802132	0.999992
ENSMUSG00000088233	0.327443	-1.87238	4.04214	-0.463214	0.643211	0.999992
ENSMUSG00000088528	0.528139	2.4819	3.60985	0.687537	0.491744	0.999992
ENSMUSG00000088564	0.497261	-0.890996	3.42754	-0.259952	0.794901	0.999992
ENSMUSG00000088629	0.507719	-2.498	3.33327	-0.749413	0.453608	0.999992
ENSMUSG00000088639	0.515814	0.926973	3.38186	0.274101	0.784007	0.999992
ENSMUSG00000088705	0.702318	-0.00887786	2.8015	-0.00316897	0.997472	0.999992
ENSMUSG00000088794	0.155139	0.901034	4.08047	0.220816	0.825236	0.999992
ENSMUSG00000088849	0.5127	0.927066	3.38929	0.273528	0.784447	0.999992
ENSMUSG00000088985	0.347112	-1.94422	3.88932	-0.499888	0.617154	0.999992
ENSMUSG00000089081	0.321215	-1.8484	4.04437	-0.45703	0.647649	0.999992
ENSMUSG00000089313	0.813008	-0.56608	2.64475	-0.21404	0.830516	0.999992
ENSMUSG00000089376	0	NA	NA	NA	NA	NA
ENSMUSG00000089431	0.704185	2.89738	3.23461	0.895744	0.370389	0.999992
ENSMUSG00000089473	0.559513	-2.62292	3.53032	-0.74297	0.4575	0.999992
ENSMUSG00000089624	0	NA	NA	NA	NA	NA
ENSMUSG00000089683	0.336654	-0.0607381	3.976	-0.0152762	0.987812	0.999992
ENSMUSG00000089701	0.491793	0.853168	3.1788	0.268393	0.788397	0.999992
ENSMUSG00000089766	0.473999	0.777672	3.48789	0.222963	0.823564	0.999992
ENSMUSG00000089926	0.324329	-1.86066	3.99361	-0.465908	0.641281	0.999992
ENSMUSG00000089991	0.347112	-1.94422	3.88932	-0.499888	0.617154	0.999992
ENSMUSG00000089996	0.160608	-1.02252	4.08047	-0.250588	0.802132	0.999992
ENSMUSG00000090001	0	NA	NA	NA	NA	NA
ENSMUSG00000090081	0.725101	-0.0783526	2.97858	-0.0263053	0.979014	0.999992
ENSMUSG00000090105	0.160608	-1.02252	4.08047	-0.250588	0.802132	0.999992
ENSMUSG00000090242	0.352092	1.89493	4.02942	0.470274	0.638159	0.999992
ENSMUSG00000090246	0.341643	-0.060738	3.95371	-0.0153623	0.987743	0.999992
ENSMUSG00000090298	0.654885	-2.87084	3.31758	-0.86534	0.386852	0.999992
ENSMUSG00000090323	0	NA	NA	NA	NA	NA
ENSMUSG00000090466	0.339767	-0.0607381	3.96203	-0.01533	0.987769	0.999992
ENSMUSG00000090472	0.507719	-2.498	3.33327	-0.749413	0.453608	0.999992
ENSMUSG00000090816	0.321215	-1.8484	4.04437	-0.45703	0.647649	0.999992
ENSMUSG00000091083	0.507231	2.42827	3.33618	0.727858	0.466701	0.999992
ENSMUSG00000091194	0.176046	0.901034	4.08047	0.220816	0.825236	0.999992
ENSMUSG00000091307	0.327443	-1.87238	4.04214	-0.463214	0.643211	0.999992
ENSMUSG00000091358	0.465417	2.31902	3.78868	0.612091	0.540478	0.999992
ENSMUSG00000091665	0.327443	-1.87238	4.04214	-0.463214	0.643211	0.999992
ENSMUSG00000091730	0.515814	0.926973	3.38186	0.274101	0.784007	0.999992
ENSMUSG00000091887	0	NA	NA	NA	NA	NA
ENSMUSG00000092036	0.646303	-1.49695	3.10203	-0.48257	0.629401	0.999992
ENSMUSG00000092071	0	NA	NA	NA	NA	NA
ENSMUSG00000092230	0.176046	0.901034	4.08047	0.220816	0.825236	0.999992
ENSMUSG00000092383	0.186504	-1.02252	4.08047	-0.250588	0.802132	0.999992
ENSMUSG00000092409	0.880231	3.2197	2.98434	1.07886	0.280649	0.999992
ENSMUSG00000092457	0.163721	-1.02252	4.08047	-0.250588	0.802132	0.999992
ENSMUSG00000092841	0.559513	-2.62292	3.53032	-0.74297	0.4575	0.999992
ENSMUSG00000093031	0.341643	-0.060738	3.95371	-0.0153623	0.987743	0.999992
ENSMUSG00000093056	0.155139	0.901034	4.08047	0.220816	0.825236	0.999992
ENSMUSG00000093097	0.688746	1.51468	3.03754	0.498654	0.618023	0.999992
ENSMUSG00000093499	0.473999	0.777672	3.48789	0.222963	0.823564	0.999992
ENSMUSG00000093614	0	NA	NA	NA	NA	NA
ENSMUSG00000093615	0.496782	0.778126	3.4286	0.226951	0.820462	0.999992
ENSMUSG00000093757	0.324329	-1.86066	3.99361	-0.465908	0.641281	0.999992
ENSMUSG00000093759	0.827818	-1.90725	2.62737	-0.725915	0.467891	0.999992
ENSMUSG00000094041	0.559513	-2.62292	3.53032	-0.74297	0.4575	0.999992
ENSMUSG00000094095	0.497261	-0.890996	3.42754	-0.259952	0.794901	0.999992
ENSMUSG00000094335	0	NA	NA	NA	NA	NA
ENSMUSG00000094409	0.310278	1.73612	4.04344	0.429368	0.667656	0.999992
ENSMUSG00000094417	0.704194	-0.144227	2.79915	-0.0515254	0.958907	0.999992
ENSMUSG00000094534	0.176046	0.901034	4.08047	0.220816	0.825236	0.999992
ENSMUSG00000094655	0.533616	-2.56006	3.27392	-0.781955	0.434241	0.999992
ENSMUSG00000094832	0.815493	-3.18901	2.79696	-1.14017	0.254217	0.999992
ENSMUSG00000094992	0.163721	-1.02252	4.08047	-0.250588	0.802132	0.999992
ENSMUSG00000094995	0.494906	0.853143	3.172	0.268961	0.78796	0.999992
ENSMUSG00000095670	0.160608	-1.02252	4.08047	-0.250588	0.802132	0.999992
ENSMUSG00000096098	0.163721	-1.02252	4.08047	-0.250588	0.802132	0.999992
ENSMUSG00000096195	0.689993	-1.55078	2.80104	-0.553646	0.579821	0.999992
ENSMUSG00000096712	0	NA	NA	NA	NA	NA
ENSMUSG00000096922	0.805184	1.81606	2.65216	0.684749	0.493502	0.999992
ENSMUSG00000097041	0.373009	-2.03625	4.02783	-0.505545	0.613176	0.999992
ENSMUSG00000097100	0.186504	-1.02252	4.08047	-0.250588	0.802132	0.999992
ENSMUSG00000097424	0.163721	-1.02252	4.08047	-0.250588	0.802132	0.999992
ENSMUSG00000097641	0.324329	-1.86066	3.99361	-0.465908	0.641281	0.999992
ENSMUSG00000097841	0.352092	1.89493	4.02942	0.470274	0.638159	0.999992
ENSMUSG00000097891	0.341643	-0.060738	3.95371	-0.0153623	0.987743	0.999992
ENSMUSG00000097981	0.815493	-3.18901	2.79696	-1.14017	0.254217	0.999992
ENSMUSG00000098006	0.331185	1.81701	3.96117	0.458704	0.646446	0.999992
ENSMUSG00000098037	0.310278	1.73612	4.04344	0.429368	0.667656	0.999992
ENSMUSG00000098057	0.186504	-1.02252	4.08047	-0.250588	0.802132	0.999992
ENSMUSG00000098208	0.482581	-0.91326	3.46505	-0.263563	0.792116	0.999992
ENSMUSG00000098294	0.327443	-1.87238	4.04214	-0.463214	0.643211	0.999992
ENSMUSG00000098479	0	NA	NA	NA	NA	NA
ENSMUSG00000098481	0.321215	-1.8484	4.04437	-0.45703	0.647649	0.999992
ENSMUSG00000098674	0.507719	-2.498	3.33327	-0.749413	0.453608	0.999992
[truncated: 29,413 more rows]

## Sheet: WT-Veh vs KO-Nut3
Gene ID	baseMean	log2FoldChange	lfcSE	stat	pvalue	padj
ENSMUSG00000009588	0.180347	-0.929189	4.08047	-0.227716	0.819867	NA
ENSMUSG00000010435	0.474332	-2.36149	3.9977	-0.590711	0.554714	NA
ENSMUSG00000014704	0.500779	0.963632	3.48848	0.276233	0.782369	NA
ENSMUSG00000017165	0	NA	NA	NA	NA	NA
ENSMUSG00000018973	0	NA	NA	NA	NA	NA
ENSMUSG00000020481	0.319664	0.0325919	4.07816	0.00799181	0.993624	NA
ENSMUSG00000021381	0.515709	-2.46795	3.37667	-0.730881	0.464852	NA
ENSMUSG00000021403	0.155015	-0.929189	4.08047	-0.227716	0.819867	NA
ENSMUSG00000021718	0	NA	NA	NA	NA	NA
ENSMUSG00000022157	0.465045	-2.33565	3.99933	-0.584011	0.559213	NA
ENSMUSG00000022225	0.180347	-0.929189	4.08047	-0.227716	0.819867	NA
ENSMUSG00000022487	0.332361	1.87766	4.0389	0.464894	0.642007	NA
ENSMUSG00000022659	0.511176	0.912275	3.05458	0.298658	0.765201	NA
ENSMUSG00000022857	0.494078	0.93949	3.08827	0.304212	0.760966	NA
ENSMUSG00000022868	0.511944	2.4959	3.38141	0.738125	0.460439	NA
ENSMUSG00000022902	0.465045	-2.33565	3.99933	-0.584011	0.559213	NA
ENSMUSG00000024734	0	NA	NA	NA	NA	NA
ENSMUSG00000025075	0.324291	0.032592	4.05669	0.00803414	0.99359	NA
ENSMUSG00000025129	0.313126	-1.76645	4.04331	-0.436881	0.662198	NA
ENSMUSG00000026149	0.180347	-0.929189	4.08047	-0.227716	0.819867	NA
ENSMUSG00000026572	0.16618	0.994365	4.08047	0.243689	0.807472	NA
ENSMUSG00000026691	0.324291	0.032592	4.05669	0.00803414	0.99359	NA
ENSMUSG00000026734	0.31003	-1.75406	4.04447	-0.433694	0.664511	NA
ENSMUSG00000026936	0.515709	-2.46795	3.37667	-0.730881	0.464852	NA
ENSMUSG00000029236	0.490472	0.916539	3.50788	0.26128	0.793876	NA
ENSMUSG00000029286	0.327897	0.0325921	4.04028	0.0080668	0.993564	NA
ENSMUSG00000029618	0.541041	-2.53373	3.88175	-0.652728	0.513931	NA
ENSMUSG00000030194	0.33083	1.87195	3.98834	0.469355	0.638816	NA
ENSMUSG00000030483	0.487409	0.905512	3.51474	0.257633	0.79669	NA
ENSMUSG00000030651	0.329298	1.86607	4.03995	0.461903	0.644151	NA
ENSMUSG00000030851	0.155015	-0.929189	4.08047	-0.227716	0.819867	NA
ENSMUSG00000030945	0.493947	2.4499	3.99612	0.613071	0.539829	NA
ENSMUSG00000031509	0.316222	-1.77875	4.04217	-0.440048	0.659902	NA
ENSMUSG00000031510	0.332361	1.87766	4.0389	0.464894	0.642007	NA
ENSMUSG00000031881	0.180347	-0.929189	4.08047	-0.227716	0.819867	NA
ENSMUSG00000031898	0.155015	-0.929189	4.08047	-0.227716	0.819867	NA
ENSMUSG00000032493	0.346527	0.0325926	3.95962	0.00823125	0.993432	NA
ENSMUSG00000033024	0.16618	0.994365	4.08047	0.243689	0.807472	NA
ENSMUSG00000034239	0.465045	-2.33565	3.99933	-0.584011	0.559213	NA
ENSMUSG00000034677	0.155015	-0.929189	4.08047	-0.227716	0.819867	NA
ENSMUSG00000034689	0.346527	0.0325926	3.95962	0.00823125	0.993432	NA
ENSMUSG00000034764	0.329298	1.86607	4.03995	0.461903	0.644151	NA
ENSMUSG00000035057	0	NA	NA	NA	NA	NA
ENSMUSG00000035582	0.504638	-0.89683	3.06961	-0.292165	0.770161	NA
ENSMUSG00000035923	0.321195	0.0325919	4.071	0.00800587	0.993612	NA
ENSMUSG00000036211	0.526111	0.963365	3.42912	0.280937	0.778759	NA
ENSMUSG00000036855	0.344996	0.0325926	3.966	0.008218	0.993443	NA
ENSMUSG00000037145	0.503875	0.963599	3.48098	0.276818	0.78192	NA
ENSMUSG00000037583	0.321195	0.0325919	4.071	0.00800587	0.993612	NA
ENSMUSG00000037797	0.541041	-2.53373	3.88175	-0.652728	0.513931	NA
ENSMUSG00000038227	0	NA	NA	NA	NA	NA
ENSMUSG00000039146	0.332361	1.87766	4.0389	0.464894	0.642007	NA
ENSMUSG00000040013	0.360694	-1.94426	4.02772	-0.48272	0.629295	NA
ENSMUSG00000040405	0.164649	0.994365	4.08047	0.243689	0.807472	NA
ENSMUSG00000040808	0.329298	1.86607	4.03995	0.461903	0.644151	NA
ENSMUSG00000040904	0.33083	1.87195	3.98834	0.469355	0.638816	NA
ENSMUSG00000041044	0.518646	2.5138	3.93477	0.63887	0.522908	NA
ENSMUSG00000043119	0	NA	NA	NA	NA	NA
ENSMUSG00000043418	0.492546	0.934384	3.09098	0.302293	0.762429	NA
ENSMUSG00000043484	0	NA	NA	NA	NA	NA
ENSMUSG00000043681	0.329298	1.86607	4.03995	0.461903	0.644151	NA
ENSMUSG00000043880	0	NA	NA	NA	NA	NA
ENSMUSG00000044306	0.337531	1.89688	3.96021	0.478986	0.631949	NA
ENSMUSG00000044678	0	NA	NA	NA	NA	NA
ENSMUSG00000044757	0.16618	0.994365	4.08047	0.243689	0.807472	NA
ENSMUSG00000045048	0.16618	0.994365	4.08047	0.243689	0.807472	NA
ENSMUSG00000046006	0.164649	0.994365	4.08047	0.243689	0.807472	NA
ENSMUSG00000046016	0	NA	NA	NA	NA	NA
ENSMUSG00000046203	0.33083	1.87195	3.98834	0.469355	0.638816	NA
ENSMUSG00000047674	0.164649	0.994365	4.08047	0.243689	0.807472	NA
ENSMUSG00000048337	0.16618	0.994365	4.08047	0.243689	0.807472	NA
ENSMUSG00000048528	0.541041	-2.53373	3.88175	-0.652728	0.513931	NA
ENSMUSG00000048628	0.31003	-1.75406	4.04447	-0.433694	0.664511	NA
ENSMUSG00000049093	0.346527	0.0325926	3.95962	0.00823125	0.993432	NA
ENSMUSG00000049231	0	NA	NA	NA	NA	NA
ENSMUSG00000049362	0.33083	1.87195	3.98834	0.469355	0.638816	NA
ENSMUSG00000049506	0.321195	0.0325919	4.071	0.00800587	0.993612	NA
ENSMUSG00000049620	0.16618	0.994365	4.08047	0.243689	0.807472	NA
ENSMUSG00000050100	0.487376	0.916528	3.51554	0.260707	0.794318	NA
ENSMUSG00000050197	0.346527	0.0325926	3.95962	0.00823125	0.993432	NA
ENSMUSG00000050368	0.319664	0.0325919	4.07816	0.00799181	0.993624	NA
ENSMUSG00000051237	0	NA	NA	NA	NA	NA
ENSMUSG00000051392	0.158111	-0.929189	4.08047	-0.227716	0.819867	NA
ENSMUSG00000051509	0	NA	NA	NA	NA	NA
ENSMUSG00000051896	0.541041	-2.53373	3.88175	-0.652728	0.513931	NA
ENSMUSG00000052371	0.329298	1.86607	4.03995	0.461903	0.644151	NA
ENSMUSG00000052482	0.332361	1.87766	4.0389	0.464894	0.642007	NA
ENSMUSG00000053030	0.541041	-2.53373	3.88175	-0.652728	0.513931	NA
ENSMUSG00000053603	0.158111	-0.929189	4.08047	-0.227716	0.819867	NA
ENSMUSG00000053719	0.465045	-2.33565	3.99933	-0.584011	0.559213	NA
ENSMUSG00000053979	0.16618	0.994365	4.08047	0.243689	0.807472	NA
ENSMUSG00000054052	0.487409	0.905512	3.51474	0.257633	0.79669	NA
ENSMUSG00000054215	0.164649	0.994365	4.08047	0.243689	0.807472	NA
ENSMUSG00000054662	0.330993	0.0325922	4.0264	0.00809462	0.993541	NA
ENSMUSG00000055108	0.486008	-0.811216	3.10124	-0.261578	0.793647	NA
ENSMUSG00000055159	0.335362	-1.85132	3.97122	-0.466185	0.641083	NA
ENSMUSG00000055312	0.329298	1.86607	4.03995	0.461903	0.644151	NA
ENSMUSG00000055368	0.346527	0.0325926	3.95962	0.00823125	0.993432	NA
ENSMUSG00000056288	0	NA	NA	NA	NA	NA
ENSMUSG00000056509	0.329298	1.86607	4.03995	0.461903	0.644151	NA
ENSMUSG00000056912	0.512708	0.916621	3.45485	0.265314	0.790768	NA
ENSMUSG00000057723	0.471237	-2.35496	3.47864	-0.676978	0.49842	NA
ENSMUSG00000058073	0.335362	-1.85132	3.97122	-0.466185	0.641083	NA
ENSMUSG00000058354	0	NA	NA	NA	NA	NA
ENSMUSG00000058613	0	NA	NA	NA	NA	NA
ENSMUSG00000059033	0.155015	-0.929189	4.08047	-0.227716	0.819867	NA
ENSMUSG00000059251	0	NA	NA	NA	NA	NA
ENSMUSG00000059455	0.180347	-0.929189	4.08047	-0.227716	0.819867	NA
ENSMUSG00000059463	0	NA	NA	NA	NA	NA
ENSMUSG00000059565	0.180347	-0.929189	4.08047	-0.227716	0.819867	NA
ENSMUSG00000060049	0	NA	NA	NA	NA	NA
ENSMUSG00000060311	0	NA	NA	NA	NA	NA
ENSMUSG00000060583	0.510413	2.49211	3.38462	0.736302	0.461547	NA
ENSMUSG00000060811	0.172882	0.994365	4.08047	0.243689	0.807472	NA
ENSMUSG00000061486	0.517878	0.934324	3.04347	0.306993	0.758849	NA
ENSMUSG00000061616	0.31003	-1.75406	4.04447	-0.433694	0.664511	NA
ENSMUSG00000061843	0.330993	0.0325922	4.0264	0.00809462	0.993541	NA
ENSMUSG00000061928	0.503712	2.47548	2.98704	0.828741	0.407251	NA
ENSMUSG00000062200	0.337531	1.89688	3.96021	0.478986	0.631949	NA
ENSMUSG00000062712	0.319664	0.0325919	4.07816	0.00799181	0.993624	NA
ENSMUSG00000062783	0.16618	0.994365	4.08047	0.243689	0.807472	NA
ENSMUSG00000063739	0.518646	2.5138	3.93477	0.63887	0.522908	NA
ENSMUSG00000063816	0.158111	-0.929189	4.08047	-0.227716	0.819867	NA
ENSMUSG00000063971	0	NA	NA	NA	NA	NA
ENSMUSG00000064081	0.518805	-2.47565	3.37032	-0.734545	0.462617	NA
ENSMUSG00000064437	0.471237	-2.35496	3.47864	-0.676978	0.49842	NA
ENSMUSG00000064508	0.155015	-0.929189	4.08047	-0.227716	0.819867	NA
ENSMUSG00000064907	0.345764	1.92731	4.0345	0.477706	0.632859	NA
ENSMUSG00000065047	0.339062	1.90256	3.95391	0.481185	0.630385	NA
ENSMUSG00000065159	0.335362	-1.85132	3.97122	-0.466185	0.641083	NA
ENSMUSG00000065468	0.321195	0.0325919	4.071	0.00800587	0.993612	NA
ENSMUSG00000065510	0.180347	-0.929189	4.08047	-0.227716	0.819867	NA
ENSMUSG00000065573	0.172882	0.994365	4.08047	0.243689	0.807472	NA
ENSMUSG00000065602	0.498541	2.46203	3.99239	0.616681	0.537445	NA
ENSMUSG00000065939	0	NA	NA	NA	NA	NA
ENSMUSG00000066107	0.518646	2.5138	3.93477	0.63887	0.522908	NA
ENSMUSG00000066672	0.51134	-0.896738	3.05714	-0.293326	0.769273	NA
ENSMUSG00000067006	0.32276	0.032592	4.06375	0.00802018	0.993601	NA
ENSMUSG00000067156	0.158111	-0.929189	4.08047	-0.227716	0.819867	NA
ENSMUSG00000067285	0.330993	0.0325922	4.0264	0.00809462	0.993541	NA
ENSMUSG00000067522	0.16618	0.994365	4.08047	0.243689	0.807472	NA
ENSMUSG00000067526	0.344996	0.0325926	3.966	0.008218	0.993443	NA
ENSMUSG00000068397	0.360694	-1.94426	4.02772	-0.48272	0.629295	NA
ENSMUSG00000068819	0.526874	-0.975754	3.43165	-0.28434	0.77615	NA
ENSMUSG00000069441	0.316222	-1.77875	4.04217	-0.440048	0.659902	NA
ENSMUSG00000069607	0.327897	0.0325921	4.04028	0.0080668	0.993564	NA
ENSMUSG00000070385	0.164649	0.994365	4.08047	0.243689	0.807472	NA
ENSMUSG00000070424	0.465045	-2.33565	3.99933	-0.584011	0.559213	NA
ENSMUSG00000070563	0.541041	-2.53373	3.88175	-0.652728	0.513931	NA
ENSMUSG00000070877	0.180347	-0.929189	4.08047	-0.227716	0.819867	NA
ENSMUSG00000071551	0.180347	-0.929189	4.08047	-0.227716	0.819867	NA
ENSMUSG00000072945	0.316222	-1.77875	4.04217	-0.440048	0.659902	NA
ENSMUSG00000073862	0.330993	0.0325922	4.0264	0.00809462	0.993541	NA
ENSMUSG00000073927	0.16618	0.994365	4.08047	0.243689	0.807472	NA
ENSMUSG00000073966	0	NA	NA	NA	NA	NA
ENSMUSG00000074199	0	NA	NA	NA	NA	NA
ENSMUSG00000074419	0.345764	1.92731	4.0345	0.477706	0.632859	NA
ENSMUSG00000074483	0	NA	NA	NA	NA	NA
ENSMUSG00000074665	0.158111	-0.929189	4.08047	-0.227716	0.819867	NA
ENSMUSG00000074868	0.158111	-0.929189	4.08047	-0.227716	0.819867	NA
ENSMUSG00000074913	0.316222	-1.77875	4.04217	-0.440048	0.659902	NA
ENSMUSG00000074999	0.344996	0.0325926	3.966	0.008218	0.993443	NA
ENSMUSG00000075249	0.158111	-0.929189	4.08047	-0.227716	0.819867	NA
ENSMUSG00000075286	0	NA	NA	NA	NA	NA
ENSMUSG00000075465	0.180347	-0.929189	4.08047	-0.227716	0.819867	NA
ENSMUSG00000075512	0.180347	-0.929189	4.08047	-0.227716	0.819867	NA
ENSMUSG00000075610	0.180347	-0.929189	4.08047	-0.227716	0.819867	NA
ENSMUSG00000076135	0.316222	-1.77875	4.04217	-0.440048	0.659902	NA
ENSMUSG00000076212	0	NA	NA	NA	NA	NA
ENSMUSG00000076333	0	NA	NA	NA	NA	NA
ENSMUSG00000076335	0	NA	NA	NA	NA	NA
ENSMUSG00000076469	0.518646	2.5138	3.93477	0.63887	0.522908	NA
ENSMUSG00000076939	0.476211	-0.795731	3.54052	-0.22475	0.822174	NA
ENSMUSG00000076940	0.511944	2.4959	3.38141	0.738125	0.460439	NA
ENSMUSG00000077171	0.172882	0.994365	4.08047	0.243689	0.807472	NA
ENSMUSG00000077248	0.158111	-0.929189	4.08047	-0.227716	0.819867	NA
ENSMUSG00000077287	0.493947	2.4499	3.99612	0.613071	0.539829	NA
ENSMUSG00000077357	0	NA	NA	NA	NA	NA
ENSMUSG00000077381	0	NA	NA	NA	NA	NA
ENSMUSG00000077485	0.337531	1.89688	3.96021	0.478986	0.631949	NA
ENSMUSG00000077537	0	NA	NA	NA	NA	NA
ENSMUSG00000077567	0.332361	1.87766	4.0389	0.464894	0.642007	NA
ENSMUSG00000077598	0.172882	0.994365	4.08047	0.243689	0.807472	NA
ENSMUSG00000077652	0	NA	NA	NA	NA	NA
ENSMUSG00000077758	0.33083	1.87195	3.98834	0.469355	0.638816	NA
ENSMUSG00000078162	0.512708	0.916621	3.45485	0.265314	0.790768	NA
ENSMUSG00000078598	0.518646	2.5138	3.93477	0.63887	0.522908	NA
ENSMUSG00000078691	0	NA	NA	NA	NA	NA
ENSMUSG00000078752	0.31003	-1.75406	4.04447	-0.433694	0.664511	NA
ENSMUSG00000078810	0.158111	-0.929189	4.08047	-0.227716	0.819867	NA
ENSMUSG00000078957	0.319664	0.0325919	4.07816	0.00799181	0.993624	NA
ENSMUSG00000079298	0.332361	1.87766	4.0389	0.464894	0.642007	NA
ENSMUSG00000079462	0.360694	-1.94426	4.02772	-0.48272	0.629295	NA
ENSMUSG00000079501	0.498541	2.46203	3.99239	0.616681	0.537445	NA
ENSMUSG00000079516	0.324291	0.032592	4.05669	0.00803414	0.99359	NA
ENSMUSG00000079584	0.164649	0.994365	4.08047	0.243689	0.807472	NA
ENSMUSG00000079808	0.510413	2.49211	3.38462	0.736302	0.461547	NA
ENSMUSG00000080411	0.339062	1.90256	3.95391	0.481185	0.630385	NA
ENSMUSG00000080659	0.353229	0.0325928	3.93219	0.00828873	0.993387	NA
ENSMUSG00000080747	0.344996	0.0325926	3.966	0.008218	0.993443	NA
ENSMUSG00000080801	0.316222	-1.77875	4.04217	-0.440048	0.659902	NA
ENSMUSG00000080824	0.155015	-0.929189	4.08047	-0.227716	0.819867	NA
ENSMUSG00000080907	0.346527	0.0325926	3.95962	0.00823125	0.993432	NA
ENSMUSG00000080985	0	NA	NA	NA	NA	NA
ENSMUSG00000081025	0	NA	NA	NA	NA	NA
ENSMUSG00000081043	0.509645	0.905669	3.46123	0.261661	0.793583	NA
ENSMUSG00000081070	0.33083	1.87195	3.98834	0.469355	0.638816	NA
ENSMUSG00000081116	0.329298	1.86607	4.03995	0.461903	0.644151	NA
ENSMUSG00000081139	0.480871	-0.819283	3.53006	-0.232087	0.81647	NA
ENSMUSG00000081157	0.518646	2.5138	3.93477	0.63887	0.522908	NA
ENSMUSG00000081212	0.158111	-0.929189	4.08047	-0.227716	0.819867	NA
ENSMUSG00000081236	0.16618	0.994365	4.08047	0.243689	0.807472	NA
ENSMUSG00000081319	0.319664	0.0325919	4.07816	0.00799181	0.993624	NA
ENSMUSG00000081325	0.172882	0.994365	4.08047	0.243689	0.807472	NA
ENSMUSG00000081341	0.480871	-0.819283	3.53006	-0.232087	0.81647	NA
ENSMUSG00000081416	0.503712	2.47548	2.98704	0.828741	0.407251	NA
ENSMUSG00000081433	0.477775	-0.811047	3.11779	-0.260135	0.79476	NA
ENSMUSG00000081470	0.155015	-0.929189	4.08047	-0.227716	0.819867	NA
ENSMUSG00000081517	0	NA	NA	NA	NA	NA
ENSMUSG00000081578	0.158111	-0.929189	4.08047	-0.227716	0.819867	NA
ENSMUSG00000081579	0.158111	-0.929189	4.08047	-0.227716	0.819867	NA
ENSMUSG00000081584	0.490472	0.916539	3.50788	0.26128	0.793876	NA
ENSMUSG00000081594	0.172882	0.994365	4.08047	0.243689	0.807472	NA
ENSMUSG00000081657	0.487409	0.905512	3.51474	0.257633	0.79669	NA
ENSMUSG00000081749	0.31003	-1.75406	4.04447	-0.433694	0.664511	NA
ENSMUSG00000081751	0.158111	-0.929189	4.08047	-0.227716	0.819867	NA
ENSMUSG00000081797	0.493947	2.4499	3.99612	0.613071	0.539829	NA
ENSMUSG00000081822	0.180347	-0.929189	4.08047	-0.227716	0.819867	NA
ENSMUSG00000081854	0.158111	-0.929189	4.08047	-0.227716	0.819867	NA
ENSMUSG00000081892	0.33083	1.87195	3.98834	0.469355	0.638816	NA
ENSMUSG00000081926	0.468141	-2.34661	3.48619	-0.673117	0.500873	NA
ENSMUSG00000081934	0.16618	0.994365	4.08047	0.243689	0.807472	NA
ENSMUSG00000081954	0.155015	-0.929189	4.08047	-0.227716	0.819867	NA
ENSMUSG00000081967	0.164649	0.994365	4.08047	0.243689	0.807472	NA
ENSMUSG00000081968	0.471237	-2.35496	3.47864	-0.676978	0.49842	NA
ENSMUSG00000081991	0	NA	NA	NA	NA	NA
ENSMUSG00000082103	0.32276	0.032592	4.06375	0.00802018	0.993601	NA
ENSMUSG00000082215	0.180347	-0.929189	4.08047	-0.227716	0.819867	NA
ENSMUSG00000082233	0.51134	-0.896738	3.05714	-0.293326	0.769273	NA
ENSMUSG00000082241	0.518805	-2.47565	3.37032	-0.734545	0.462617	NA
ENSMUSG00000082362	0.485845	0.912116	3.10303	0.293944	0.768801	NA
ENSMUSG00000082418	0.31003	-1.75406	4.04447	-0.433694	0.664511	NA
ENSMUSG00000082423	0.339062	1.90256	3.95391	0.481185	0.630385	NA
ENSMUSG00000082488	0.180347	-0.929189	4.08047	-0.227716	0.819867	NA
ENSMUSG00000082514	0	NA	NA	NA	NA	NA
ENSMUSG00000082553	0	NA	NA	NA	NA	NA
ENSMUSG00000082634	0.490377	-2.40448	3.43363	-0.700274	0.483756	NA
ENSMUSG00000082655	0.345764	1.92731	4.0345	0.477706	0.632859	NA
ENSMUSG00000082696	0.465045	-2.33565	3.99933	-0.584011	0.559213	NA
ENSMUSG00000082706	0.16618	0.994365	4.08047	0.243689	0.807472	NA
ENSMUSG00000082718	0.332361	1.87766	4.0389	0.464894	0.642007	NA
ENSMUSG00000082758	0.158111	-0.929189	4.08047	-0.227716	0.819867	NA
ENSMUSG00000082780	0.332361	1.87766	4.0389	0.464894	0.642007	NA
ENSMUSG00000082793	0.344996	0.0325926	3.966	0.008218	0.993443	NA
ENSMUSG00000082823	0.180347	-0.929189	4.08047	-0.227716	0.819867	NA
ENSMUSG00000082825	0.172882	0.994365	4.08047	0.243689	0.807472	NA
ENSMUSG00000082829	0.172882	0.994365	4.08047	0.243689	0.807472	NA
ENSMUSG00000082852	0.360694	-1.94426	4.02772	-0.48272	0.629295	NA
ENSMUSG00000082878	0.330993	0.0325922	4.0264	0.00809462	0.993541	NA
ENSMUSG00000083055	0.329298	1.86607	4.03995	0.461903	0.644151	NA
ENSMUSG00000083115	0.332361	1.87766	4.0389	0.464894	0.642007	NA
ENSMUSG00000083156	0.321195	0.0325919	4.071	0.00800587	0.993612	NA
ENSMUSG00000083250	0.468141	-2.34661	3.48619	-0.673117	0.500873	NA
ENSMUSG00000083252	0.493947	2.4499	3.99612	0.613071	0.539829	NA
ENSMUSG00000083253	0.164649	0.994365	4.08047	0.243689	0.807472	NA
ENSMUSG00000083281	0.360694	-1.94426	4.02772	-0.48272	0.629295	NA
ENSMUSG00000083303	0	NA	NA	NA	NA	NA
ENSMUSG00000083342	0.482402	-0.819305	3.52619	-0.232349	0.816267	NA
ENSMUSG00000083374	0.16618	0.994365	4.08047	0.243689	0.807472	NA
ENSMUSG00000083378	0.32276	0.032592	4.06375	0.00802018	0.993601	NA
ENSMUSG00000083429	0	NA	NA	NA	NA	NA
ENSMUSG00000083435	0.155015	-0.929189	4.08047	-0.227716	0.819867	NA
ENSMUSG00000083470	0.465045	-2.33565	3.99933	-0.584011	0.559213	NA
ENSMUSG00000083471	0.515709	-2.46795	3.37667	-0.730881	0.464852	NA
ENSMUSG00000083489	0.505243	2.47933	3.39562	0.730157	0.465294	NA
ENSMUSG00000083507	0.339062	1.90256	3.95391	0.481185	0.630385	NA
ENSMUSG00000083557	0	NA	NA	NA	NA	NA
ENSMUSG00000083572	0.155015	-0.929189	4.08047	-0.227716	0.819867	NA
ENSMUSG00000083646	0	NA	NA	NA	NA	NA
ENSMUSG00000083687	0.48894	0.912136	3.09691	0.294531	0.768352	NA
ENSMUSG00000083723	0	NA	NA	NA	NA	NA
ENSMUSG00000083738	0.180347	-0.929189	4.08047	-0.227716	0.819867	NA
ENSMUSG00000083819	0	NA	NA	NA	NA	NA
ENSMUSG00000083823	0.321195	0.0325919	4.071	0.00800587	0.993612	NA
ENSMUSG00000083834	0.500779	0.963632	3.48848	0.276233	0.782369	NA
ENSMUSG00000083864	0.180347	-0.929189	4.08047	-0.227716	0.819867	NA
ENSMUSG00000083939	0.486008	-0.811216	3.10124	-0.261578	0.793647	NA
ENSMUSG00000083951	0.164649	0.994365	4.08047	0.243689	0.807472	NA
ENSMUSG00000084030	0.541041	-2.53373	3.88175	-0.652728	0.513931	NA
ENSMUSG00000084038	0.180347	-0.929189	4.08047	-0.227716	0.819867	NA
ENSMUSG00000084104	0.332361	1.87766	4.0389	0.464894	0.642007	NA
ENSMUSG00000084120	0.474679	-0.795698	3.54448	-0.22449	0.822376	NA
ENSMUSG00000084127	0.16618	0.994365	4.08047	0.243689	0.807472	NA
ENSMUSG00000084133	0	NA	NA	NA	NA	NA
ENSMUSG00000084142	0.332361	1.87766	4.0389	0.464894	0.642007	NA
ENSMUSG00000084153	0.512708	0.916621	3.45485	0.265314	0.790768	NA
ENSMUSG00000084177	0	NA	NA	NA	NA	NA
ENSMUSG00000084292	0.337531	1.89688	3.96021	0.478986	0.631949	NA
ENSMUSG00000084302	0.32276	0.032592	4.06375	0.00802018	0.993601	NA
ENSMUSG00000084334	0.484313	0.90549	3.52248	0.25706	0.797132	NA
ENSMUSG00000084382	0.180347	-0.929189	4.08047	-0.227716	0.819867	NA
ENSMUSG00000084386	0.16618	0.994365	4.08047	0.243689	0.807472	NA
ENSMUSG00000084472	0.493947	2.4499	3.99612	0.613071	0.539829	NA
ENSMUSG00000084587	0.172882	0.994365	4.08047	0.243689	0.807472	NA
ENSMUSG00000084617	0.465045	-2.33565	3.99933	-0.584011	0.559213	NA
ENSMUSG00000084671	0.158111	-0.929189	4.08047	-0.227716	0.819867	NA
ENSMUSG00000084775	0.332361	1.87766	4.0389	0.464894	0.642007	NA
ENSMUSG00000084793	0.327897	0.0325921	4.04028	0.0080668	0.993564	NA
ENSMUSG00000084895	0	NA	NA	NA	NA	NA
ENSMUSG00000084949	0.335362	-1.85132	3.97122	-0.466185	0.641083	NA
ENSMUSG00000085047	0.155015	-0.929189	4.08047	-0.227716	0.819867	NA
ENSMUSG00000085077	0.493947	2.4499	3.99612	0.613071	0.539829	NA
ENSMUSG00000085087	0.353229	0.0325928	3.93219	0.00828873	0.993387	NA
ENSMUSG00000085127	0	NA	NA	NA	NA	NA
ENSMUSG00000085150	0.490472	0.916539	3.50788	0.26128	0.793876	NA
ENSMUSG00000085161	0.164649	0.994365	4.08047	0.243689	0.807472	NA
ENSMUSG00000085252	0.360694	-1.94426	4.02772	-0.48272	0.629295	NA
ENSMUSG00000085257	0.498541	2.46203	3.99239	0.616681	0.537445	NA
ENSMUSG00000085329	0.474332	-2.36149	3.9977	-0.590711	0.554714	NA
ENSMUSG00000085358	0.330993	0.0325922	4.0264	0.00809462	0.993541	NA
ENSMUSG00000085499	0.360694	-1.94426	4.02772	-0.48272	0.629295	NA
ENSMUSG00000085548	0.172882	0.994365	4.08047	0.243689	0.807472	NA
ENSMUSG00000085574	0.172882	0.994365	4.08047	0.243689	0.807472	NA
ENSMUSG00000085629	0.155015	-0.929189	4.08047	-0.227716	0.819867	NA
ENSMUSG00000085668	0.353229	0.0325928	3.93219	0.00828873	0.993387	NA
ENSMUSG00000085676	0.164649	0.994365	4.08047	0.243689	0.807472	NA
ENSMUSG00000085733	0.319664	0.0325919	4.07816	0.00799181	0.993624	NA
ENSMUSG00000085804	0.541041	-2.53373	3.88175	-0.652728	0.513931	NA
ENSMUSG00000085812	0.164649	0.994365	4.08047	0.243689	0.807472	NA
ENSMUSG00000085842	0.172882	0.994365	4.08047	0.243689	0.807472	NA
ENSMUSG00000085858	0.155015	-0.929189	4.08047	-0.227716	0.819867	NA
ENSMUSG00000085871	0	NA	NA	NA	NA	NA
ENSMUSG00000085897	0.339062	1.90256	3.95391	0.481185	0.630385	NA
ENSMUSG00000085985	0.503875	0.963599	3.48098	0.276818	0.78192	NA
ENSMUSG00000085993	0.339062	1.90256	3.95391	0.481185	0.630385	NA
ENSMUSG00000086153	0.316222	-1.77875	4.04217	-0.440048	0.659902	NA
ENSMUSG00000086220	0.330993	0.0325922	4.0264	0.00809462	0.993541	NA
ENSMUSG00000086332	0.33083	1.87195	3.98834	0.469355	0.638816	NA
ENSMUSG00000086336	0	NA	NA	NA	NA	NA
ENSMUSG00000086347	0.180347	-0.929189	4.08047	-0.227716	0.819867	NA
ENSMUSG00000086355	0.16618	0.994365	4.08047	0.243689	0.807472	NA
ENSMUSG00000086373	0.487376	0.916528	3.51554	0.260707	0.794318	NA
ENSMUSG00000086432	0.505243	2.47933	3.39562	0.730157	0.465294	NA
ENSMUSG00000086549	0.476211	-0.795731	3.54052	-0.22475	0.822174	NA
ENSMUSG00000086576	0.158111	-0.929189	4.08047	-0.227716	0.819867	NA
ENSMUSG00000086578	0.474332	-2.36149	3.9977	-0.590711	0.554714	NA
ENSMUSG00000086624	0.477775	-0.811047	3.11779	-0.260135	0.79476	NA
ENSMUSG00000086653	0.474332	-2.36149	3.9977	-0.590711	0.554714	NA
ENSMUSG00000086722	0.511944	2.4959	3.38141	0.738125	0.460439	NA
ENSMUSG00000086761	0.316222	-1.77875	4.04217	-0.440048	0.659902	NA
ENSMUSG00000086773	0.525343	-0.975811	3.43562	-0.284027	0.776389	NA
ENSMUSG00000086882	0.353229	0.0325928	3.93219	0.00828873	0.993387	NA
ENSMUSG00000086900	0.501542	-0.88624	3.07489	-0.288218	0.77318	NA
ENSMUSG00000086933	0.32276	0.032592	4.06375	0.00802018	0.993601	NA
ENSMUSG00000086936	0.335362	-1.85132	3.97122	-0.466185	0.641083	NA
ENSMUSG00000086952	0.518646	2.5138	3.93477	0.63887	0.522908	NA
ENSMUSG00000087113	0	NA	NA	NA	NA	NA
ENSMUSG00000087140	0.332361	1.87766	4.0389	0.464894	0.642007	NA
ENSMUSG00000087147	0.180347	-0.929189	4.08047	-0.227716	0.819867	NA
ENSMUSG00000087155	0.172882	0.994365	4.08047	0.243689	0.807472	NA
ENSMUSG00000087171	0	NA	NA	NA	NA	NA
ENSMUSG00000087201	0.164649	0.994365	4.08047	0.243689	0.807472	NA
ENSMUSG00000087244	0.164649	0.994365	4.08047	0.243689	0.807472	NA
ENSMUSG00000087247	0.180347	-0.929189	4.08047	-0.227716	0.819867	NA
ENSMUSG00000087248	0.16618	0.994365	4.08047	0.243689	0.807472	NA
ENSMUSG00000087265	0	NA	NA	NA	NA	NA
ENSMUSG00000087327	0.332361	1.87766	4.0389	0.464894	0.642007	NA
ENSMUSG00000087340	0.332361	1.87766	4.0389	0.464894	0.642007	NA
ENSMUSG00000087382	0	NA	NA	NA	NA	NA
ENSMUSG00000087520	0.345764	1.92731	4.0345	0.477706	0.632859	NA
ENSMUSG00000087593	0.33083	1.87195	3.98834	0.469355	0.638816	NA
ENSMUSG00000087603	0.313126	-1.76645	4.04331	-0.436881	0.662198	NA
ENSMUSG00000087669	0.158111	-0.929189	4.08047	-0.227716	0.819867	NA
ENSMUSG00000087685	0.487376	0.916528	3.51554	0.260707	0.794318	NA
ENSMUSG00000087754	0.16618	0.994365	4.08047	0.243689	0.807472	NA
ENSMUSG00000087807	0.360694	-1.94426	4.02772	-0.48272	0.629295	NA
ENSMUSG00000087816	0.180347	-0.929189	4.08047	-0.227716	0.819867	NA
ENSMUSG00000087922	0.487376	0.916528	3.51554	0.260707	0.794318	NA
ENSMUSG00000087975	0.474332	-2.36149	3.9977	-0.590711	0.554714	NA
ENSMUSG00000088057	0.345764	1.92731	4.0345	0.477706	0.632859	NA
ENSMUSG00000088071	0.158111	-0.929189	4.08047	-0.227716	0.819867	NA
ENSMUSG00000088113	0.360694	-1.94426	4.02772	-0.48272	0.629295	NA
ENSMUSG00000088204	0.353229	0.0325928	3.93219	0.00828873	0.993387	NA
ENSMUSG00000088213	0.329298	1.86607	4.03995	0.461903	0.644151	NA
ENSMUSG00000088240	0.155015	-0.929189	4.08047	-0.227716	0.819867	NA
ENSMUSG00000088325	0	NA	NA	NA	NA	NA
ENSMUSG00000088393	0.468141	-2.34661	3.48619	-0.673117	0.500873	NA
ENSMUSG00000088410	0	NA	NA	NA	NA	NA
ENSMUSG00000088456	0.468141	-2.34661	3.48619	-0.673117	0.500873	NA
ENSMUSG00000088659	0.316222	-1.77875	4.04217	-0.440048	0.659902	NA
ENSMUSG00000088685	0.485845	0.912116	3.10303	0.293944	0.768801	NA
ENSMUSG00000088736	0.164649	0.994365	4.08047	0.243689	0.807472	NA
ENSMUSG00000088768	0.337531	1.89688	3.96021	0.478986	0.631949	NA
ENSMUSG00000088777	0.526874	-0.975754	3.43165	-0.28434	0.77615	NA
ENSMUSG00000088784	0	NA	NA	NA	NA	NA
ENSMUSG00000088876	0.474679	-0.795698	3.54448	-0.22449	0.822376	NA
ENSMUSG00000088888	0.329298	1.86607	4.03995	0.461903	0.644151	NA
ENSMUSG00000088950	0.316222	-1.77875	4.04217	-0.440048	0.659902	NA
ENSMUSG00000088951	0.158111	-0.929189	4.08047	-0.227716	0.819867	NA
ENSMUSG00000089051	0.33083	1.87195	3.98834	0.469355	0.638816	NA
ENSMUSG00000089267	0.158111	-0.929189	4.08047	-0.227716	0.819867	NA
ENSMUSG00000089373	0	NA	NA	NA	NA	NA
ENSMUSG00000089381	0.180347	-0.929189	4.08047	-0.227716	0.819867	NA
ENSMUSG00000089405	0	NA	NA	NA	NA	NA
ENSMUSG00000089429	0.16618	0.994365	4.08047	0.243689	0.807472	NA
ENSMUSG00000089437	0.155015	-0.929189	4.08047	-0.227716	0.819867	NA
ENSMUSG00000089512	0.474332	-2.36149	3.9977	-0.590711	0.554714	NA
ENSMUSG00000089530	0.48894	0.912136	3.09691	0.294531	0.768352	NA
ENSMUSG00000089622	0.180347	-0.929189	4.08047	-0.227716	0.819867	NA
ENSMUSG00000089643	0.155015	-0.929189	4.08047	-0.227716	0.819867	NA
ENSMUSG00000089678	0.172882	0.994365	4.08047	0.243689	0.807472	NA
ENSMUSG00000089879	0.486008	-0.811216	3.10124	-0.261578	0.793647	NA
ENSMUSG00000089945	0	NA	NA	NA	NA	NA
ENSMUSG00000090027	0.164649	0.994365	4.08047	0.243689	0.807472	NA
ENSMUSG00000090033	0.319664	0.0325919	4.07816	0.00799181	0.993624	NA
ENSMUSG00000090036	0.158111	-0.929189	4.08047	-0.227716	0.819867	NA
ENSMUSG00000090101	0.319664	0.0325919	4.07816	0.00799181	0.993624	NA
ENSMUSG00000090157	0.518646	2.5138	3.93477	0.63887	0.522908	NA
ENSMUSG00000090277	0.158111	-0.929189	4.08047	-0.227716	0.819867	NA
ENSMUSG00000090631	0.335362	-1.85132	3.97122	-0.466185	0.641083	NA
ENSMUSG00000090682	0.49701	2.4587	3.41579	0.719804	0.471646	NA
ENSMUSG00000090795	0.504638	-0.89683	3.06961	-0.292165	0.770161	NA
ENSMUSG00000090864	0.465045	-2.33565	3.99933	-0.584011	0.559213	NA
ENSMUSG00000090981	0.338458	-1.86301	3.95841	-0.470647	0.637893	NA
ENSMUSG00000091076	0.517878	0.934324	3.04347	0.306993	0.758849	NA
ENSMUSG00000091105	0.533576	-0.975539	3.41696	-0.285499	0.775262	NA
ENSMUSG00000091110	0.526874	-0.975754	3.43165	-0.28434	0.77615	NA
ENSMUSG00000091184	0	NA	NA	NA	NA	NA
ENSMUSG00000091215	0	NA	NA	NA	NA	NA
ENSMUSG00000091239	0.172882	0.994365	4.08047	0.243689	0.807472	NA
ENSMUSG00000091280	0.346527	0.0325926	3.95962	0.00823125	0.993432	NA
ENSMUSG00000091283	0.155015	-0.929189	4.08047	-0.227716	0.819867	NA
ENSMUSG00000091366	0	NA	NA	NA	NA	NA
ENSMUSG00000091426	0.158111	-0.929189	4.08047	-0.227716	0.819867	NA
ENSMUSG00000091441	0.479306	-0.811078	3.11468	-0.260405	0.794551	NA
ENSMUSG00000091490	0.31003	-1.75406	4.04447	-0.433694	0.664511	NA
ENSMUSG00000091572	0.158111	-0.929189	4.08047	-0.227716	0.819867	NA
ENSMUSG00000091849	0.332361	1.87766	4.0389	0.464894	0.642007	NA
ENSMUSG00000091937	0.526111	0.963365	3.42912	0.280937	0.778759	NA
ENSMUSG00000091993	0.335362	-1.85132	3.97122	-0.466185	0.641083	NA
ENSMUSG00000092134	0.155015	-0.929189	4.08047	-0.227716	0.819867	NA
ENSMUSG00000092289	0.329298	1.86607	4.03995	0.461903	0.644151	NA
ENSMUSG00000092444	0.498541	2.46203	3.99239	0.616681	0.537445	NA
ENSMUSG00000092464	0	NA	NA	NA	NA	NA
ENSMUSG00000092517	0.494078	0.93949	3.08827	0.304212	0.760966	NA
ENSMUSG00000092524	0.465045	-2.33565	3.99933	-0.584011	0.559213	NA
ENSMUSG00000092586	0.319664	0.0325919	4.07816	0.00799181	0.993624	NA
ENSMUSG00000092600	0.480871	-0.819283	3.53006	-0.232087	0.81647	NA
ENSMUSG00000092602	0.533576	-0.975539	3.41696	-0.285499	0.775262	NA
ENSMUSG00000092764	0.345764	1.92731	4.0345	0.477706	0.632859	NA
ENSMUSG00000092794	0.345764	1.92731	4.0345	0.477706	0.632859	NA
ENSMUSG00000092849	0.16618	0.994365	4.08047	0.243689	0.807472	NA
ENSMUSG00000092851	0.541041	-2.53373	3.88175	-0.652728	0.513931	NA
ENSMUSG00000093002	0.345764	1.92731	4.0345	0.477706	0.632859	NA
ENSMUSG00000093063	0.498541	2.46203	3.99239	0.616681	0.537445	NA
ENSMUSG00000093105	0.339062	1.90256	3.95391	0.481185	0.630385	NA
ENSMUSG00000093163	0.503107	-0.896851	3.07249	-0.291897	0.770365	NA
ENSMUSG00000093381	0.474332	-2.36149	3.9977	-0.590711	0.554714	NA
ENSMUSG00000093388	0.339062	1.90256	3.95391	0.481185	0.630385	NA
ENSMUSG00000093562	0.164649	0.994365	4.08047	0.243689	0.807472	NA
ENSMUSG00000093580	0.324291	0.032592	4.05669	0.00803414	0.99359	NA
ENSMUSG00000093751	0.344996	0.0325926	3.966	0.008218	0.993443	NA
ENSMUSG00000093816	0	NA	NA	NA	NA	NA
ENSMUSG00000093831	0.31003	-1.75406	4.04447	-0.433694	0.664511	NA
ENSMUSG00000093885	0.164649	0.994365	4.08047	0.243689	0.807472	NA
ENSMUSG00000093919	0.345764	1.92731	4.0345	0.477706	0.632859	NA
ENSMUSG00000094088	0.465045	-2.33565	3.99933	-0.584011	0.559213	NA
ENSMUSG00000094199	0.500779	0.963632	3.48848	0.276233	0.782369	NA
ENSMUSG00000094242	0.324291	0.032592	4.05669	0.00803414	0.99359	NA
ENSMUSG00000094244	0.316222	-1.77875	4.04217	-0.440048	0.659902	NA
ENSMUSG00000094359	0.503875	0.963599	3.48098	0.276818	0.78192	NA
ENSMUSG00000094413	0.33083	1.87195	3.98834	0.469355	0.638816	NA
ENSMUSG00000094445	0.316222	-1.77875	4.04217	-0.440048	0.659902	NA
ENSMUSG00000094515	0	NA	NA	NA	NA	NA
ENSMUSG00000094678	0.468141	-2.34661	3.48619	-0.673117	0.500873	NA
ENSMUSG00000094805	0.180347	-0.929189	4.08047	-0.227716	0.819867	NA
ENSMUSG00000095009	0	NA	NA	NA	NA	NA
ENSMUSG00000095030	0.492546	0.934384	3.09098	0.302293	0.762429	NA
ENSMUSG00000095078	0.493473	-2.41225	3.00735	-0.802118	0.422485	NA
ENSMUSG00000095128	0.16618	0.994365	4.08047	0.243689	0.807472	NA
ENSMUSG00000095247	0	NA	NA	NA	NA	NA
ENSMUSG00000095369	0.474679	-0.795698	3.54448	-0.22449	0.822376	NA
ENSMUSG00000095435	0	NA	NA	NA	NA	NA
ENSMUSG00000095464	0.335362	-1.85132	3.97122	-0.466185	0.641083	NA
ENSMUSG00000095865	0	NA	NA	NA	NA	NA
ENSMUSG00000095891	0.32276	0.032592	4.06375	0.00802018	0.993601	NA
ENSMUSG00000095892	0.476211	-0.795731	3.54052	-0.22475	0.822174	NA
ENSMUSG00000095947	0.465045	-2.33565	3.99933	-0.584011	0.559213	NA
ENSMUSG00000096126	0.180347	-0.929189	4.08047	-0.227716	0.819867	NA
ENSMUSG00000096175	0.180347	-0.929189	4.08047	-0.227716	0.819867	NA
ENSMUSG00000096322	0.330993	0.0325922	4.0264	0.00809462	0.993541	NA
ENSMUSG00000096561	0.16618	0.994365	4.08047	0.243689	0.807472	NA
ENSMUSG00000096755	0.172882	0.994365	4.08047	0.243689	0.807472	NA
ENSMUSG00000096764	0.465045	-2.33565	3.99933	-0.584011	0.559213	NA
ENSMUSG00000096792	0.164649	0.994365	4.08047	0.243689	0.807472	NA
ENSMUSG00000096854	0.155015	-0.929189	4.08047	-0.227716	0.819867	NA
ENSMUSG00000097043	0.16618	0.994365	4.08047	0.243689	0.807472	NA
ENSMUSG00000097222	0.50218	2.47165	3.40221	0.726483	0.467542	NA
ENSMUSG00000097363	0.332361	1.87766	4.0389	0.464894	0.642007	NA
ENSMUSG00000097676	0	NA	NA	NA	NA	NA
ENSMUSG00000097711	0.345764	1.92731	4.0345	0.477706	0.632859	NA
ENSMUSG00000097735	0.345764	1.92731	4.0345	0.477706	0.632859	NA
ENSMUSG00000097854	0.339062	1.90256	3.95391	0.481185	0.630385	NA
ENSMUSG00000097939	0.515709	-2.46795	3.37667	-0.730881	0.464852	NA
ENSMUSG00000097959	0.16618	0.994365	4.08047	0.243689	0.807472	NA
ENSMUSG00000097963	0	NA	NA	NA	NA	NA
ENSMUSG00000097992	0.313126	-1.76645	4.04331	-0.436881	0.662198	NA
ENSMUSG00000097995	0.16618	0.994365	4.08047	0.243689	0.807472	NA
ENSMUSG00000098068	0.158111	-0.929189	4.08047	-0.227716	0.819867	NA
ENSMUSG00000098110	0.515709	-2.46795	3.37667	-0.730881	0.464852	NA
ENSMUSG00000098169	0.471237	-2.35496	3.47864	-0.676978	0.49842	NA
ENSMUSG00000098231	0	NA	NA	NA	NA	NA
ENSMUSG00000098233	0.339062	1.90256	3.95391	0.481185	0.630385	NA
ENSMUSG00000098290	0	NA	NA	NA	NA	NA
ENSMUSG00000098325	0.505243	2.47933	3.39562	0.730157	0.465294	NA
ENSMUSG00000098504	0	NA	NA	NA	NA	NA
ENSMUSG00000098645	0.16618	0.994365	4.08047	0.243689	0.807472	NA
ENSMUSG00000098670	0.498541	2.46203	3.99239	0.616681	0.537445	NA
ENSMUSG00000098672	0	NA	NA	NA	NA	NA
ENSMUSG00000098693	0	NA	NA	NA	NA	NA
ENSMUSG00000098713	0.360694	-1.94426	4.02772	-0.48272	0.629295	NA
ENSMUSG00000098730	0	NA	NA	NA	NA	NA
ENSMUSG00000098747	0.158111	-0.929189	4.08047	-0.227716	0.819867	NA
ENSMUSG00000098761	0.164649	0.994365	4.08047	0.243689	0.807472	NA
ENSMUSG00000098805	0.31003	-1.75406	4.04447	-0.433694	0.664511	NA
ENSMUSG00000098884	0.512708	0.916621	3.45485	0.265314	0.790768	NA
ENSMUSG00000098922	0	NA	NA	NA	NA	NA
ENSMUSG00000098942	0.525343	-0.975811	3.43562	-0.284027	0.776389	NA
ENSMUSG00000098957	0.360694	-1.94426	4.02772	-0.48272	0.629295	NA
ENSMUSG00000099036	0.172882	0.994365	4.08047	0.243689	0.807472	NA
ENSMUSG00000099250	0.345764	1.92731	4.0345	0.477706	0.632859	NA
ENSMUSG00000099353	0.158111	-0.929189	4.08047	-0.227716	0.819867	NA
ENSMUSG00000099432	0.16618	0.994365	4.08047	0.243689	0.807472	NA
ENSMUSG00000099447	0.495479	2.45481	3.41921	0.717946	0.47279	NA
ENSMUSG00000099528	0	NA	NA	NA	NA	NA
ENSMUSG00000099693	0.16618	0.994365	4.08047	0.243689	0.807472	NA
ENSMUSG00000099752	0.337531	1.89688	3.96021	0.478986	0.631949	NA
ENSMUSG00000099762	0	NA	NA	NA	NA	NA
ENSMUSG00000099811	0.332361	1.87766	4.0389	0.464894	0.642007	NA
ENSMUSG00000099816	0.164649	0.994365	4.08047	0.243689	0.807472	NA
ENSMUSG00000099901	0.172882	0.994365	4.08047	0.243689	0.807472	NA
ENSMUSG00000099902	0.155015	-0.929189	4.08047	-0.227716	0.819867	NA
ENSMUSG00000099936	0.172882	0.994365	4.08047	0.243689	0.807472	NA
ENSMUSG00000099996	0.180347	-0.929189	4.08047	-0.227716	0.819867	NA
ENSMUSG00000100094	0	NA	NA	NA	NA	NA
ENSMUSG00000100100	0.346527	0.0325926	3.95962	0.00823125	0.993432	NA
ENSMUSG00000100127	0.471237	-2.35496	3.47864	-0.676978	0.49842	NA
ENSMUSG00000100154	0.337531	1.89688	3.96021	0.478986	0.631949	NA
ENSMUSG00000100204	0.337531	1.89688	3.96021	0.478986	0.631949	NA
ENSMUSG00000100247	0.16618	0.994365	4.08047	0.243689	0.807472	NA
ENSMUSG00000100302	0.31003	-1.75406	4.04447	-0.433694	0.664511	NA
ENSMUSG00000100341	0.164649	0.994365	4.08047	0.243689	0.807472	NA
ENSMUSG00000100354	0.16618	0.994365	4.08047	0.243689	0.807472	NA
ENSMUSG00000100459	0.490472	0.916539	3.50788	0.26128	0.793876	NA
ENSMUSG00000100484	0.360694	-1.94426	4.02772	-0.48272	0.629295	NA
ENSMUSG00000100522	0.164649	0.994365	4.08047	0.243689	0.807472	NA
ENSMUSG00000100698	0.31003	-1.75406	4.04447	-0.433694	0.664511	NA
ENSMUSG00000100755	0.329298	1.86607	4.03995	0.461903	0.644151	NA
ENSMUSG00000100770	0	NA	NA	NA	NA	NA
ENSMUSG00000100850	0.16618	0.994365	4.08047	0.243689	0.807472	NA
ENSMUSG00000100901	0.172882	0.994365	4.08047	0.243689	0.807472	NA
ENSMUSG00000100943	0.498541	2.46203	3.99239	0.616681	0.537445	NA
ENSMUSG00000100969	0.338458	-1.86301	3.95841	-0.470647	0.637893	NA
ENSMUSG00000101089	0.158111	-0.929189	4.08047	-0.227716	0.819867	NA
ENSMUSG00000101132	0.335362	-1.85132	3.97122	-0.466185	0.641083	NA
ENSMUSG00000101227	0.164649	0.994365	4.08047	0.243689	0.807472	NA
ENSMUSG00000101237	0.155015	-0.929189	4.08047	-0.227716	0.819867	NA
ENSMUSG00000101324	0.494078	0.93949	3.08827	0.304212	0.760966	NA
ENSMUSG00000101332	0.329298	1.86607	4.03995	0.461903	0.644151	NA
ENSMUSG00000101348	0.345764	1.92731	4.0345	0.477706	0.632859	NA
ENSMUSG00000101587	0.504638	-0.89683	3.06961	-0.292165	0.770161	NA
ENSMUSG00000101729	0	NA	NA	NA	NA	NA
ENSMUSG00000101734	0.164649	0.994365	4.08047	0.243689	0.807472	NA
ENSMUSG00000101846	0.155015	-0.929189	4.08047	-0.227716	0.819867	NA
ENSMUSG00000101983	0.484313	0.90549	3.52248	0.25706	0.797132	NA
ENSMUSG00000102001	0	NA	NA	NA	NA	NA
ENSMUSG00000102051	0.332361	1.87766	4.0389	0.464894	0.642007	NA
ENSMUSG00000102176	0.316222	-1.77875	4.04217	-0.440048	0.659902	NA
ENSMUSG00000102204	0	NA	NA	NA	NA	NA
ENSMUSG00000102238	0.319664	0.0325919	4.07816	0.00799181	0.993624	NA
ENSMUSG00000102259	0.31003	-1.75406	4.04447	-0.433694	0.664511	NA
ENSMUSG00000102272	0.316222	-1.77875	4.04217	-0.440048	0.659902	NA
ENSMUSG00000102291	0.495642	0.934376	3.08498	0.302879	0.761982	NA
ENSMUSG00000102307	0.327897	0.0325921	4.04028	0.0080668	0.993564	NA
ENSMUSG00000102319	0.337531	1.89688	3.96021	0.478986	0.631949	NA
ENSMUSG00000102376	0.158111	-0.929189	4.08047	-0.227716	0.819867	NA
ENSMUSG00000102463	0.518646	2.5138	3.93477	0.63887	0.522908	NA
ENSMUSG00000102521	0.155015	-0.929189	4.08047	-0.227716	0.819867	NA
ENSMUSG00000102525	0.337531	1.89688	3.96021	0.478986	0.631949	NA
ENSMUSG00000102663	0.172882	0.994365	4.08047	0.243689	0.807472	NA
ENSMUSG00000102716	0	NA	NA	NA	NA	NA
ENSMUSG00000102777	0	NA	NA	NA	NA	NA
ENSMUSG00000102783	0.180347	-0.929189	4.08047	-0.227716	0.819867	NA
ENSMUSG00000102786	0.487409	0.905512	3.51474	0.257633	0.79669	NA
ENSMUSG00000102915	0.479306	-0.811078	3.11468	-0.260405	0.794551	NA
ENSMUSG00000102916	0.316222	-1.77875	4.04217	-0.440048	0.659902	NA
ENSMUSG00000102941	0.494078	0.93949	3.08827	0.304212	0.760966	NA
ENSMUSG00000102992	0.49701	2.4587	3.41579	0.719804	0.471646	NA
ENSMUSG00000103130	0.471237	-2.35496	3.47864	-0.676978	0.49842	NA
ENSMUSG00000103222	0.329298	1.86607	4.03995	0.461903	0.644151	NA
ENSMUSG00000103308	0.500779	0.963632	3.48848	0.276233	0.782369	NA
ENSMUSG00000103370	0.505243	2.47933	3.39562	0.730157	0.465294	NA
ENSMUSG00000103374	0.316222	-1.77875	4.04217	-0.440048	0.659902	NA
ENSMUSG00000103393	0.465045	-2.33565	3.99933	-0.584011	0.559213	NA
ENSMUSG00000103433	0.484313	0.90549	3.52248	0.25706	0.797132	NA
ENSMUSG00000103459	0.482402	-0.819305	3.52619	-0.232349	0.816267	NA
ENSMUSG00000103478	0.493947	2.4499	3.99612	0.613071	0.539829	NA
ENSMUSG00000103530	0.494078	0.93949	3.08827	0.304212	0.760966	NA
ENSMUSG00000103540	0.16618	0.994365	4.08047	0.243689	0.807472	NA
ENSMUSG00000103617	0	NA	NA	NA	NA	NA
ENSMUSG00000103700	0.490377	-2.40448	3.43363	-0.700274	0.483756	NA
ENSMUSG00000103732	0.332361	1.87766	4.0389	0.464894	0.642007	NA
ENSMUSG00000103742	0.329298	1.86607	4.03995	0.461903	0.644151	NA
ENSMUSG00000103767	0.484313	0.90549	3.52248	0.25706	0.797132	NA
ENSMUSG00000103803	0.345764	1.92731	4.0345	0.477706	0.632859	NA
ENSMUSG00000103805	0.180347	-0.929189	4.08047	-0.227716	0.819867	NA
ENSMUSG00000103811	0.360694	-1.94426	4.02772	-0.48272	0.629295	NA
ENSMUSG00000103824	0.515709	-2.46795	3.37667	-0.730881	0.464852	NA
ENSMUSG00000103846	0	NA	NA	NA	NA	NA
ENSMUSG00000103878	0.164649	0.994365	4.08047	0.243689	0.807472	NA
ENSMUSG00000103886	0	NA	NA	NA	NA	NA
ENSMUSG00000103951	0.360694	-1.94426	4.02772	-0.48272	0.629295	NA
ENSMUSG00000104031	0.493947	2.4499	3.99612	0.613071	0.539829	NA
ENSMUSG00000104066	0.180347	-0.929189	4.08047	-0.227716	0.819867	NA
ENSMUSG00000104068	0.360694	-1.94426	4.02772	-0.48272	0.629295	NA
ENSMUSG00000104072	0	NA	NA	NA	NA	NA
ENSMUSG00000104074	0.155015	-0.929189	4.08047	-0.227716	0.819867	NA
ENSMUSG00000104078	0.50218	2.47165	3.40221	0.726483	0.467542	NA
ENSMUSG00000104166	0.319664	0.0325919	4.07816	0.00799181	0.993624	NA
ENSMUSG00000104290	0.482912	-0.795875	3.52345	-0.22588	0.821295	NA
ENSMUSG00000104417	0.526874	-0.975754	3.43165	-0.28434	0.77615	NA
ENSMUSG00000104419	0.346527	0.0325926	3.95962	0.00823125	0.993432	NA
ENSMUSG00000104438	0	NA	NA	NA	NA	NA
ENSMUSG00000104501	0	NA	NA	NA	NA	NA
ENSMUSG00000104591	0.337531	1.89688	3.96021	0.478986	0.631949	NA
ENSMUSG00000104612	0.476211	-0.795731	3.54052	-0.22475	0.822174	NA
ENSMUSG00000104654	0.480871	-0.819283	3.53006	-0.232087	0.81647	NA
ENSMUSG00000104664	0.16618	0.994365	4.08047	0.243689	0.807472	NA
ENSMUSG00000104680	0.16618	0.994365	4.08047	0.243689	0.807472	NA
ENSMUSG00000104721	0	NA	NA	NA	NA	NA
ENSMUSG00000104766	0.490472	0.916539	3.50788	0.26128	0.793876	NA
ENSMUSG00000104781	0.498541	2.46203	3.99239	0.616681	0.537445	NA
ENSMUSG00000104926	0	NA	NA	NA	NA	NA
ENSMUSG00000104964	0.158111	-0.929189	4.08047	-0.227716	0.819867	NA
ENSMUSG00000104998	0	NA	NA	NA	NA	NA
ENSMUSG00000105005	0.345764	1.92731	4.0345	0.477706	0.632859	NA
ENSMUSG00000105041	0.164649	0.994365	4.08047	0.243689	0.807472	NA
ENSMUSG00000105052	0	NA	NA	NA	NA	NA
ENSMUSG00000105149	0.316222	-1.77875	4.04217	-0.440048	0.659902	NA
ENSMUSG00000105184	0.155015	-0.929189	4.08047	-0.227716	0.819867	NA
ENSMUSG00000105229	0.158111	-0.929189	4.08047	-0.227716	0.819867	NA
ENSMUSG00000105277	0.48894	0.912136	3.09691	0.294531	0.768352	NA
ENSMUSG00000105300	0.511944	2.4959	3.38141	0.738125	0.460439	NA
ENSMUSG00000105342	0	NA	NA	NA	NA	NA
ENSMUSG00000105347	0.474679	-0.795698	3.54448	-0.22449	0.822376	NA
ENSMUSG00000105356	0.50218	2.47165	3.40221	0.726483	0.467542	NA
ENSMUSG00000105359	0.468141	-2.34661	3.48619	-0.673117	0.500873	NA
ENSMUSG00000105459	0.501542	-0.88624	3.07489	-0.288218	0.77318	NA
ENSMUSG00000105494	0.332361	1.87766	4.0389	0.464894	0.642007	NA
ENSMUSG00000105549	0.471237	-2.35496	3.47864	-0.676978	0.49842	NA
ENSMUSG00000105554	0.155015	-0.929189	4.08047	-0.227716	0.819867	NA
ENSMUSG00000105611	0.526111	0.963365	3.42912	0.280937	0.778759	NA
ENSMUSG00000105628	0.164649	0.994365	4.08047	0.243689	0.807472	NA
ENSMUSG00000105637	0.353229	0.0325928	3.93219	0.00828873	0.993387	NA
ENSMUSG00000105653	0.16618	0.994365	4.08047	0.243689	0.807472	NA
ENSMUSG00000105656	0.324291	0.032592	4.05669	0.00803414	0.99359	NA
ENSMUSG00000105696	0	NA	NA	NA	NA	NA
ENSMUSG00000105795	0.48894	0.912136	3.09691	0.294531	0.768352	NA
ENSMUSG00000105818	0	NA	NA	NA	NA	NA
ENSMUSG00000105890	0.346527	0.0325926	3.95962	0.00823125	0.993432	NA
ENSMUSG00000105908	0.33083	1.87195	3.98834	0.469355	0.638816	NA
ENSMUSG00000105914	0.16618	0.994365	4.08047	0.243689	0.807472	NA
ENSMUSG00000105979	0.33083	1.87195	3.98834	0.469355	0.638816	NA
ENSMUSG00000105994	0.313126	-1.76645	4.04331	-0.436881	0.662198	NA
ENSMUSG00000106049	0.500011	-0.886256	3.07781	-0.287951	0.773385	NA
ENSMUSG00000106112	0.332361	1.87766	4.0389	0.464894	0.642007	NA
ENSMUSG00000106154	0.337531	1.89688	3.96021	0.478986	0.631949	NA
ENSMUSG00000106184	0.500779	0.963632	3.48848	0.276233	0.782369	NA
ENSMUSG00000106220	0.479306	-0.811078	3.11468	-0.260405	0.794551	NA
ENSMUSG00000106223	0.490472	0.916539	3.50788	0.26128	0.793876	NA
ENSMUSG00000106227	0.16618	0.994365	4.08047	0.243689	0.807472	NA
ENSMUSG00000106232	0.155015	-0.929189	4.08047	-0.227716	0.819867	NA
ENSMUSG00000106293	0	NA	NA	NA	NA	NA
ENSMUSG00000106302	0.155015	-0.929189	4.08047	-0.227716	0.819867	NA
ENSMUSG00000106319	0.465045	-2.33565	3.99933	-0.584011	0.559213	NA
ENSMUSG00000106367	0.493947	2.4499	3.99612	0.613071	0.539829	NA
ENSMUSG00000106373	0.498541	2.46203	3.99239	0.616681	0.537445	NA
ENSMUSG00000106374	0.330993	0.0325922	4.0264	0.00809462	0.993541	NA
ENSMUSG00000106394	0.526111	0.963365	3.42912	0.280937	0.778759	NA
ENSMUSG00000106429	0.172882	0.994365	4.08047	0.243689	0.807472	NA
ENSMUSG00000106439	0.327897	0.0325921	4.04028	0.0080668	0.993564	NA
ENSMUSG00000106490	0	NA	NA	NA	NA	NA
ENSMUSG00000106518	0	NA	NA	NA	NA	NA
ENSMUSG00000106534	0.158111	-0.929189	4.08047	-0.227716	0.819867	NA
ENSMUSG00000106741	0	NA	NA	NA	NA	NA
ENSMUSG00000106776	0.360694	-1.94426	4.02772	-0.48272	0.629295	NA
ENSMUSG00000106786	0.164649	0.994365	4.08047	0.243689	0.807472	NA
ENSMUSG00000106794	0	NA	NA	NA	NA	NA
ENSMUSG00000106799	0.541041	-2.53373	3.88175	-0.652728	0.513931	NA
ENSMUSG00000106815	0.164649	0.994365	4.08047	0.243689	0.807472	NA
ENSMUSG00000106828	0.332361	1.87766	4.0389	0.464894	0.642007	NA
ENSMUSG00000106868	0.339062	1.90256	3.95391	0.481185	0.630385	NA
ENSMUSG00000107033	0.158111	-0.929189	4.08047	-0.227716	0.819867	NA
ENSMUSG00000107098	0.360694	-1.94426	4.02772	-0.48272	0.629295	NA
ENSMUSG00000107103	0.338458	-1.86301	3.95841	-0.470647	0.637893	NA
ENSMUSG00000107141	0.465045	-2.33565	3.99933	-0.584011	0.559213	NA
ENSMUSG00000107194	0.344996	0.0325926	3.966	0.008218	0.993443	NA
ENSMUSG00000107211	0.329298	1.86607	4.03995	0.461903	0.644151	NA
ENSMUSG00000107226	0.526111	0.963365	3.42912	0.280937	0.778759	NA
ENSMUSG00000107259	0.329298	1.86607	4.03995	0.461903	0.644151	NA
ENSMUSG00000107314	0.16618	0.994365	4.08047	0.243689	0.807472	NA
ENSMUSG00000107395	0	NA	NA	NA	NA	NA
ENSMUSG00000107410	0.487409	0.905512	3.51474	0.257633	0.79669	NA
ENSMUSG00000107417	0.518805	-2.47565	3.37032	-0.734545	0.462617	NA
ENSMUSG00000107420	0.172882	0.994365	4.08047	0.243689	0.807472	NA
ENSMUSG00000107472	0.533576	-0.975539	3.41696	-0.285499	0.775262	NA
ENSMUSG00000107591	0.346527	0.0325926	3.95962	0.00823125	0.993432	NA
ENSMUSG00000107642	0.339062	1.90256	3.95391	0.481185	0.630385	NA
ENSMUSG00000107711	0.155015	-0.929189	4.08047	-0.227716	0.819867	NA
ENSMUSG00000107773	0.498541	2.46203	3.99239	0.616681	0.537445	NA
ENSMUSG00000107794	0.16618	0.994365	4.08047	0.243689	0.807472	NA
ENSMUSG00000107841	0.164649	0.994365	4.08047	0.243689	0.807472	NA
ENSMUSG00000107861	0.541041	-2.53373	3.88175	-0.652728	0.513931	NA
ENSMUSG00000107903	0.31003	-1.75406	4.04447	-0.433694	0.664511	NA
ENSMUSG00000107908	0.329298	1.86607	4.03995	0.461903	0.644151	NA
ENSMUSG00000107989	0.360694	-1.94426	4.02772	-0.48272	0.629295	NA
ENSMUSG00000108013	0.158111	-0.929189	4.08047	-0.227716	0.819867	NA
ENSMUSG00000108021	0.48894	0.912136	3.09691	0.294531	0.768352	NA
ENSMUSG00000108036	0	NA	NA	NA	NA	NA
ENSMUSG00000108145	0.360694	-1.94426	4.02772	-0.48272	0.629295	NA
ENSMUSG00000108147	0	NA	NA	NA	NA	NA
ENSMUSG00000108179	0	NA	NA	NA	NA	NA
ENSMUSG00000108187	0.465045	-2.33565	3.99933	-0.584011	0.559213	NA
ENSMUSG00000108252	0	NA	NA	NA	NA	NA
ENSMUSG00000108279	0.31003	-1.75406	4.04447	-0.433694	0.664511	NA
ENSMUSG00000108294	0.172882	0.994365	4.08047	0.243689	0.807472	NA
ENSMUSG00000108303	0.158111	-0.929189	4.08047	-0.227716	0.819867	NA
ENSMUSG00000108349	0.16618	0.994365	4.08047	0.243689	0.807472	NA
ENSMUSG00000108405	0.511944	2.4959	3.38141	0.738125	0.460439	NA
ENSMUSG00000108473	0.48894	0.912136	3.09691	0.294531	0.768352	NA
ENSMUSG00000108581	0.164649	0.994365	4.08047	0.243689	0.807472	NA
ENSMUSG00000108592	0.32276	0.032592	4.06375	0.00802018	0.993601	NA
ENSMUSG00000108609	0.321195	0.0325919	4.071	0.00800587	0.993612	NA
ENSMUSG00000108610	0.172882	0.994365	4.08047	0.243689	0.807472	NA
ENSMUSG00000108644	0.155015	-0.929189	4.08047	-0.227716	0.819867	NA
ENSMUSG00000108679	0.339062	1.90256	3.95391	0.481185	0.630385	NA
ENSMUSG00000108687	0	NA	NA	NA	NA	NA
ENSMUSG00000108689	0.48894	0.912136	3.09691	0.294531	0.768352	NA
ENSMUSG00000108696	0.474332	-2.36149	3.9977	-0.590711	0.554714	NA
ENSMUSG00000108720	0.319664	0.0325919	4.07816	0.00799181	0.993624	NA
ENSMUSG00000108727	0.518646	2.5138	3.93477	0.63887	0.522908	NA
ENSMUSG00000108803	0.164649	0.994365	4.08047	0.243689	0.807472	NA
ENSMUSG00000108839	0.541041	-2.53373	3.88175	-0.652728	0.513931	NA
ENSMUSG00000108855	0.172882	0.994365	4.08047	0.243689	0.807472	NA
ENSMUSG00000108930	0.48894	0.912136	3.09691	0.294531	0.768352	NA
ENSMUSG00000108972	0.474332	-2.36149	3.9977	-0.590711	0.554714	NA
ENSMUSG00000108994	0.16618	0.994365	4.08047	0.243689	0.807472	NA
ENSMUSG00000109046	0.500779	0.963632	3.48848	0.276233	0.782369	NA
ENSMUSG00000109140	0	NA	NA	NA	NA	NA
ENSMUSG00000109271	0.16618	0.994365	4.08047	0.243689	0.807472	NA
ENSMUSG00000109338	0.31003	-1.75406	4.04447	-0.433694	0.664511	NA
ENSMUSG00000109358	0.329298	1.86607	4.03995	0.461903	0.644151	NA
ENSMUSG00000109464	0.164649	0.994365	4.08047	0.243689	0.807472	NA
ENSMUSG00000109475	0	NA	NA	NA	NA	NA
ENSMUSG00000109516	0.490472	0.916539	3.50788	0.26128	0.793876	NA
ENSMUSG00000109545	0.490472	0.916539	3.50788	0.26128	0.793876	NA
ENSMUSG00000109578	0.50218	2.47165	3.40221	0.726483	0.467542	NA
ENSMUSG00000109582	0.482402	-0.819305	3.52619	-0.232349	0.816267	NA
ENSMUSG00000109611	0.474332	-2.36149	3.9977	-0.590711	0.554714	NA
ENSMUSG00000109634	0.345764	1.92731	4.0345	0.477706	0.632859	NA
ENSMUSG00000109664	0.31003	-1.75406	4.04447	-0.433694	0.664511	NA
ENSMUSG00000109744	0.329298	1.86607	4.03995	0.461903	0.644151	NA
ENSMUSG00000109950	0.493947	2.4499	3.99612	0.613071	0.539829	NA
ENSMUSG00000109995	0.16618	0.994365	4.08047	0.243689	0.807472	NA
ENSMUSG00000110068	0.335362	-1.85132	3.97122	-0.466185	0.641083	NA
ENSMUSG00000110071	0.337531	1.89688	3.96021	0.478986	0.631949	NA
ENSMUSG00000110110	0.496568	-2.42051	3.41751	-0.708267	0.47878	NA
ENSMUSG00000110183	0.158111	-0.929189	4.08047	-0.227716	0.819867	NA
ENSMUSG00000110186	0	NA	NA	NA	NA	NA
ENSMUSG00000110193	0.172882	0.994365	4.08047	0.243689	0.807472	NA
ENSMUSG00000110199	0	NA	NA	NA	NA	NA
ENSMUSG00000110283	0	NA	NA	NA	NA	NA
ENSMUSG00000110303	0.172882	0.994365	4.08047	0.243689	0.807472	NA
ENSMUSG00000110311	0.500779	0.963632	3.48848	0.276233	0.782369	NA
ENSMUSG00000110318	0.172882	0.994365	4.08047	0.243689	0.807472	NA
ENSMUSG00000110367	0.164649	0.994365	4.08047	0.243689	0.807472	NA
ENSMUSG00000110381	0	NA	NA	NA	NA	NA
ENSMUSG00000110399	0.510413	2.49211	3.38462	0.736302	0.461547	NA
ENSMUSG00000110495	0.345764	1.92731	4.0345	0.477706	0.632859	NA
ENSMUSG00000110568	0.316222	-1.77875	4.04217	-0.440048	0.659902	NA
ENSMUSG00000110619	0.345764	1.92731	4.0345	0.477706	0.632859	NA
ENSMUSG00000110658	0.180347	-0.929189	4.08047	-0.227716	0.819867	NA
ENSMUSG00000110693	0.32276	0.032592	4.06375	0.00802018	0.993601	NA
ENSMUSG00000110724	0.329298	1.86607	4.03995	0.461903	0.644151	NA
ENSMUSG00000110761	0.164649	0.994365	4.08047	0.243689	0.807472	NA
ENSMUSG00000110845	0.31003	-1.75406	4.04447	-0.433694	0.664511	NA
ENSMUSG00000110896	0.498541	2.46203	3.99239	0.616681	0.537445	NA
ENSMUSG00000110930	0.172882	0.994365	4.08047	0.243689	0.807472	NA
ENSMUSG00000111059	0.335362	-1.85132	3.97122	-0.466185	0.641083	NA
ENSMUSG00000111210	0.329298	1.86607	4.03995	0.461903	0.644151	NA
ENSMUSG00000111213	0.498541	2.46203	3.99239	0.616681	0.537445	NA
ENSMUSG00000111327	0.16618	0.994365	4.08047	0.243689	0.807472	NA
ENSMUSG00000111362	0	NA	NA	NA	NA	NA
ENSMUSG00000111363	0	NA	NA	NA	NA	NA
ENSMUSG00000111411	0.518646	2.5138	3.93477	0.63887	0.522908	NA
ENSMUSG00000111429	0.346527	0.0325926	3.95962	0.00823125	0.993432	NA
ENSMUSG00000111436	0.346527	0.0325926	3.95962	0.00823125	0.993432	NA
ENSMUSG00000111442	0.330993	0.0325922	4.0264	0.00809462	0.993541	NA
ENSMUSG00000111450	0	NA	NA	NA	NA	NA
ENSMUSG00000111485	0.346527	0.0325926	3.95962	0.00823125	0.993432	NA
ENSMUSG00000111582	0.16618	0.994365	4.08047	0.243689	0.807472	NA
ENSMUSG00000111635	0	NA	NA	NA	NA	NA
ENSMUSG00000111654	0	NA	NA	NA	NA	NA
ENSMUSG00000111794	0.480871	-0.819283	3.53006	-0.232087	0.81647	NA
ENSMUSG00000111796	0.316222	-1.77875	4.04217	-0.440048	0.659902	NA
ENSMUSG00000111843	0.339062	1.90256	3.95391	0.481185	0.630385	NA
ENSMUSG00000111904	0.487409	0.905512	3.51474	0.257633	0.79669	NA
ENSMUSG00000111928	0.33083	1.87195	3.98834	0.469355	0.638816	NA
ENSMUSG00000111945	0.474679	-0.795698	3.54448	-0.22449	0.822376	NA
ENSMUSG00000111954	0.319664	0.0325919	4.07816	0.00799181	0.993624	NA
ENSMUSG00000111974	0.158111	-0.929189	4.08047	-0.227716	0.819867	NA
ENSMUSG00000111982	0	NA	NA	NA	NA	NA
ENSMUSG00000111987	0	NA	NA	NA	NA	NA
ENSMUSG00000112021	0.172882	0.994365	4.08047	0.243689	0.807472	NA
ENSMUSG00000112103	0.155015	-0.929189	4.08047	-0.227716	0.819867	NA
ENSMUSG00000112115	0	NA	NA	NA	NA	NA
ENSMUSG00000112149	0.33083	1.87195	3.98834	0.469355	0.638816	NA
ENSMUSG00000112269	0.155015	-0.929189	4.08047	-0.227716	0.819867	NA
ENSMUSG00000112314	0.16618	0.994365	4.08047	0.243689	0.807472	NA
ENSMUSG00000112320	0.16618	0.994365	4.08047	0.243689	0.807472	NA
ENSMUSG00000112437	0.33083	1.87195	3.98834	0.469355	0.638816	NA
ENSMUSG00000112459	0.510413	2.49211	3.38462	0.736302	0.461547	NA
ENSMUSG00000112471	0.493947	2.4499	3.99612	0.613071	0.539829	NA
ENSMUSG00000112498	0.16618	0.994365	4.08047	0.243689	0.807472	NA
ENSMUSG00000112579	0.498541	2.46203	3.99239	0.616681	0.537445	NA
ENSMUSG00000112599	0	NA	NA	NA	NA	NA
ENSMUSG00000112677	0.180347	-0.929189	4.08047	-0.227716	0.819867	NA
ENSMUSG00000112727	0.337531	1.89688	3.96021	0.478986	0.631949	NA
ENSMUSG00000112728	0.172882	0.994365	4.08047	0.243689	0.807472	NA
ENSMUSG00000112735	0	NA	NA	NA	NA	NA
ENSMUSG00000112747	0.541041	-2.53373	3.88175	-0.652728	0.513931	NA
ENSMUSG00000112758	0.172882	0.994365	4.08047	0.243689	0.807472	NA
ENSMUSG00000112759	0.482912	-0.795875	3.52345	-0.22588	0.821295	NA
ENSMUSG00000112858	0.172882	0.994365	4.08047	0.243689	0.807472	NA
ENSMUSG00000112870	0	NA	NA	NA	NA	NA
ENSMUSG00000112884	0.339062	1.90256	3.95391	0.481185	0.630385	NA
ENSMUSG00000112901	0	NA	NA	NA	NA	NA
ENSMUSG00000112905	0.319664	0.0325919	4.07816	0.00799181	0.993624	NA
ENSMUSG00000112930	0.541041	-2.53373	3.88175	-0.652728	0.513931	NA
ENSMUSG00000112953	0.345764	1.92731	4.0345	0.477706	0.632859	NA
ENSMUSG00000112972	0.485845	0.912116	3.10303	0.293944	0.768801	NA
ENSMUSG00000113059	0.33083	1.87195	3.98834	0.469355	0.638816	NA
ENSMUSG00000113100	0.486008	-0.811216	3.10124	-0.261578	0.793647	NA
ENSMUSG00000113101	0	NA	NA	NA	NA	NA
ENSMUSG00000113190	0.329298	1.86607	4.03995	0.461903	0.644151	NA
ENSMUSG00000113246	0.324291	0.032592	4.05669	0.00803414	0.99359	NA
ENSMUSG00000113261	0.360694	-1.94426	4.02772	-0.48272	0.629295	NA
ENSMUSG00000113268	0.180347	-0.929189	4.08047	-0.227716	0.819867	NA
ENSMUSG00000113276	0.465045	-2.33565	3.99933	-0.584011	0.559213	NA
ENSMUSG00000113322	0.172882	0.994365	4.08047	0.243689	0.807472	NA
ENSMUSG00000113383	0.495479	2.45481	3.41921	0.717946	0.47279	NA
ENSMUSG00000113392	0.164649	0.994365	4.08047	0.243689	0.807472	NA
ENSMUSG00000113403	0.31003	-1.75406	4.04447	-0.433694	0.664511	NA
ENSMUSG00000113423	0.332361	1.87766	4.0389	0.464894	0.642007	NA
ENSMUSG00000113501	0.329298	1.86607	4.03995	0.461903	0.644151	NA
ENSMUSG00000113521	0.31003	-1.75406	4.04447	-0.433694	0.664511	NA
ENSMUSG00000113534	0.338458	-1.86301	3.95841	-0.470647	0.637893	NA
ENSMUSG00000113578	0.474332	-2.36149	3.9977	-0.590711	0.554714	NA
ENSMUSG00000113579	0	NA	NA	NA	NA	NA
ENSMUSG00000113612	0.500779	0.963632	3.48848	0.276233	0.782369	NA
ENSMUSG00000113674	0.510413	2.49211	3.38462	0.736302	0.461547	NA
ENSMUSG00000113691	0.158111	-0.929189	4.08047	-0.227716	0.819867	NA
ENSMUSG00000113735	0.525343	-0.975811	3.43562	-0.284027	0.776389	NA
ENSMUSG00000113787	0.360694	-1.94426	4.02772	-0.48272	0.629295	NA
ENSMUSG00000113788	0.31003	-1.75406	4.04447	-0.433694	0.664511	NA
ENSMUSG00000113795	0	NA	NA	NA	NA	NA
ENSMUSG00000113847	0.515709	-2.46795	3.37667	-0.730881	0.464852	NA
ENSMUSG00000113855	0.324291	0.032592	4.05669	0.00803414	0.99359	NA
ENSMUSG00000113869	0.33083	1.87195	3.98834	0.469355	0.638816	NA
ENSMUSG00000113875	0.172882	0.994365	4.08047	0.243689	0.807472	NA
ENSMUSG00000113941	0.164649	0.994365	4.08047	0.243689	0.807472	NA
ENSMUSG00000113981	0.180347	-0.929189	4.08047	-0.227716	0.819867	NA
ENSMUSG00000113985	0.180347	-0.929189	4.08047	-0.227716	0.819867	NA
ENSMUSG00000113993	0	NA	NA	NA	NA	NA
ENSMUSG00000114035	0.172882	0.994365	4.08047	0.243689	0.807472	NA
ENSMUSG00000114038	0	NA	NA	NA	NA	NA
ENSMUSG00000114048	0.316222	-1.77875	4.04217	-0.440048	0.659902	NA
ENSMUSG00000114086	0.51134	-0.896738	3.05714	-0.293326	0.769273	NA
ENSMUSG00000114102	0.474332	-2.36149	3.9977	-0.590711	0.554714	NA
ENSMUSG00000114103	0.345764	1.92731	4.0345	0.477706	0.632859	NA
ENSMUSG00000114131	0.344996	0.0325926	3.966	0.008218	0.993443	NA
ENSMUSG00000114141	0.316222	-1.77875	4.04217	-0.440048	0.659902	NA
ENSMUSG00000114209	0.526111	0.963365	3.42912	0.280937	0.778759	NA
ENSMUSG00000114238	0.329298	1.86607	4.03995	0.461903	0.644151	NA
ENSMUSG00000114293	0.503712	2.47548	2.98704	0.828741	0.407251	NA
ENSMUSG00000114350	0.180347	-0.929189	4.08047	-0.227716	0.819867	NA
ENSMUSG00000114359	0.345764	1.92731	4.0345	0.477706	0.632859	NA
ENSMUSG00000114455	0	NA	NA	NA	NA	NA
ENSMUSG00000114541	0.33083	1.87195	3.98834	0.469355	0.638816	NA
ENSMUSG00000114563	0.16618	0.994365	4.08047	0.243689	0.807472	NA
ENSMUSG00000114613	0	NA	NA	NA	NA	NA
ENSMUSG00000114644	0.172882	0.994365	4.08047	0.243689	0.807472	NA
ENSMUSG00000114657	0	NA	NA	NA	NA	NA
ENSMUSG00000114751	0.313126	-1.76645	4.04331	-0.436881	0.662198	NA
ENSMUSG00000114792	0.16618	0.994365	4.08047	0.243689	0.807472	NA
ENSMUSG00000114801	0.155015	-0.929189	4.08047	-0.227716	0.819867	NA
ENSMUSG00000114803	0.525343	-0.975811	3.43562	-0.284027	0.776389	NA
ENSMUSG00000114809	0	NA	NA	NA	NA	NA
ENSMUSG00000114826	0.172882	0.994365	4.08047	0.243689	0.807472	NA
ENSMUSG00000114883	0.497173	0.939477	3.0823	0.304798	0.76052	NA
ENSMUSG00000114905	0.344996	0.0325926	3.966	0.008218	0.993443	NA
ENSMUSG00000114935	0.180347	-0.929189	4.08047	-0.227716	0.819867	NA
ENSMUSG00000114936	0.313126	-1.76645	4.04331	-0.436881	0.662198	NA
ENSMUSG00000115071	0	NA	NA	NA	NA	NA
ENSMUSG00000115151	0.158111	-0.929189	4.08047	-0.227716	0.819867	NA
ENSMUSG00000115167	0.16618	0.994365	4.08047	0.243689	0.807472	NA
ENSMUSG00000115221	0	NA	NA	NA	NA	NA
ENSMUSG00000115224	0.338458	-1.86301	3.95841	-0.470647	0.637893	NA
ENSMUSG00000115227	0	NA	NA	NA	NA	NA
ENSMUSG00000115231	0.49701	2.4587	3.41579	0.719804	0.471646	NA
ENSMUSG00000115322	0.313126	-1.76645	4.04331	-0.436881	0.662198	NA
ENSMUSG00000115356	0.158111	-0.929189	4.08047	-0.227716	0.819867	NA
ENSMUSG00000115371	0.158111	-0.929189	4.08047	-0.227716	0.819867	NA
ENSMUSG00000115386	0.345764	1.92731	4.0345	0.477706	0.632859	NA
ENSMUSG00000115390	0.164649	0.994365	4.08047	0.243689	0.807472	NA
ENSMUSG00000115391	0.353229	0.0325928	3.93219	0.00828873	0.993387	NA
ENSMUSG00000115399	0.482912	-0.795875	3.52345	-0.22588	0.821295	NA
ENSMUSG00000115433	0.180347	-0.929189	4.08047	-0.227716	0.819867	NA
ENSMUSG00000115458	0	NA	NA	NA	NA	NA
ENSMUSG00000115468	0	NA	NA	NA	NA	NA
ENSMUSG00000115472	0	NA	NA	NA	NA	NA
ENSMUSG00000115483	0.16618	0.994365	4.08047	0.243689	0.807472	NA
ENSMUSG00000115564	0.482402	-0.819305	3.52619	-0.232349	0.816267	NA
ENSMUSG00000115631	0.158111	-0.929189	4.08047	-0.227716	0.819867	NA
ENSMUSG00000115676	0.541041	-2.53373	3.88175	-0.652728	0.513931	NA
ENSMUSG00000115698	0.164649	0.994365	4.08047	0.243689	0.807472	NA
ENSMUSG00000115727	0.485845	0.912116	3.10303	0.293944	0.768801	NA
ENSMUSG00000115738	0.180347	-0.929189	4.08047	-0.227716	0.819867	NA
ENSMUSG00000115763	0.16618	0.994365	4.08047	0.243689	0.807472	NA
ENSMUSG00000115768	0.324291	0.032592	4.05669	0.00803414	0.99359	NA
ENSMUSG00000115826	0.164649	0.994365	4.08047	0.243689	0.807472	NA
ENSMUSG00000115898	0.16618	0.994365	4.08047	0.243689	0.807472	NA
ENSMUSG00000115924	0.511944	2.4959	3.38141	0.738125	0.460439	NA
ENSMUSG00000116303	0.344996	0.0325926	3.966	0.008218	0.993443	NA
ENSMUSG00000116345	0.353229	0.0325928	3.93219	0.00828873	0.993387	NA
ENSMUSG00000116414	0.316222	-1.77875	4.04217	-0.440048	0.659902	NA
ENSMUSG00000116445	0.360694	-1.94426	4.02772	-0.48272	0.629295	NA
ENSMUSG00000116499	0.155015	-0.929189	4.08047	-0.227716	0.819867	NA
ENSMUSG00000116543	0.49701	2.4587	3.41579	0.719804	0.471646	NA
ENSMUSG00000116609	0.533576	-0.975539	3.41696	-0.285499	0.775262	NA
ENSMUSG00000116615	0.526111	0.963365	3.42912	0.280937	0.778759	NA
ENSMUSG00000116639	0.164649	0.994365	4.08047	0.243689	0.807472	NA
ENSMUSG00000116698	0.172882	0.994365	4.08047	0.243689	0.807472	NA
ENSMUSG00000116705	0.158111	-0.929189	4.08047	-0.227716	0.819867	NA
ENSMUSG00000116713	0	NA	NA	NA	NA	NA
ENSMUSG00000116727	0.172882	0.994365	4.08047	0.243689	0.807472	NA
ENSMUSG00000116747	0.339062	1.90256	3.95391	0.481185	0.630385	NA
ENSMUSG00000116780	0.511944	2.4959	3.38141	0.738125	0.460439	NA
ENSMUSG00000116814	0.353229	0.0325928	3.93219	0.00828873	0.993387	NA
ENSMUSG00000116820	0	NA	NA	NA	NA	NA
ENSMUSG00000116830	0.345764	1.92731	4.0345	0.477706	0.632859	NA
ENSMUSG00000116861	0.474679	-0.795698	3.54448	-0.22449	0.822376	NA
ENSMUSG00000116900	0.32276	0.032592	4.06375	0.00802018	0.993601	NA
ENSMUSG00000117074	0.329298	1.86607	4.03995	0.461903	0.644151	NA
ENSMUSG00000117096	0.332361	1.87766	4.0389	0.464894	0.642007	NA
ENSMUSG00000117117	0.465045	-2.33565	3.99933	-0.584011	0.559213	NA
ENSMUSG00000117344	0.465045	-2.33565	3.99933	-0.584011	0.559213	NA
ENSMUSG00000117400	0.164649	0.994365	4.08047	0.243689	0.807472	NA
ENSMUSG00000117420	0.155015	-0.929189	4.08047	-0.227716	0.819867	NA
ENSMUSG00000117484	0.48894	0.912136	3.09691	0.294531	0.768352	NA
ENSMUSG00000117488	0.33083	1.87195	3.98834	0.469355	0.638816	NA
ENSMUSG00000117495	0.344996	0.0325926	3.966	0.008218	0.993443	NA
ENSMUSG00000117496	0.512708	0.916621	3.45485	0.265314	0.790768	NA
ENSMUSG00000117524	0.172882	0.994365	4.08047	0.243689	0.807472	NA
ENSMUSG00000117552	0.180347	-0.929189	4.08047	-0.227716	0.819867	NA
ENSMUSG00000117585	0.465045	-2.33565	3.99933	-0.584011	0.559213	NA
ENSMUSG00000117616	0	NA	NA	NA	NA	NA
ENSMUSG00000117657	0.465045	-2.33565	3.99933	-0.584011	0.559213	NA
ENSMUSG00000117685	0.180347	-0.929189	4.08047	-0.227716	0.819867	NA
ENSMUSG00000117705	0.158111	-0.929189	4.08047	-0.227716	0.819867	NA
ENSMUSG00000117791	0	NA	NA	NA	NA	NA
ENSMUSG00000117859	0.164649	0.994365	4.08047	0.243689	0.807472	NA
ENSMUSG00000117862	0.32276	0.032592	4.06375	0.00802018	0.993601	NA
ENSMUSG00000117908	0	NA	NA	NA	NA	NA
ENSMUSG00000117914	0.172882	0.994365	4.08047	0.243689	0.807472	NA
ENSMUSG00000117917	0.155015	-0.929189	4.08047	-0.227716	0.819867	NA
ENSMUSG00000117976	0.172882	0.994365	4.08047	0.243689	0.807472	NA
ENSMUSG00000117987	0.338458	-1.86301	3.95841	-0.470647	0.637893	NA
ENSMUSG00000117998	0.339062	1.90256	3.95391	0.481185	0.630385	NA
ENSMUSG00000118021	0.495479	2.45481	3.41921	0.717946	0.47279	NA
ENSMUSG00000118033	0.155015	-0.929189	4.08047	-0.227716	0.819867	NA
ENSMUSG00000118089	0.319664	0.0325919	4.07816	0.00799181	0.993624	NA
ENSMUSG00000118113	0.329298	1.86607	4.03995	0.461903	0.644151	NA
ENSMUSG00000118169	0.503875	0.963599	3.48098	0.276818	0.78192	NA
ENSMUSG00000118185	0.339062	1.90256	3.95391	0.481185	0.630385	NA
ENSMUSG00000118198	0.313126	-1.76645	4.04331	-0.436881	0.662198	NA
ENSMUSG00000118203	0	NA	NA	NA	NA	NA
ENSMUSG00000118251	0.345764	1.92731	4.0345	0.477706	0.632859	NA
ENSMUSG00000118294	0.495642	0.934376	3.08498	0.302879	0.761982	NA
ENSMUSG00000118367	0.487376	0.916528	3.51554	0.260707	0.794318	NA
ENSMUSG00000118372	0.180347	-0.929189	4.08047	-0.227716	0.819867	NA
ENSMUSG00000118392	0.508244	-0.886171	3.06231	-0.28938	0.772291	NA
ENSMUSG00000118421	0.158111	-0.929189	4.08047	-0.227716	0.819867	NA
ENSMUSG00000118498	0.474332	-2.36149	3.9977	-0.590711	0.554714	NA
ENSMUSG00000118518	0.172882	0.994365	4.08047	0.243689	0.807472	NA
ENSMUSG00000118576	0.468141	-2.34661	3.48619	-0.673117	0.500873	NA
ENSMUSG00000004344	0	NA	NA	NA	NA	NA
ENSMUSG00000018868	0.164649	0.994365	4.08047	0.243689	0.807472	NA
ENSMUSG00000021342	0.155015	-0.929189	4.08047	-0.227716	0.819867	NA
ENSMUSG00000027762	0	NA	NA	NA	NA	NA
ENSMUSG00000029255	0.321195	0.0325919	4.071	0.00800587	0.993612	NA
ENSMUSG00000030001	0.164649	0.994365	4.08047	0.243689	0.807472	NA
ENSMUSG00000030178	0.324291	0.032592	4.05669	0.00803414	0.99359	NA
ENSMUSG00000031449	0.172882	0.994365	4.08047	0.243689	0.807472	NA
ENSMUSG00000031682	0	NA	NA	NA	NA	NA
ENSMUSG00000034486	0.346527	0.0325926	3.95962	0.00823125	0.993432	NA
ENSMUSG00000000394	0.313126	-1.76645	4.04331	-0.436881	0.662198	NA
ENSMUSG00000011349	0.33083	1.87195	3.98834	0.469355	0.638816	NA
ENSMUSG00000014529	0.360694	-1.94426	4.02772	-0.48272	0.629295	NA
ENSMUSG00000015579	0.637927	-1.37847	3.20853	-0.429626	0.667468	NA
ENSMUSG00000018263	0.335362	-1.85132	3.97122	-0.466185	0.641083	NA
ENSMUSG00000019913	0.498541	2.46203	3.99239	0.616681	0.537445	NA
ENSMUSG00000020428	0.670055	1.53252	2.78273	0.550723	0.581823	NA
ENSMUSG00000021056	0.476211	-0.795731	3.54052	-0.22475	0.822174	NA
ENSMUSG00000021456	0.518805	-2.47565	3.37032	-0.734545	0.462617	NA
ENSMUSG00000021797	0.155015	-0.929189	4.08047	-0.227716	0.819867	NA
ENSMUSG00000022315	0.497173	0.939477	3.0823	0.304798	0.76052	NA
ENSMUSG00000022347	0.503712	2.47548	2.98704	0.828741	0.407251	NA
ENSMUSG00000022586	0.16618	0.994365	4.08047	0.243689	0.807472	NA
ENSMUSG00000022596	0.172882	0.994365	4.08047	0.243689	0.807472	NA
ENSMUSG00000022809	0.180347	-0.929189	4.08047	-0.227716	0.819867	NA
ENSMUSG00000022991	0.691528	2.92906	3.55042	0.824991	0.409377	NA
ENSMUSG00000023013	0.706458	-0.0420215	3.11475	-0.0134912	0.989236	NA
ENSMUSG00000023176	0	NA	NA	NA	NA	NA
ENSMUSG00000023387	0.164649	0.994365	4.08047	0.243689	0.807472	NA
ENSMUSG00000024105	0.330993	0.0325922	4.0264	0.00809462	0.993541	NA
ENSMUSG00000024366	0.634321	-1.39003	2.8225	-0.492482	0.622378	NA
ENSMUSG00000024386	0	NA	NA	NA	NA	NA
ENSMUSG00000024731	0.503875	0.963599	3.48098	0.276818	0.78192	NA
ENSMUSG00000025328	0	NA	NA	NA	NA	NA
ENSMUSG00000025783	0.664722	2.87701	3.59698	0.79984	0.423804	NA
ENSMUSG00000025952	0.637417	-1.3977	2.81899	-0.495816	0.620024	NA
ENSMUSG00000026327	0.642391	0.0859414	3.20263	0.0268346	0.978592	NA
ENSMUSG00000026394	0	NA	NA	NA	NA	NA
ENSMUSG00000026415	0.656557	-1.44282	2.79787	-0.515687	0.606073	NA
ENSMUSG00000026560	0.346527	0.0325926	3.95962	0.00823125	0.993432	NA
ENSMUSG00000026582	0.684985	-1.50855	2.76834	-0.544929	0.585803	NA
ENSMUSG00000026729	0.655794	0.131159	3.18307	0.041205	0.967132	NA
ENSMUSG00000026943	0.16618	0.994365	4.08047	0.243689	0.807472	NA
ENSMUSG00000027249	0.670819	-0.00995117	2.81017	-0.00354113	0.997175	NA
ENSMUSG00000027481	0.329298	1.86607	4.03995	0.461903	0.644151	NA
ENSMUSG00000029235	0.344996	0.0325926	3.966	0.008218	0.993443	NA
ENSMUSG00000029275	0.335362	-1.85132	3.97122	-0.466185	0.641083	NA
ENSMUSG00000029377	0	NA	NA	NA	NA	NA
ENSMUSG00000030160	0.172882	0.994365	4.08047	0.243689	0.807472	NA
ENSMUSG00000030427	0.16618	0.994365	4.08047	0.243689	0.807472	NA
ENSMUSG00000031965	0.681126	0.0423107	2.79872	0.0151179	0.987938	NA
ENSMUSG00000035932	0.346527	0.0325926	3.95962	0.00823125	0.993432	NA
ENSMUSG00000036027	0.335362	-1.85132	3.97122	-0.466185	0.641083	NA
ENSMUSG00000036805	0.503875	0.963599	3.48098	0.276818	0.78192	NA
ENSMUSG00000036921	0.345764	1.92731	4.0345	0.477706	0.632859	NA
ENSMUSG00000038624	0.353229	0.0325928	3.93219	0.00828873	0.993387	NA
ENSMUSG00000038925	0	NA	NA	NA	NA	NA
ENSMUSG00000040165	0.155015	-0.929189	4.08047	-0.227716	0.819867	NA
ENSMUSG00000040514	0.158111	-0.929189	4.08047	-0.227716	0.819867	NA
ENSMUSG00000042414	0.669451	-1.45767	2.78283	-0.523807	0.600413	NA
ENSMUSG00000043310	0.632443	-2.77609	3.6606	-0.75837	0.44823	NA
ENSMUSG00000043346	0.155015	-0.929189	4.08047	-0.227716	0.819867	NA
ENSMUSG00000043931	0.31003	-1.75406	4.04447	-0.433694	0.664511	NA
ENSMUSG00000043932	0.476211	-0.795731	3.54052	-0.22475	0.822174	NA
ENSMUSG00000044103	0.629694	-1.37836	3.22261	-0.427714	0.668859	NA
ENSMUSG00000044923	0.345764	1.92731	4.0345	0.477706	0.632859	NA
ENSMUSG00000045291	0.465045	-2.33565	3.99933	-0.584011	0.559213	NA
ENSMUSG00000045391	0.316222	-1.77875	4.04217	-0.440048	0.659902	NA
ENSMUSG00000046145	0.327897	0.0325921	4.04028	0.0080668	0.993564	NA
ENSMUSG00000046173	0.487376	0.916528	3.51554	0.260707	0.794318	NA
ENSMUSG00000046804	0	NA	NA	NA	NA	NA
ENSMUSG00000046924	0	NA	NA	NA	NA	NA
ENSMUSG00000047751	0.155015	-0.929189	4.08047	-0.227716	0.819867	NA
ENSMUSG00000048938	0.663354	1.51723	2.78976	0.543856	0.586541	NA
ENSMUSG00000048992	0.492546	0.934384	3.09098	0.302293	0.762429	NA
ENSMUSG00000049560	0.172882	0.994365	4.08047	0.243689	0.807472	NA
ENSMUSG00000050553	0.330993	0.0325922	4.0264	0.00809462	0.993541	NA
ENSMUSG00000051209	0.330993	0.0325922	4.0264	0.00809462	0.993541	NA
ENSMUSG00000051748	0.653556	1.50109	3.18764	0.47091	0.637705	NA
ENSMUSG00000051986	0.155015	-0.929189	4.08047	-0.227716	0.819867	NA
ENSMUSG00000053044	0.490377	-2.40448	3.43363	-0.700274	0.483756	NA
ENSMUSG00000053101	0.31003	-1.75406	4.04447	-0.433694	0.664511	NA
ENSMUSG00000053287	0.664722	2.87701	3.59698	0.79984	0.423804	NA
ENSMUSG00000053490	0.172882	0.994365	4.08047	0.243689	0.807472	NA
ENSMUSG00000053852	0.329298	1.86607	4.03995	0.461903	0.644151	NA
ENSMUSG00000054746	0.648963	1.4897	3.19412	0.466388	0.640938	NA
ENSMUSG00000055403	0	NA	NA	NA	NA	NA
ENSMUSG00000055771	0.16618	0.994365	4.08047	0.243689	0.807472	NA
ENSMUSG00000056300	0.49701	2.4587	3.41579	0.719804	0.471646	NA
ENSMUSG00000056943	0.504638	-0.89683	3.06961	-0.292165	0.770161	NA
ENSMUSG00000057381	0	NA	NA	NA	NA	NA
ENSMUSG00000058063	0.16618	0.994365	4.08047	0.243689	0.807472	NA
ENSMUSG00000058816	0.164649	0.994365	4.08047	0.243689	0.807472	NA
ENSMUSG00000059383	0	NA	NA	NA	NA	NA
ENSMUSG00000059571	0.64086	0.0772935	2.84499	0.0271683	0.978326	NA
ENSMUSG00000059657	0.155015	-0.929189	4.08047	-0.227716	0.819867	NA
ENSMUSG00000060024	0.664722	2.87701	3.59698	0.79984	0.423804	NA
ENSMUSG00000060556	0.487376	0.916528	3.51554	0.260707	0.794318	NA
ENSMUSG00000060794	0.629694	-1.37836	3.22261	-0.427714	0.668859	NA
ENSMUSG00000061488	0.313126	-1.76645	4.04331	-0.436881	0.662198	NA
ENSMUSG00000061540	0.332361	1.87766	4.0389	0.464894	0.642007	NA
ENSMUSG00000061833	0.338458	-1.86301	3.95841	-0.470647	0.637893	NA
ENSMUSG00000061969	0.353229	0.0325928	3.93219	0.00828873	0.993387	NA
ENSMUSG00000061991	0.492546	0.934384	3.09098	0.302293	0.762429	NA
ENSMUSG00000062524	0.487376	0.916528	3.51554	0.260707	0.794318	NA
ENSMUSG00000062651	0	NA	NA	NA	NA	NA
ENSMUSG00000062727	0.332361	1.87766	4.0389	0.464894	0.642007	NA
ENSMUSG00000063277	0.664722	2.87701	3.59698	0.79984	0.423804	NA
ENSMUSG00000064596	0.66319	2.87459	3.09001	0.930285	0.352224	NA
ENSMUSG00000064606	0.489104	-0.819398	3.50943	-0.233484	0.815385	NA
ENSMUSG00000064620	0	NA	NA	NA	NA	NA
ENSMUSG00000064724	0	NA	NA	NA	NA	NA
ENSMUSG00000064994	0.319664	0.0325919	4.07816	0.00799181	0.993624	NA
ENSMUSG00000065057	0.500779	0.963632	3.48848	0.276233	0.782369	NA
ENSMUSG00000065127	0	NA	NA	NA	NA	NA
ENSMUSG00000065200	0.699151	-2.90483	3.04592	-0.953679	0.340246	NA
ENSMUSG00000065206	0.663354	1.51723	2.78976	0.543856	0.586541	NA
ENSMUSG00000065417	0.339062	1.90256	3.95391	0.481185	0.630385	NA
ENSMUSG00000065433	0.338458	-1.86301	3.95841	-0.470647	0.637893	NA
ENSMUSG00000065498	0.505243	2.47933	3.39562	0.730157	0.465294	NA
ENSMUSG00000065505	0.66696	1.53253	2.78663	0.549959	0.582348	NA
ENSMUSG00000065610	0	NA	NA	NA	NA	NA
ENSMUSG00000065643	0.345764	1.92731	4.0345	0.477706	0.632859	NA
ENSMUSG00000065686	0.329298	1.86607	4.03995	0.461903	0.644151	NA
ENSMUSG00000065725	0.180347	-0.929189	4.08047	-0.227716	0.819867	NA
ENSMUSG00000065935	0.158111	-0.929189	4.08047	-0.227716	0.819867	NA
ENSMUSG00000066257	0.486008	-0.811216	3.10124	-0.261578	0.793647	NA
ENSMUSG00000066626	0.482912	-0.795875	3.52345	-0.22588	0.821295	NA
ENSMUSG00000066682	0.332361	1.87766	4.0389	0.464894	0.642007	NA
ENSMUSG00000067147	0	NA	NA	NA	NA	NA
ENSMUSG00000067604	0.670055	1.53252	2.78273	0.550723	0.581823	NA
ENSMUSG00000067649	0.518646	2.5138	3.93477	0.63887	0.522908	NA
ENSMUSG00000067813	0.70569	-1.56449	3.11996	-0.501447	0.616057	NA
ENSMUSG00000068086	0.484313	0.90549	3.52248	0.25706	0.797132	NA
ENSMUSG00000068341	0	NA	NA	NA	NA	NA
ENSMUSG00000069265	0.533576	-0.975539	3.41696	-0.285499	0.775262	NA
ENSMUSG00000070111	0	NA	NA	NA	NA	NA
ENSMUSG00000070127	0.158111	-0.929189	4.08047	-0.227716	0.819867	NA
ENSMUSG00000070225	0.155015	-0.929189	4.08047	-0.227716	0.819867	NA
ENSMUSG00000070419	0.158111	-0.929189	4.08047	-0.227716	0.819867	NA
ENSMUSG00000072381	0.164649	0.994365	4.08047	0.243689	0.807472	NA
ENSMUSG00000072492	0.519409	0.939383	3.04097	0.308909	0.757391	NA
ENSMUSG00000072601	0.62006	-2.74992	3.68503	-0.746242	0.455521	NA
ENSMUSG00000072789	0.316222	-1.77875	4.04217	-0.440048	0.659902	NA
ENSMUSG00000073145	0.62006	-2.74992	3.68503	-0.746242	0.455521	NA
ENSMUSG00000073458	0.16618	0.994365	4.08047	0.243689	0.807472	NA
ENSMUSG00000074028	0.319664	0.0325919	4.07816	0.00799181	0.993624	NA
ENSMUSG00000074236	0.319664	0.0325919	4.07816	0.00799181	0.993624	NA
ENSMUSG00000074397	0.480871	-0.819283	3.53006	-0.232087	0.81647	NA
ENSMUSG00000074763	0.485845	0.912116	3.10303	0.293944	0.768801	NA
ENSMUSG00000074780	0.158111	-0.929189	4.08047	-0.227716	0.819867	NA
ENSMUSG00000075025	0.490472	0.916539	3.50788	0.26128	0.793876	NA
ENSMUSG00000075359	0.504638	-0.89683	3.06961	-0.292165	0.770161	NA
ENSMUSG00000076049	0.316222	-1.77875	4.04217	-0.440048	0.659902	NA
ENSMUSG00000076241	0.487409	0.905512	3.51474	0.257633	0.79669	NA
ENSMUSG00000076364	0.642391	0.0859414	3.20263	0.0268346	0.978592	NA
ENSMUSG00000076490	0.339062	1.90256	3.95391	0.481185	0.630385	NA
ENSMUSG00000076497	0.699151	-2.90483	3.04592	-0.953679	0.340246	NA
ENSMUSG00000076500	0.65889	0.113738	2.82378	0.0402787	0.967871	NA
ENSMUSG00000076587	0.32276	0.032592	4.06375	0.00802018	0.993601	NA
ENSMUSG00000076594	0	NA	NA	NA	NA	NA
ENSMUSG00000077107	0.345764	1.92731	4.0345	0.477706	0.632859	NA
ENSMUSG00000077176	0.64552	0.0527434	3.19798	0.0164927	0.986841	NA
ENSMUSG00000077200	0.635886	-1.39768	2.82106	-0.495446	0.620285	NA
ENSMUSG00000077461	0.337531	1.89688	3.96021	0.478986	0.631949	NA
ENSMUSG00000077607	0.660291	1.51013	2.79301	0.540682	0.588727	NA
ENSMUSG00000077611	0.16618	0.994365	4.08047	0.243689	0.807472	NA
ENSMUSG00000077613	0.632443	-2.77609	3.6606	-0.75837	0.44823	NA
ENSMUSG00000077644	0.684058	1.51365	2.50682	0.603814	0.545967	NA
ENSMUSG00000077772	0.32276	0.032592	4.06375	0.00802018	0.993601	NA
ENSMUSG00000077780	0.164649	0.994365	4.08047	0.243689	0.807472	NA
ENSMUSG00000077791	0.158111	-0.929189	4.08047	-0.227716	0.819867	NA
ENSMUSG00000077921	0.319664	0.0325919	4.07816	0.00799181	0.993624	NA
ENSMUSG00000078481	0.658597	2.8648	3.60805	0.794003	0.427194	NA
ENSMUSG00000078518	0.316222	-1.77875	4.04217	-0.440048	0.659902	NA
ENSMUSG00000078597	0.649093	0.103348	2.8352	0.0364517	0.970922	NA
ENSMUSG00000078618	0.665428	1.52901	2.78823	0.548381	0.58343	NA
ENSMUSG00000078783	0	NA	NA	NA	NA	NA
ENSMUSG00000078876	0.678125	2.90274	3.03593	0.956127	0.339008	NA
ENSMUSG00000079261	0.495479	2.45481	3.41921	0.717946	0.47279	NA
ENSMUSG00000079602	0.664722	2.87701	3.59698	0.79984	0.423804	NA
ENSMUSG00000079889	0.62006	-2.74992	3.68503	-0.746242	0.455521	NA
ENSMUSG00000080054	0.663259	-1.44283	2.78928	-0.517276	0.604964	NA
ENSMUSG00000080544	0.180347	-0.929189	4.08047	-0.227716	0.819867	NA
ENSMUSG00000080779	0.180347	-0.929189	4.08047	-0.227716	0.819867	NA
ENSMUSG00000080870	0.512708	0.916621	3.45485	0.265314	0.790768	NA
ENSMUSG00000080874	0.693055	-0.0872476	3.13214	-0.0278556	0.977777	NA
ENSMUSG00000080916	0.360694	-1.94426	4.02772	-0.48272	0.629295	NA
ENSMUSG00000080946	0.164649	0.994365	4.08047	0.243689	0.807472	NA
ENSMUSG00000080982	0.525343	-0.975811	3.43562	-0.284027	0.776389	NA
ENSMUSG00000081077	0.329298	1.86607	4.03995	0.461903	0.644151	NA
ENSMUSG00000081093	0	NA	NA	NA	NA	NA
ENSMUSG00000081167	0.533576	-0.975539	3.41696	-0.285499	0.775262	NA
ENSMUSG00000081331	0.324291	0.032592	4.05669	0.00803414	0.99359	NA
ENSMUSG00000081460	0.33083	1.87195	3.98834	0.469355	0.638816	NA
ENSMUSG00000081572	0.172882	0.994365	4.08047	0.243689	0.807472	NA
ENSMUSG00000081585	0.485845	0.912116	3.10303	0.293944	0.768801	NA
ENSMUSG00000081614	0.155015	-0.929189	4.08047	-0.227716	0.819867	NA
ENSMUSG00000081640	0.493473	-2.41225	3.00735	-0.802118	0.422485	NA
ENSMUSG00000081690	0.465045	-2.33565	3.99933	-0.584011	0.559213	NA
ENSMUSG00000081723	0.696056	-2.89907	3.04985	-0.950561	0.341827	NA
ENSMUSG00000081774	0.338458	-1.86301	3.95841	-0.470647	0.637893	NA
ENSMUSG00000081783	0.676594	2.89944	2.69135	1.07732	0.281338	NA
ENSMUSG00000081791	0.31003	-1.75406	4.04447	-0.433694	0.664511	NA
ENSMUSG00000081801	0.490377	-2.40448	3.43363	-0.700274	0.483756	NA
ENSMUSG00000081841	0.324291	0.032592	4.05669	0.00803414	0.99359	NA
ENSMUSG00000082073	0.324291	0.032592	4.05669	0.00803414	0.99359	NA
ENSMUSG00000082123	0.164649	0.994365	4.08047	0.243689	0.807472	NA
ENSMUSG00000082141	0.678125	2.90274	3.03593	0.956127	0.339008	NA
ENSMUSG00000082160	0.508244	-0.886171	3.06231	-0.28938	0.772291	NA
ENSMUSG00000082164	0.70569	-1.56449	3.11996	-0.501447	0.616057	NA
ENSMUSG00000082189	0.339062	1.90256	3.95391	0.481185	0.630385	NA
ENSMUSG00000082200	0.490377	-2.40448	3.43363	-0.700274	0.483756	NA
ENSMUSG00000082262	0.32276	0.032592	4.06375	0.00802018	0.993601	NA
ENSMUSG00000082348	0.172882	0.994365	4.08047	0.243689	0.807472	NA
ENSMUSG00000082516	0.332361	1.87766	4.0389	0.464894	0.642007	NA
ENSMUSG00000082534	0	NA	NA	NA	NA	NA
ENSMUSG00000082580	0.500011	-0.886256	3.07781	-0.287951	0.773385	NA
ENSMUSG00000082609	0.647561	0.0984748	2.837	0.0347109	0.97231	NA
ENSMUSG00000082836	0.65359	1.49465	2.80022	0.533759	0.593508	NA
ENSMUSG00000082956	0.663354	1.51723	2.78976	0.543856	0.586541	NA
ENSMUSG00000082978	0.637927	-1.37847	3.20853	-0.429626	0.667468	NA
ENSMUSG00000083016	0.164649	0.994365	4.08047	0.243689	0.807472	NA
ENSMUSG00000083155	0.629694	-1.37836	3.22261	-0.427714	0.668859	NA
ENSMUSG00000083168	0.656652	1.5011	3.1826	0.471658	0.637171	NA
ENSMUSG00000083169	0	NA	NA	NA	NA	NA
ENSMUSG00000083356	0.486008	-0.811216	3.10124	-0.261578	0.793647	NA
ENSMUSG00000083467	0.31003	-1.75406	4.04447	-0.433694	0.664511	NA
ENSMUSG00000083500	0.164649	0.994365	4.08047	0.243689	0.807472	NA
ENSMUSG00000083671	0.663354	1.51723	2.78976	0.543856	0.586541	NA
ENSMUSG00000083693	0.180347	-0.929189	4.08047	-0.227716	0.819867	NA
ENSMUSG00000083722	0.493473	-2.41225	3.00735	-0.802118	0.422485	NA
ENSMUSG00000083764	0.526874	-0.975754	3.43165	-0.28434	0.77615	NA
ENSMUSG00000083812	0.32276	0.032592	4.06375	0.00802018	0.993601	NA
ENSMUSG00000083820	0.682527	1.51015	2.76523	0.546119	0.584984	NA
ENSMUSG00000083915	0.360694	-1.94426	4.02772	-0.48272	0.629295	NA
ENSMUSG00000083917	0.484313	0.90549	3.52248	0.25706	0.797132	NA
ENSMUSG00000083971	0.33083	1.87195	3.98834	0.469355	0.638816	NA
ENSMUSG00000084090	0.172882	0.994365	4.08047	0.243689	0.807472	NA
ENSMUSG00000084094	0.339062	1.90256	3.95391	0.481185	0.630385	NA
ENSMUSG00000084148	0.479306	-0.811078	3.11468	-0.260405	0.794551	NA
ENSMUSG00000084243	0	NA	NA	NA	NA	NA
ENSMUSG00000084498	0.353229	0.0325928	3.93219	0.00828873	0.993387	NA
ENSMUSG00000084641	0.155015	-0.929189	4.08047	-0.227716	0.819867	NA
ENSMUSG00000084696	0.319664	0.0325919	4.07816	0.00799181	0.993624	NA
ENSMUSG00000084711	0.465045	-2.33565	3.99933	-0.584011	0.559213	NA
ENSMUSG00000084749	0.155015	-0.929189	4.08047	-0.227716	0.819867	NA
ENSMUSG00000084757	0.626252	-2.76558	3.11432	-0.888021	0.37453	NA
ENSMUSG00000084764	0.495642	0.934376	3.08498	0.302879	0.761982	NA
ENSMUSG00000084874	0.172882	0.994365	4.08047	0.243689	0.807472	NA
ENSMUSG00000085036	0.699151	-2.90483	3.04592	-0.953679	0.340246	NA
ENSMUSG00000085124	0.678888	1.50116	3.14742	0.476948	0.633399	NA
ENSMUSG00000085168	0.172882	0.994365	4.08047	0.243689	0.807472	NA
ENSMUSG00000085203	0.62006	-2.74992	3.68503	-0.746242	0.455521	NA
ENSMUSG00000085295	0.465045	-2.33565	3.99933	-0.584011	0.559213	NA
ENSMUSG00000085340	0.321195	0.0325919	4.071	0.00800587	0.993612	NA
ENSMUSG00000085359	0.155015	-0.929189	4.08047	-0.227716	0.819867	NA
ENSMUSG00000085411	0	NA	NA	NA	NA	NA
ENSMUSG00000085437	0.665428	1.52901	2.78823	0.548381	0.58343	NA
ENSMUSG00000085444	0.346527	0.0325926	3.95962	0.00823125	0.993432	NA
ENSMUSG00000085504	0.172882	0.994365	4.08047	0.243689	0.807472	NA
ENSMUSG00000085633	0.504638	-0.89683	3.06961	-0.292165	0.770161	NA
ENSMUSG00000085717	0	NA	NA	NA	NA	NA
ENSMUSG00000085762	0.508244	-0.886171	3.06231	-0.28938	0.772291	NA
ENSMUSG00000085991	0.158111	-0.929189	4.08047	-0.227716	0.819867	NA
ENSMUSG00000086066	0.316222	-1.77875	4.04217	-0.440048	0.659902	NA
ENSMUSG00000086123	0.155015	-0.929189	4.08047	-0.227716	0.819867	NA
ENSMUSG00000086190	0.335362	-1.85132	3.97122	-0.466185	0.641083	NA
ENSMUSG00000086258	0.525343	-0.975811	3.43562	-0.284027	0.776389	NA
ENSMUSG00000086349	0.642391	0.0859414	3.20263	0.0268346	0.978592	NA
ENSMUSG00000086493	0	NA	NA	NA	NA	NA
ENSMUSG00000086523	0.64086	0.0772935	2.84499	0.0271683	0.978326	NA
ENSMUSG00000086528	0.721387	-2.94946	3.50544	-0.841396	0.400126	NA
ENSMUSG00000086789	0.332361	1.87766	4.0389	0.464894	0.642007	NA
ENSMUSG00000086816	0.319664	0.0325919	4.07816	0.00799181	0.993624	NA
ENSMUSG00000086846	0	NA	NA	NA	NA	NA
ENSMUSG00000087003	0.660128	2.86871	3.09427	0.927104	0.353872	NA
ENSMUSG00000087004	0.684058	1.51365	2.50682	0.603814	0.545967	NA
ENSMUSG00000087110	0.683295	2.9124	3.0628	0.950893	0.341659	NA
ENSMUSG00000087276	0.526111	0.963365	3.42912	0.280937	0.778759	NA
ENSMUSG00000087279	0.321195	0.0325919	4.071	0.00800587	0.993612	NA
ENSMUSG00000087286	0.515709	-2.46795	3.37667	-0.730881	0.464852	NA
ENSMUSG00000087290	0.634321	-1.39003	2.8225	-0.492482	0.622378	NA
ENSMUSG00000087369	0.360694	-1.94426	4.02772	-0.48272	0.629295	NA
ENSMUSG00000087388	0	NA	NA	NA	NA	NA
ENSMUSG00000087540	0.31003	-1.75406	4.04447	-0.433694	0.664511	NA
ENSMUSG00000087640	0.541041	-2.53373	3.88175	-0.652728	0.513931	NA
ENSMUSG00000087641	0.652058	1.48971	3.18903	0.467137	0.640402	NA
ENSMUSG00000087767	0.316222	-1.77875	4.04217	-0.440048	0.659902	NA
ENSMUSG00000087817	0.50218	2.47165	3.40221	0.726483	0.467542	NA
ENSMUSG00000087857	0.515709	-2.46795	3.37667	-0.730881	0.464852	NA
ENSMUSG00000087936	0.33083	1.87195	3.98834	0.469355	0.638816	NA
ENSMUSG00000087995	0.468141	-2.34661	3.48619	-0.673117	0.500873	NA
ENSMUSG00000088145	0.180347	-0.929189	4.08047	-0.227716	0.819867	NA
ENSMUSG00000088172	0.353229	0.0325928	3.93219	0.00828873	0.993387	NA
ENSMUSG00000088211	0	NA	NA	NA	NA	NA
ENSMUSG00000088265	0	NA	NA	NA	NA	NA
ENSMUSG00000088485	0.533576	-0.975539	3.41696	-0.285499	0.775262	NA
ENSMUSG00000088504	0.324291	0.032592	4.05669	0.00803414	0.99359	NA
ENSMUSG00000088631	0.344996	0.0325926	3.966	0.008218	0.993443	NA
ENSMUSG00000088677	0	NA	NA	NA	NA	NA
ENSMUSG00000088707	0.172882	0.994365	4.08047	0.243689	0.807472	NA
ENSMUSG00000089005	0	NA	NA	NA	NA	NA
ENSMUSG00000089155	0.657195	1.51013	2.79699	0.539912	0.589258	NA
ENSMUSG00000089188	0.155015	-0.929189	4.08047	-0.227716	0.819867	NA
ENSMUSG00000089203	0	NA	NA	NA	NA	NA
ENSMUSG00000089209	0	NA	NA	NA	NA	NA
ENSMUSG00000089219	0.172882	0.994365	4.08047	0.243689	0.807472	NA
ENSMUSG00000089276	0.172882	0.994365	4.08047	0.243689	0.807472	NA
ENSMUSG00000089438	0	NA	NA	NA	NA	NA
ENSMUSG00000089613	0.51134	-0.896738	3.05714	-0.293326	0.769273	NA
ENSMUSG00000089709	0	NA	NA	NA	NA	NA
ENSMUSG00000089728	0.474332	-2.36149	3.9977	-0.590711	0.554714	NA
ENSMUSG00000089819	0.33083	1.87195	3.98834	0.469355	0.638816	NA
ENSMUSG00000089931	0.465045	-2.33565	3.99933	-0.584011	0.559213	NA
ENSMUSG00000089938	0.180347	-0.929189	4.08047	-0.227716	0.819867	NA
ENSMUSG00000090043	0.497173	0.939477	3.0823	0.304798	0.76052	NA
ENSMUSG00000090171	0.503875	0.963599	3.48098	0.276818	0.78192	NA
ENSMUSG00000090193	0.699151	-2.90483	3.04592	-0.953679	0.340246	NA
ENSMUSG00000090227	0.329298	1.86607	4.03995	0.461903	0.644151	NA
ENSMUSG00000090334	0.32276	0.032592	4.06375	0.00802018	0.993601	NA
ENSMUSG00000090338	0.313126	-1.76645	4.04331	-0.436881	0.662198	NA
ENSMUSG00000090467	0.172882	0.994365	4.08047	0.243689	0.807472	NA
ENSMUSG00000090500	0.648963	1.4897	3.19412	0.466388	0.640938	NA
ENSMUSG00000090552	0.480871	-0.819283	3.53006	-0.232087	0.81647	NA
ENSMUSG00000090658	0.360694	-1.94426	4.02772	-0.48272	0.629295	NA
ENSMUSG00000090868	0.707221	-1.56446	3.11773	-0.501795	0.615812	NA
ENSMUSG00000091021	0.663354	1.51723	2.78976	0.543856	0.586541	NA
ENSMUSG00000091140	0.474332	-2.36149	3.9977	-0.590711	0.554714	NA
ENSMUSG00000091165	0.329298	1.86607	4.03995	0.461903	0.644151	NA
ENSMUSG00000091304	0.172882	0.994365	4.08047	0.243689	0.807472	NA
ENSMUSG00000091401	0.16618	0.994365	4.08047	0.243689	0.807472	NA
ENSMUSG00000091583	0.504638	-0.89683	3.06961	-0.292165	0.770161	NA
ENSMUSG00000091785	0.155015	-0.929189	4.08047	-0.227716	0.819867	NA
ENSMUSG00000091816	0.493947	2.4499	3.99612	0.613071	0.539829	NA
ENSMUSG00000091897	0.172882	0.994365	4.08047	0.243689	0.807472	NA
ENSMUSG00000092182	0.498541	2.46203	3.99239	0.616681	0.537445	NA
ENSMUSG00000092202	0.360694	-1.94426	4.02772	-0.48272	0.629295	NA
ENSMUSG00000092518	0.329298	1.86607	4.03995	0.461903	0.644151	NA
ENSMUSG00000092553	0.353229	0.0325928	3.93219	0.00828873	0.993387	NA
ENSMUSG00000092572	0	NA	NA	NA	NA	NA
ENSMUSG00000092802	0.329298	1.86607	4.03995	0.461903	0.644151	NA
ENSMUSG00000092906	0.482402	-0.819305	3.52619	-0.232349	0.816267	NA
ENSMUSG00000093234	0.518646	2.5138	3.93477	0.63887	0.522908	NA
ENSMUSG00000093277	0.474332	-2.36149	3.9977	-0.590711	0.554714	NA
ENSMUSG00000093306	0.706458	-0.0420215	3.11475	-0.0134912	0.989236	NA
ENSMUSG00000093560	0.482402	-0.819305	3.52619	-0.232349	0.816267	NA
ENSMUSG00000093601	0.655121	1.49823	2.79856	0.535356	0.592403	NA
ENSMUSG00000093738	0.332361	1.87766	4.0389	0.464894	0.642007	NA
ENSMUSG00000093789	0.629694	-1.37836	3.22261	-0.427714	0.668859	NA
ENSMUSG00000093909	0.327897	0.0325921	4.04028	0.0080668	0.993564	NA
ENSMUSG00000094066	0.180347	-0.929189	4.08047	-0.227716	0.819867	NA
ENSMUSG00000094145	0.480871	-0.819283	3.53006	-0.232087	0.81647	NA
ENSMUSG00000094226	0.158111	-0.929189	4.08047	-0.227716	0.819867	NA
ENSMUSG00000094631	0.489104	-0.819398	3.50943	-0.233484	0.815385	NA
ENSMUSG00000094649	0.490472	0.916539	3.50788	0.26128	0.793876	NA
ENSMUSG00000094883	0.526111	0.963365	3.42912	0.280937	0.778759	NA
ENSMUSG00000095082	0.658597	2.8648	3.60805	0.794003	0.427194	NA
ENSMUSG00000095174	0.16618	0.994365	4.08047	0.243689	0.807472	NA
ENSMUSG00000095512	0.518646	2.5138	3.93477	0.63887	0.522908	NA
ENSMUSG00000095738	0.327897	0.0325921	4.04028	0.0080668	0.993564	NA
ENSMUSG00000095752	0.332361	1.87766	4.0389	0.464894	0.642007	NA
ENSMUSG00000096111	0.497173	0.939477	3.0823	0.304798	0.76052	NA
ENSMUSG00000096157	0.172882	0.994365	4.08047	0.243689	0.807472	NA
ENSMUSG00000096280	0	NA	NA	NA	NA	NA
ENSMUSG00000096563	0.158111	-0.929189	4.08047	-0.227716	0.819867	NA
ENSMUSG00000096607	0	NA	NA	NA	NA	NA
ENSMUSG00000096668	0.498541	2.46203	3.99239	0.616681	0.537445	NA
ENSMUSG00000096743	0.345764	1.92731	4.0345	0.477706	0.632859	NA
ENSMUSG00000097018	0.332361	1.87766	4.0389	0.464894	0.642007	NA
ENSMUSG00000097139	0.503712	2.47548	2.98704	0.828741	0.407251	NA
ENSMUSG00000097627	0.16618	0.994365	4.08047	0.243689	0.807472	NA
ENSMUSG00000097954	0.346527	0.0325926	3.95962	0.00823125	0.993432	NA
ENSMUSG00000097984	0.658597	2.8648	3.60805	0.794003	0.427194	NA
ENSMUSG00000097998	0.329298	1.86607	4.03995	0.461903	0.644151	NA
ENSMUSG00000098000	0.477775	-0.811047	3.11779	-0.260135	0.79476	NA
ENSMUSG00000098001	0.158111	-0.929189	4.08047	-0.227716	0.819867	NA
ENSMUSG00000098079	0.339062	1.90256	3.95391	0.481185	0.630385	NA
ENSMUSG00000098119	0.541041	-2.53373	3.88175	-0.652728	0.513931	NA
ENSMUSG00000098141	0.541041	-2.53373	3.88175	-0.652728	0.513931	NA
ENSMUSG00000098194	0	NA	NA	NA	NA	NA
ENSMUSG00000098241	0	NA	NA	NA	NA	NA
ENSMUSG00000098328	0.31003	-1.75406	4.04447	-0.433694	0.664511	NA
ENSMUSG00000098446	0.31003	-1.75406	4.04447	-0.433694	0.664511	NA
ENSMUSG00000098528	0.623156	-2.75908	3.15016	-0.875853	0.38111	NA
ENSMUSG00000098539	0.16618	0.994365	4.08047	0.243689	0.807472	NA
ENSMUSG00000098602	0.674424	0.0225421	2.54274	0.00886529	0.992927	NA
ENSMUSG00000098630	0	NA	NA	NA	NA	NA
ENSMUSG00000098689	0.319664	0.0325919	4.07816	0.00799181	0.993624	NA
ENSMUSG00000098691	0.519409	0.939383	3.04097	0.308909	0.757391	NA
ENSMUSG00000098715	0.332361	1.87766	4.0389	0.464894	0.642007	NA
ENSMUSG00000098822	0.623156	-2.75908	3.15016	-0.875853	0.38111	NA
ENSMUSG00000098944	0.512708	0.916621	3.45485	0.265314	0.790768	NA
ENSMUSG00000098959	0.654679	-2.82143	3.10549	-0.908527	0.3636	NA
ENSMUSG00000098968	0.158111	-0.929189	4.08047	-0.227716	0.819867	NA
ENSMUSG00000099417	0.345764	1.92731	4.0345	0.477706	0.632859	NA
ENSMUSG00000099569	0.505243	2.47933	3.39562	0.730157	0.465294	NA
ENSMUSG00000099663	0.480871	-0.819283	3.53006	-0.232087	0.81647	NA
ENSMUSG00000099804	0.493947	2.4499	3.99612	0.613071	0.539829	NA
ENSMUSG00000099946	0.653556	1.50109	3.18764	0.47091	0.637705	NA
ENSMUSG00000100029	0.698225	-0.0626549	2.78071	-0.022532	0.982024	NA
ENSMUSG00000100119	0.172882	0.994365	4.08047	0.243689	0.807472	NA
ENSMUSG00000100169	0.164649	0.994365	4.08047	0.243689	0.807472	NA
ENSMUSG00000100274	0.518646	2.5138	3.93477	0.63887	0.522908	NA
ENSMUSG00000100291	0.180347	-0.929189	4.08047	-0.227716	0.819867	NA
ENSMUSG00000100794	0	NA	NA	NA	NA	NA
ENSMUSG00000100816	0.155015	-0.929189	4.08047	-0.227716	0.819867	NA
ENSMUSG00000101107	0.490472	0.916539	3.50788	0.26128	0.793876	NA
ENSMUSG00000101153	0.31003	-1.75406	4.04447	-0.433694	0.664511	NA
ENSMUSG00000101189	0.629348	-2.77168	3.14256	-0.881982	0.377786	NA
ENSMUSG00000101613	0.329298	1.86607	4.03995	0.461903	0.644151	NA
ENSMUSG00000101648	0.511176	0.912275	3.05458	0.298658	0.765201	NA
ENSMUSG00000101656	0.16618	0.994365	4.08047	0.243689	0.807472	NA
ENSMUSG00000101834	0.346527	0.0325926	3.95962	0.00823125	0.993432	NA
ENSMUSG00000101951	0.70569	-1.56449	3.11996	-0.501447	0.616057	NA
ENSMUSG00000101955	0.50218	2.47165	3.40221	0.726483	0.467542	NA
ENSMUSG00000101958	0	NA	NA	NA	NA	NA
ENSMUSG00000102013	0.474332	-2.36149	3.9977	-0.590711	0.554714	NA
ENSMUSG00000102062	0.495642	0.934376	3.08498	0.302879	0.761982	NA
ENSMUSG00000102117	0.327897	0.0325921	4.04028	0.0080668	0.993564	NA
ENSMUSG00000102236	0.324291	0.032592	4.05669	0.00803414	0.99359	NA
ENSMUSG00000102253	0.66319	2.87459	3.09001	0.930285	0.352224	NA
ENSMUSG00000102352	0.503107	-0.896851	3.07249	-0.291897	0.770365	NA
ENSMUSG00000102384	0.471237	-2.35496	3.47864	-0.676978	0.49842	NA
ENSMUSG00000102460	0.31003	-1.75406	4.04447	-0.433694	0.664511	NA
ENSMUSG00000102705	0.49701	2.4587	3.41579	0.719804	0.471646	NA
ENSMUSG00000102714	0.65359	1.49465	2.80022	0.533759	0.593508	NA
ENSMUSG00000102846	0.345764	1.92731	4.0345	0.477706	0.632859	NA
ENSMUSG00000103025	0.344996	0.0325926	3.966	0.008218	0.993443	NA
ENSMUSG00000103136	0	NA	NA	NA	NA	NA
ENSMUSG00000103159	0.33083	1.87195	3.98834	0.469355	0.638816	NA
ENSMUSG00000103383	0.327897	0.0325921	4.04028	0.0080668	0.993564	NA
ENSMUSG00000103391	0.32276	0.032592	4.06375	0.00802018	0.993601	NA
ENSMUSG00000103413	0.339062	1.90256	3.95391	0.481185	0.630385	NA
ENSMUSG00000103421	0.158111	-0.929189	4.08047	-0.227716	0.819867	NA
ENSMUSG00000103422	0.474332	-2.36149	3.9977	-0.590711	0.554714	NA
ENSMUSG00000103463	0.16618	0.994365	4.08047	0.243689	0.807472	NA
ENSMUSG00000103561	0.16618	0.994365	4.08047	0.243689	0.807472	NA
ENSMUSG00000103564	0.648963	1.4897	3.19412	0.466388	0.640938	NA
ENSMUSG00000103705	0.180347	-0.929189	4.08047	-0.227716	0.819867	NA
ENSMUSG00000103751	0.344996	0.0325926	3.966	0.008218	0.993443	NA
ENSMUSG00000103788	0.699756	-0.0577806	2.77909	-0.0207912	0.983412	NA
ENSMUSG00000103832	0.332361	1.87766	4.0389	0.464894	0.642007	NA
ENSMUSG00000103880	0.48894	0.912136	3.09691	0.294531	0.768352	NA
ENSMUSG00000103907	0.51134	-0.896738	3.05714	-0.293326	0.769273	NA
ENSMUSG00000103927	0.16618	0.994365	4.08047	0.243689	0.807472	NA
ENSMUSG00000103932	0.339062	1.90256	3.95391	0.481185	0.630385	NA
ENSMUSG00000104022	0	NA	NA	NA	NA	NA
ENSMUSG00000104041	0.484313	0.90549	3.52248	0.25706	0.797132	NA
ENSMUSG00000104046	0.158111	-0.929189	4.08047	-0.227716	0.819867	NA
ENSMUSG00000104053	0.508244	-0.886171	3.06231	-0.28938	0.772291	NA
ENSMUSG00000104122	0.658597	2.8648	3.60805	0.794003	0.427194	NA
ENSMUSG00000104161	0.666829	2.88147	3.08498	0.934031	0.350288	NA
ENSMUSG00000104295	0.468141	-2.34661	3.48619	-0.673117	0.500873	NA
ENSMUSG00000104414	0.164649	0.994365	4.08047	0.243689	0.807472	NA
ENSMUSG00000104488	0.660291	1.51013	2.79301	0.540682	0.588727	NA
ENSMUSG00000104616	0.172882	0.994365	4.08047	0.243689	0.807472	NA
ENSMUSG00000104639	0.180347	-0.929189	4.08047	-0.227716	0.819867	NA
ENSMUSG00000104717	0.474679	-0.795698	3.54448	-0.22449	0.822376	NA
ENSMUSG00000104782	0.498541	2.46203	3.99239	0.616681	0.537445	NA
ENSMUSG00000104855	0.345764	1.92731	4.0345	0.477706	0.632859	NA
ENSMUSG00000104952	0.66319	2.87459	3.09001	0.930285	0.352224	NA
ENSMUSG00000104967	0.497173	0.939477	3.0823	0.304798	0.76052	NA
ENSMUSG00000105008	0	NA	NA	NA	NA	NA
ENSMUSG00000105053	0.465045	-2.33565	3.99933	-0.584011	0.559213	NA
ENSMUSG00000105074	0.541041	-2.53373	3.88175	-0.652728	0.513931	NA
ENSMUSG00000105091	0.658597	2.8648	3.60805	0.794003	0.427194	NA
ENSMUSG00000105219	0.327897	0.0325921	4.04028	0.0080668	0.993564	NA
ENSMUSG00000105243	0.505243	2.47933	3.39562	0.730157	0.465294	NA
ENSMUSG00000105244	0.489104	-0.819398	3.50943	-0.233484	0.815385	NA
ENSMUSG00000105247	0.495642	0.934376	3.08498	0.302879	0.761982	NA
ENSMUSG00000105258	0.316222	-1.77875	4.04217	-0.440048	0.659902	NA
ENSMUSG00000105260	0.493947	2.4499	3.99612	0.613071	0.539829	NA
ENSMUSG00000105325	0.510413	2.49211	3.38462	0.736302	0.461547	NA
ENSMUSG00000105371	0	NA	NA	NA	NA	NA
ENSMUSG00000105378	0.164649	0.994365	4.08047	0.243689	0.807472	NA
ENSMUSG00000105403	0.490472	0.916539	3.50788	0.26128	0.793876	NA
ENSMUSG00000105457	0.670055	1.53252	2.78273	0.550723	0.581823	NA
ENSMUSG00000105478	0.324291	0.032592	4.05669	0.00803414	0.99359	NA
ENSMUSG00000105553	0.474679	-0.795698	3.54448	-0.22449	0.822376	NA
ENSMUSG00000105578	0.172882	0.994365	4.08047	0.243689	0.807472	NA
ENSMUSG00000105735	0.332361	1.87766	4.0389	0.464894	0.642007	NA
ENSMUSG00000105774	0.360694	-1.94426	4.02772	-0.48272	0.629295	NA
ENSMUSG00000105808	0.511944	2.4959	3.38141	0.738125	0.460439	NA
ENSMUSG00000105838	0.482402	-0.819305	3.52619	-0.232349	0.816267	NA
ENSMUSG00000105846	0.360694	-1.94426	4.02772	-0.48272	0.629295	NA
ENSMUSG00000105910	0.482402	-0.819305	3.52619	-0.232349	0.816267	NA
ENSMUSG00000106030	0.31003	-1.75406	4.04447	-0.433694	0.664511	NA
ENSMUSG00000106061	0.50218	2.47165	3.40221	0.726483	0.467542	NA
ENSMUSG00000106105	0	NA	NA	NA	NA	NA
ENSMUSG00000106138	0.489104	-0.819398	3.50943	-0.233484	0.815385	NA
ENSMUSG00000106306	0.332361	1.87766	4.0389	0.464894	0.642007	NA
ENSMUSG00000106390	0.324291	0.032592	4.05669	0.00803414	0.99359	NA
ENSMUSG00000106432	0.634321	-1.39003	2.8225	-0.492482	0.622378	NA
ENSMUSG00000106445	0.648583	0.0633321	3.19347	0.0198317	0.984178	NA
ENSMUSG00000106519	0.541041	-2.53373	3.88175	-0.652728	0.513931	NA
ENSMUSG00000106603	0.32276	0.032592	4.06375	0.00802018	0.993601	NA
ENSMUSG00000106762	0	NA	NA	NA	NA	NA
ENSMUSG00000106884	0.474332	-2.36149	3.9977	-0.590711	0.554714	NA
ENSMUSG00000106969	0.180347	-0.929189	4.08047	-0.227716	0.819867	NA
ENSMUSG00000107047	0.337531	1.89688	3.96021	0.478986	0.631949	NA
ENSMUSG00000107048	0.327897	0.0325921	4.04028	0.0080668	0.993564	NA
ENSMUSG00000107251	0.465045	-2.33565	3.99933	-0.584011	0.559213	NA
ENSMUSG00000107387	0.661659	2.87172	3.0585	0.93893	0.347767	NA
ENSMUSG00000107460	0.479306	-0.811078	3.11468	-0.260405	0.794551	NA
ENSMUSG00000107496	0.330993	0.0325922	4.0264	0.00809462	0.993541	NA
ENSMUSG00000107520	0.629694	-1.37836	3.22261	-0.427714	0.668859	NA
ENSMUSG00000107563	0.158111	-0.929189	4.08047	-0.227716	0.819867	NA
ENSMUSG00000107690	0	NA	NA	NA	NA	NA
ENSMUSG00000107832	0.647051	0.0562483	2.83754	0.0198229	0.984185	NA
ENSMUSG00000107891	0	NA	NA	NA	NA	NA
ENSMUSG00000107960	0.164649	0.994365	4.08047	0.243689	0.807472	NA
ENSMUSG00000108076	0.329298	1.86607	4.03995	0.461903	0.644151	NA
ENSMUSG00000108086	0.493947	2.4499	3.99612	0.613071	0.539829	NA
ENSMUSG00000108189	0.345764	1.92731	4.0345	0.477706	0.632859	NA
ENSMUSG00000108193	0	NA	NA	NA	NA	NA
ENSMUSG00000108196	0.155015	-0.929189	4.08047	-0.227716	0.819867	NA
ENSMUSG00000108275	0.684827	2.91526	3.06079	0.952453	0.340867	NA
ENSMUSG00000108307	0.33083	1.87195	3.98834	0.469355	0.638816	NA
ENSMUSG00000108326	0.49701	2.4587	3.41579	0.719804	0.471646	NA
ENSMUSG00000108330	0.681889	-1.50134	2.77159	-0.541689	0.588033	NA
ENSMUSG00000108345	0.631226	-1.37838	3.21997	-0.428071	0.668599	NA
ENSMUSG00000108377	0.526874	-0.975754	3.43165	-0.28434	0.77615	NA
ENSMUSG00000108442	0.16618	0.994365	4.08047	0.243689	0.807472	NA
ENSMUSG00000108593	0.474332	-2.36149	3.9977	-0.590711	0.554714	NA
ENSMUSG00000108625	0.660128	2.86871	3.09427	0.927104	0.353872	NA
ENSMUSG00000108650	0.332361	1.87766	4.0389	0.464894	0.642007	NA
ENSMUSG00000108652	0.335362	-1.85132	3.97122	-0.466185	0.641083	NA
ENSMUSG00000108699	0.16618	0.994365	4.08047	0.243689	0.807472	NA
ENSMUSG00000108746	0.632443	-2.77609	3.6606	-0.75837	0.44823	NA
ENSMUSG00000108860	0.335362	-1.85132	3.97122	-0.466185	0.641083	NA
ENSMUSG00000108893	0.50218	2.47165	3.40221	0.726483	0.467542	NA
ENSMUSG00000108969	0.316222	-1.77875	4.04217	-0.440048	0.659902	NA
ENSMUSG00000108990	0.660128	2.86871	3.09427	0.927104	0.353872	NA
ENSMUSG00000109067	0.670724	-2.85172	3.04949	-0.935147	0.349713	NA
ENSMUSG00000109119	0.518646	2.5138	3.93477	0.63887	0.522908	NA
ENSMUSG00000109142	0.339062	1.90256	3.95391	0.481185	0.630385	NA
ENSMUSG00000109303	0.493473	-2.41225	3.00735	-0.802118	0.422485	NA
ENSMUSG00000109432	0.637927	-1.37847	3.20853	-0.429626	0.667468	NA
ENSMUSG00000109576	0.485845	0.912116	3.10303	0.293944	0.768801	NA
ENSMUSG00000109701	0.658597	2.8648	3.60805	0.794003	0.427194	NA
ENSMUSG00000109719	0.512708	0.916621	3.45485	0.265314	0.790768	NA
ENSMUSG00000109767	0.465045	-2.33565	3.99933	-0.584011	0.559213	NA
ENSMUSG00000109803	0.164649	0.994365	4.08047	0.243689	0.807472	NA
ENSMUSG00000109809	0.518646	2.5138	3.93477	0.63887	0.522908	NA
ENSMUSG00000109827	0.338458	-1.86301	3.95841	-0.470647	0.637893	NA
ENSMUSG00000109891	0.508244	-0.886171	3.06231	-0.28938	0.772291	NA
ENSMUSG00000110017	0.496568	-2.42051	3.41751	-0.708267	0.47878	NA
ENSMUSG00000110031	0.479306	-0.811078	3.11468	-0.260405	0.794551	NA
ENSMUSG00000110050	0.667756	-0.0198056	2.81363	-0.00703917	0.994384	NA
ENSMUSG00000110242	0	NA	NA	NA	NA	NA
ENSMUSG00000110538	0.172882	0.994365	4.08047	0.243689	0.807472	NA
ENSMUSG00000110581	0.346527	0.0325926	3.95962	0.00823125	0.993432	NA
ENSMUSG00000110595	0.155015	-0.929189	4.08047	-0.227716	0.819867	NA
ENSMUSG00000110607	0	NA	NA	NA	NA	NA
ENSMUSG00000110666	0.541041	-2.53373	3.88175	-0.652728	0.513931	NA
ENSMUSG00000110916	0.486008	-0.811216	3.10124	-0.261578	0.793647	NA
ENSMUSG00000111002	0.327897	0.0325921	4.04028	0.0080668	0.993564	NA
ENSMUSG00000111052	0.474332	-2.36149	3.9977	-0.590711	0.554714	NA
ENSMUSG00000111065	0.164649	0.994365	4.08047	0.243689	0.807472	NA
ENSMUSG00000111102	0.480871	-0.819283	3.53006	-0.232087	0.81647	NA
ENSMUSG00000111157	0.510413	2.49211	3.38462	0.736302	0.461547	NA
ENSMUSG00000111204	0.512708	0.916621	3.45485	0.265314	0.790768	NA
ENSMUSG00000111223	0.164649	0.994365	4.08047	0.243689	0.807472	NA
ENSMUSG00000111244	0.495479	2.45481	3.41921	0.717946	0.47279	NA
ENSMUSG00000111342	0.493947	2.4499	3.99612	0.613071	0.539829	NA
ENSMUSG00000111378	0.629348	-2.77168	3.14256	-0.881982	0.377786	NA
ENSMUSG00000111389	0	NA	NA	NA	NA	NA
ENSMUSG00000111435	0.629348	-2.77168	3.14256	-0.881982	0.377786	NA
ENSMUSG00000111556	0.471237	-2.35496	3.47864	-0.676978	0.49842	NA
ENSMUSG00000111774	0.327897	0.0325921	4.04028	0.0080668	0.993564	NA
ENSMUSG00000111865	0.337531	1.89688	3.96021	0.478986	0.631949	NA
ENSMUSG00000111867	0.661986	0.108557	3.1742	0.0341999	0.972718	NA
ENSMUSG00000111892	0	NA	NA	NA	NA	NA
ENSMUSG00000111932	0.706458	-0.0420215	3.11475	-0.0134912	0.989236	NA
ENSMUSG00000112134	0.158111	-0.929189	4.08047	-0.227716	0.819867	NA
ENSMUSG00000112155	0.653556	1.50109	3.18764	0.47091	0.637705	NA
ENSMUSG00000112216	0.493947	2.4499	3.99612	0.613071	0.539829	NA
ENSMUSG00000112243	0.471237	-2.35496	3.47864	-0.676978	0.49842	NA
ENSMUSG00000112417	0.655026	-1.44282	2.79985	-0.515322	0.606328	NA
ENSMUSG00000112462	0.482912	-0.795875	3.52345	-0.22588	0.821295	NA
ENSMUSG00000112535	0	NA	NA	NA	NA	NA
ENSMUSG00000112566	0.155015	-0.929189	4.08047	-0.227716	0.819867	NA
ENSMUSG00000112744	0.480871	-0.819283	3.53006	-0.232087	0.81647	NA
ENSMUSG00000112800	0.155015	-0.929189	4.08047	-0.227716	0.819867	NA
ENSMUSG00000112842	0.465045	-2.33565	3.99933	-0.584011	0.559213	NA
ENSMUSG00000112873	0.648963	1.4897	3.19412	0.466388	0.640938	NA
ENSMUSG00000112918	0.155015	-0.929189	4.08047	-0.227716	0.819867	NA
ENSMUSG00000112944	0.332361	1.87766	4.0389	0.464894	0.642007	NA
ENSMUSG00000113013	0.330993	0.0325922	4.0264	0.00809462	0.993541	NA
ENSMUSG00000113018	0	NA	NA	NA	NA	NA
ENSMUSG00000113179	0.155015	-0.929189	4.08047	-0.227716	0.819867	NA
ENSMUSG00000113192	0.180347	-0.929189	4.08047	-0.227716	0.819867	NA
ENSMUSG00000113231	0.344996	0.0325926	3.966	0.008218	0.993443	NA
ENSMUSG00000113236	0.471237	-2.35496	3.47864	-0.676978	0.49842	NA
ENSMUSG00000113239	0.337531	1.89688	3.96021	0.478986	0.631949	NA
ENSMUSG00000113264	0.180347	-0.929189	4.08047	-0.227716	0.819867	NA
ENSMUSG00000113386	0.164649	0.994365	4.08047	0.243689	0.807472	NA
ENSMUSG00000113441	0.316222	-1.77875	4.04217	-0.440048	0.659902	NA
ENSMUSG00000113479	0.324291	0.032592	4.05669	0.00803414	0.99359	NA
ENSMUSG00000113508	0.495642	0.934376	3.08498	0.302879	0.761982	NA
ENSMUSG00000113516	0	NA	NA	NA	NA	NA
ENSMUSG00000113519	0.525343	-0.975811	3.43562	-0.284027	0.776389	NA
ENSMUSG00000113553	0.16618	0.994365	4.08047	0.243689	0.807472	NA
ENSMUSG00000113681	0.16618	0.994365	4.08047	0.243689	0.807472	NA
ENSMUSG00000113751	0.344996	0.0325926	3.966	0.008218	0.993443	NA
ENSMUSG00000113913	0.662749	-1.45769	2.7913	-0.522225	0.601514	NA
ENSMUSG00000113983	0.493947	2.4499	3.99612	0.613071	0.539829	NA
ENSMUSG00000114017	0.634321	-1.39003	2.8225	-0.492482	0.622378	NA
ENSMUSG00000114068	0.511944	2.4959	3.38141	0.738125	0.460439	NA
ENSMUSG00000114089	0.313126	-1.76645	4.04331	-0.436881	0.662198	NA
ENSMUSG00000114115	0.338458	-1.86301	3.95841	-0.470647	0.637893	NA
ENSMUSG00000114179	0.16618	0.994365	4.08047	0.243689	0.807472	NA
ENSMUSG00000114243	0.324291	0.032592	4.05669	0.00803414	0.99359	NA
ENSMUSG00000114357	0.346527	0.0325926	3.95962	0.00823125	0.993432	NA
ENSMUSG00000114396	0.158111	-0.929189	4.08047	-0.227716	0.819867	NA
ENSMUSG00000114417	0.480871	-0.819283	3.53006	-0.232087	0.81647	NA
ENSMUSG00000114656	0	NA	NA	NA	NA	NA
ENSMUSG00000114689	0.660128	2.86871	3.09427	0.927104	0.353872	NA
ENSMUSG00000114701	0.180347	-0.929189	4.08047	-0.227716	0.819867	NA
ENSMUSG00000114714	0.164649	0.994365	4.08047	0.243689	0.807472	NA
ENSMUSG00000114912	0.647051	0.0562483	2.83754	0.0198229	0.984185	NA
ENSMUSG00000114965	0.471237	-2.35496	3.47864	-0.676978	0.49842	NA
ENSMUSG00000115046	0.541041	-2.53373	3.88175	-0.652728	0.513931	NA
ENSMUSG00000115057	0.518805	-2.47565	3.37032	-0.734545	0.462617	NA
ENSMUSG00000115063	0.319664	0.0325919	4.07816	0.00799181	0.993624	NA
ENSMUSG00000115143	0.503712	2.47548	2.98704	0.828741	0.407251	NA
ENSMUSG00000115241	0.623156	-2.75908	3.15016	-0.875853	0.38111	NA
ENSMUSG00000115377	0.474332	-2.36149	3.9977	-0.590711	0.554714	NA
ENSMUSG00000115410	0.503712	2.47548	2.98704	0.828741	0.407251	NA
ENSMUSG00000115412	0.164649	0.994365	4.08047	0.243689	0.807472	NA
ENSMUSG00000115432	0.653556	1.50109	3.18764	0.47091	0.637705	NA
ENSMUSG00000115497	0.164649	0.994365	4.08047	0.243689	0.807472	NA
ENSMUSG00000115579	0.493947	2.4499	3.99612	0.613071	0.539829	NA
ENSMUSG00000115610	0.16618	0.994365	4.08047	0.243689	0.807472	NA
ENSMUSG00000115654	0.655121	1.49823	2.79856	0.535356	0.592403	NA
ENSMUSG00000115736	0.330993	0.0325922	4.0264	0.00809462	0.993541	NA
ENSMUSG00000115745	0.155015	-0.929189	4.08047	-0.227716	0.819867	NA
ENSMUSG00000115761	0.669892	2.88744	2.69823	1.07012	0.284564	NA
ENSMUSG00000115835	0.332361	1.87766	4.0389	0.464894	0.642007	NA
ENSMUSG00000115848	0.474332	-2.36149	3.9977	-0.590711	0.554714	NA
ENSMUSG00000116033	0.51134	-0.896738	3.05714	-0.293326	0.769273	NA
ENSMUSG00000116069	0.490377	-2.40448	3.43363	-0.700274	0.483756	NA
ENSMUSG00000116127	0.500011	-0.886256	3.07781	-0.287951	0.773385	NA
ENSMUSG00000116227	0.526111	0.963365	3.42912	0.280937	0.778759	NA
ENSMUSG00000116295	0.489104	-0.819398	3.50943	-0.233484	0.815385	NA
ENSMUSG00000116308	0.482912	-0.795875	3.52345	-0.22588	0.821295	NA
ENSMUSG00000116331	0.658597	2.8648	3.60805	0.794003	0.427194	NA
ENSMUSG00000116660	0.664722	2.87701	3.59698	0.79984	0.423804	NA
ENSMUSG00000116789	0	NA	NA	NA	NA	NA
ENSMUSG00000116796	0.667756	-0.0198056	2.81363	-0.00703917	0.994384	NA
ENSMUSG00000116845	0.164649	0.994365	4.08047	0.243689	0.807472	NA
ENSMUSG00000116912	0.335362	-1.85132	3.97122	-0.466185	0.641083	NA
ENSMUSG00000116921	0.505243	2.47933	3.39562	0.730157	0.465294	NA
ENSMUSG00000116936	0.346527	0.0325926	3.95962	0.00823125	0.993432	NA
ENSMUSG00000116941	0.487409	0.905512	3.51474	0.257633	0.79669	NA
ENSMUSG00000116947	0.164649	0.994365	4.08047	0.243689	0.807472	NA
ENSMUSG00000116958	0.345764	1.92731	4.0345	0.477706	0.632859	NA
ENSMUSG00000116974	0.497173	0.939477	3.0823	0.304798	0.76052	NA
ENSMUSG00000116988	0.332361	1.87766	4.0389	0.464894	0.642007	NA
ENSMUSG00000117010	0.485845	0.912116	3.10303	0.293944	0.768801	NA
ENSMUSG00000117059	0	NA	NA	NA	NA	NA
ENSMUSG00000117197	0.664722	2.87701	3.59698	0.79984	0.423804	NA
ENSMUSG00000117256	0.503712	2.47548	2.98704	0.828741	0.407251	NA
ENSMUSG00000117287	0.655794	0.131159	3.18307	0.041205	0.967132	NA
ENSMUSG00000117501	0.172882	0.994365	4.08047	0.243689	0.807472	NA
ENSMUSG00000117504	0	NA	NA	NA	NA	NA
ENSMUSG00000117588	0.69076	1.52892	2.75705	0.554549	0.579203	NA
ENSMUSG00000117641	0.489104	-0.819398	3.50943	-0.233484	0.815385	NA
ENSMUSG00000117666	0.509645	0.905669	3.46123	0.261661	0.793583	NA
ENSMUSG00000117667	0.158111	-0.929189	4.08047	-0.227716	0.819867	NA
ENSMUSG00000117742	0.490472	0.916539	3.50788	0.26128	0.793876	NA
ENSMUSG00000117798	0.49701	2.4587	3.41579	0.719804	0.471646	NA
ENSMUSG00000117803	0.31003	-1.75406	4.04447	-0.433694	0.664511	NA
ENSMUSG00000117879	0.339062	1.90256	3.95391	0.481185	0.630385	NA
ENSMUSG00000117881	0.465045	-2.33565	3.99933	-0.584011	0.559213	NA
ENSMUSG00000117882	0.31003	-1.75406	4.04447	-0.433694	0.664511	NA
ENSMUSG00000117915	0.16618	0.994365	4.08047	0.243689	0.807472	NA
ENSMUSG00000117973	0.172882	0.994365	4.08047	0.243689	0.807472	NA
ENSMUSG00000117974	0.16618	0.994365	4.08047	0.243689	0.807472	NA
ENSMUSG00000117984	0.477775	-0.811047	3.11779	-0.260135	0.79476	NA
ENSMUSG00000118064	0	NA	NA	NA	NA	NA
ENSMUSG00000118091	0.158111	-0.929189	4.08047	-0.227716	0.819867	NA
ENSMUSG00000118107	0.164649	0.994365	4.08047	0.243689	0.807472	NA
ENSMUSG00000118119	0.16618	0.994365	4.08047	0.243689	0.807472	NA
ENSMUSG00000118122	0.155015	-0.929189	4.08047	-0.227716	0.819867	NA
ENSMUSG00000118129	0.346527	0.0325926	3.95962	0.00823125	0.993432	NA
ENSMUSG00000118178	0.33083	1.87195	3.98834	0.469355	0.638816	NA
ENSMUSG00000118258	0.360694	-1.94426	4.02772	-0.48272	0.629295	NA
ENSMUSG00000118322	0	NA	NA	NA	NA	NA
ENSMUSG00000118342	0.691523	-0.0838313	2.78787	-0.03007	0.976011	NA
ENSMUSG00000118354	0.69076	1.52892	2.75705	0.554549	0.579203	NA
ENSMUSG00000118361	0.518646	2.5138	3.93477	0.63887	0.522908	NA
ENSMUSG00000118495	0.62006	-2.74992	3.68503	-0.746242	0.455521	NA
ENSMUSG00000118496	0.631226	-1.37838	3.21997	-0.428071	0.668599	NA
ENSMUSG00000118520	0.48894	0.912136	3.09691	0.294531	0.768352	NA
ENSMUSG00000118523	0	NA	NA	NA	NA	NA
ENSMUSG00000118549	0.674294	1.48982	3.15348	0.472436	0.636616	NA
ENSMUSG00000118554	0.339062	1.90256	3.95391	0.481185	0.630385	NA
ENSMUSG00000001819	0.332361	1.87766	4.0389	0.464894	0.642007	NA
ENSMUSG00000021789	0.172882	0.994365	4.08047	0.243689	0.807472	NA
ENSMUSG00000022824	0.465045	-2.33565	3.99933	-0.584011	0.559213	NA
ENSMUSG00000023078	0.32276	0.032592	4.06375	0.00802018	0.993601	NA
ENSMUSG00000024340	0	NA	NA	NA	NA	NA
ENSMUSG00000027703	0.33083	1.87195	3.98834	0.469355	0.638816	NA
ENSMUSG00000028460	0.511944	2.4959	3.38141	0.738125	0.460439	NA
ENSMUSG00000030154	0.505243	2.47933	3.39562	0.730157	0.465294	NA
ENSMUSG00000033122	0	NA	NA	NA	NA	NA
ENSMUSG00000000690	0	NA	NA	NA	NA	NA
ENSMUSG00000004654	0.172882	0.994365	4.08047	0.243689	0.807472	NA
ENSMUSG00000005364	0.842774	3.21714	2.47906	1.29773	0.194381	NA
ENSMUSG00000006007	0.65359	1.49465	2.80022	0.533759	0.593508	NA
ENSMUSG00000010760	0.512708	0.916621	3.45485	0.265314	0.790768	NA
ENSMUSG00000015854	0.500011	-0.886256	3.07781	-0.287951	0.773385	NA
ENSMUSG00000016982	0.67752	0.0130861	2.53992	0.00515216	0.995889	NA
ENSMUSG00000018211	0.673661	1.54971	3.16017	0.49039	0.623858	NA
ENSMUSG00000021095	0.33083	1.87195	3.98834	0.469355	0.638816	NA
ENSMUSG00000021216	0.778171	-3.0793	2.93106	-1.05058	0.293453	NA
ENSMUSG00000022650	0.16618	0.994365	4.08047	0.243689	0.807472	NA
ENSMUSG00000022938	0.623156	-2.75908	3.15016	-0.875853	0.38111	NA
ENSMUSG00000023350	0.795875	-0.502972	2.65754	-0.189262	0.849887	NA
ENSMUSG00000023802	0.313126	-1.76645	4.04331	-0.436881	0.662198	NA
ENSMUSG00000024546	0.479306	-0.811078	3.11468	-0.260405	0.794551	NA
ENSMUSG00000024837	0.69076	1.52892	2.75705	0.554549	0.579203	NA
ENSMUSG00000024939	0.480871	-0.819283	3.53006	-0.232087	0.81647	NA
ENSMUSG00000025002	0.468141	-2.34661	3.48619	-0.673117	0.500873	NA
ENSMUSG00000025528	0.332361	1.87766	4.0389	0.464894	0.642007	NA
ENSMUSG00000026331	0.158111	-0.929189	4.08047	-0.227716	0.819867	NA
ENSMUSG00000026535	0.316222	-1.77875	4.04217	-0.440048	0.659902	NA
ENSMUSG00000027513	0.345764	1.92731	4.0345	0.477706	0.632859	NA
ENSMUSG00000027530	0.857709	3.23986	2.84972	1.13691	0.255577	NA
ENSMUSG00000027794	0.526111	0.963365	3.42912	0.280937	0.778759	NA
ENSMUSG00000028635	0.496568	-2.42051	3.41751	-0.708267	0.47878	NA
ENSMUSG00000029711	0.680358	-1.50136	2.77347	-0.541331	0.58828	NA
ENSMUSG00000030278	0.474679	-0.795698	3.54448	-0.22449	0.822376	NA
ENSMUSG00000030325	0.678125	2.90274	3.03593	0.956127	0.339008	NA
ENSMUSG00000030617	0.48894	0.912136	3.09691	0.294531	0.768352	NA
ENSMUSG00000030968	0.316222	-1.77875	4.04217	-0.440048	0.659902	NA
ENSMUSG00000031621	0.811572	-1.84248	2.62459	-0.702008	0.482674	NA
ENSMUSG00000031757	0.671423	2.8902	3.07871	0.938771	0.347849	NA
ENSMUSG00000034122	0.360694	-1.94426	4.02772	-0.48272	0.629295	NA
ENSMUSG00000036813	0.332361	1.87766	4.0389	0.464894	0.642007	NA
ENSMUSG00000038560	0.476211	-0.795731	3.54052	-0.22475	0.822174	NA
ENSMUSG00000039209	0.313126	-1.76645	4.04331	-0.436881	0.662198	NA
ENSMUSG00000039639	0.775075	-3.07153	3.41018	-0.900694	0.367751	NA
ENSMUSG00000040505	0.49701	2.4587	3.41579	0.719804	0.471646	NA
ENSMUSG00000042357	0	NA	NA	NA	NA	NA
ENSMUSG00000043623	0.49701	2.4587	3.41579	0.719804	0.471646	NA
ENSMUSG00000043800	0.482912	-0.795875	3.52345	-0.22588	0.821295	NA
ENSMUSG00000045339	0.316222	-1.77875	4.04217	-0.440048	0.659902	NA
ENSMUSG00000045928	0.319664	0.0325919	4.07816	0.00799181	0.993624	NA
ENSMUSG00000045989	0.790554	-3.0978	3.38919	-0.914022	0.360705	NA
ENSMUSG00000048621	0.346527	0.0325926	3.95962	0.00823125	0.993432	NA
ENSMUSG00000049109	0.831772	0.699083	2.63034	0.265777	0.790411	NA
ENSMUSG00000049173	0.652058	1.48971	3.18903	0.467137	0.640402	NA
ENSMUSG00000049410	0.623156	-2.75908	3.15016	-0.875853	0.38111	NA
ENSMUSG00000049476	0.802066	-0.520057	2.37768	-0.218724	0.826865	NA
ENSMUSG00000049719	0.346527	0.0325926	3.95962	0.00823125	0.993432	NA
ENSMUSG00000049761	0.856177	3.23756	2.85108	1.13555	0.256143	NA
ENSMUSG00000050439	0.316222	-1.77875	4.04217	-0.440048	0.659902	NA
ENSMUSG00000050468	0.855409	1.93473	2.55436	0.75742	0.448798	NA
ENSMUSG00000051056	0.505243	2.47933	3.39562	0.730157	0.465294	NA
ENSMUSG00000052435	0.465045	-2.33565	3.99933	-0.584011	0.559213	NA
ENSMUSG00000052477	0.666829	2.88147	3.08498	0.934031	0.350288	NA
ENSMUSG00000052955	0.180347	-0.929189	4.08047	-0.227716	0.819867	NA
ENSMUSG00000053211	0.823246	3.18662	3.34274	0.953296	0.34044	NA
ENSMUSG00000053228	0.689992	-0.0978314	3.13621	-0.0311942	0.975115	NA
ENSMUSG00000053367	0.639328	0.075354	3.2072	0.0234952	0.981255	NA
ENSMUSG00000053687	0.684827	2.91526	3.06079	0.952453	0.340867	NA
ENSMUSG00000054169	0.642391	0.0859414	3.20263	0.0268346	0.978592	NA
ENSMUSG00000054258	0.674294	1.48982	3.15348	0.472436	0.636616	NA
ENSMUSG00000056219	0.675989	0.00857816	2.54133	0.00337547	0.997307	NA
ENSMUSG00000056706	0.652058	1.48971	3.18903	0.467137	0.640402	NA
ENSMUSG00000057400	0.792942	-1.7921	2.99957	-0.597453	0.550205	NA
ENSMUSG00000059031	0.338458	-1.86301	3.95841	-0.470647	0.637893	NA
ENSMUSG00000059352	0.503107	-0.896851	3.07249	-0.291897	0.770365	NA
ENSMUSG00000059912	0.668361	2.88466	2.69982	1.06847	0.285311	NA
ENSMUSG00000060112	0.32276	0.032592	4.06375	0.00802018	0.993601	NA
ENSMUSG00000061520	0.653753	0.0774328	2.82966	0.0273647	0.978169	NA
ENSMUSG00000061561	0.32276	0.032592	4.06375	0.00802018	0.993601	NA
ENSMUSG00000063447	0.660291	1.51013	2.79301	0.540682	0.588727	NA
ENSMUSG00000064413	0.32276	0.032592	4.06375	0.00802018	0.993601	NA
ENSMUSG00000065176	0.172882	0.994365	4.08047	0.243689	0.807472	NA
ENSMUSG00000065212	0	NA	NA	NA	NA	NA
ENSMUSG00000065227	0.319664	0.0325919	4.07816	0.00799181	0.993624	NA
ENSMUSG00000065327	0.490377	-2.40448	3.43363	-0.700274	0.483756	NA
ENSMUSG00000065329	0.493473	-2.41225	3.00735	-0.802118	0.422485	NA
ENSMUSG00000065532	0.684985	-1.50855	2.76834	-0.544929	0.585803	NA
ENSMUSG00000065847	0.850402	0.607347	2.34686	0.258792	0.795796	NA
ENSMUSG00000068631	0.31003	-1.75406	4.04447	-0.433694	0.664511	NA
ENSMUSG00000069439	0.155015	-0.929189	4.08047	-0.227716	0.819867	NA
ENSMUSG00000070388	0.691687	-1.50813	2.73509	-0.551401	0.581359	NA
ENSMUSG00000072109	0.626252	-2.76558	3.11432	-0.888021	0.37453	NA
ENSMUSG00000072625	0.838469	-1.89172	2.34611	-0.806321	0.420058	NA
ENSMUSG00000072934	0.482402	-0.819305	3.52619	-0.232349	0.816267	NA
ENSMUSG00000073778	0.67752	0.0130861	2.53992	0.00515216	0.995889	NA
ENSMUSG00000073804	0.515709	-2.46795	3.37667	-0.730881	0.464852	NA
ENSMUSG00000074128	0.346527	0.0325926	3.95962	0.00823125	0.993432	NA
ENSMUSG00000075245	0.31003	-1.75406	4.04447	-0.433694	0.664511	NA
ENSMUSG00000075394	0	NA	NA	NA	NA	NA
ENSMUSG00000075586	0.834541	3.20527	2.48473	1.28999	0.197055	NA
ENSMUSG00000075908	0.31003	-1.75406	4.04447	-0.433694	0.664511	NA
ENSMUSG00000076613	0.661659	2.87172	3.0585	0.93893	0.347767	NA
ENSMUSG00000077181	0.66696	1.53253	2.78663	0.549959	0.582348	NA
ENSMUSG00000077283	0.493473	-2.41225	3.00735	-0.802118	0.422485	NA
ENSMUSG00000077448	0.691528	2.92906	3.55042	0.824991	0.409377	NA
ENSMUSG00000077545	0.16618	0.994365	4.08047	0.243689	0.807472	NA
ENSMUSG00000077795	0.820443	0.690275	2.606	0.264879	0.791103	NA
ENSMUSG00000078599	0.474332	-2.36149	3.9977	-0.590711	0.554714	NA
ENSMUSG00000078650	0.346527	0.0325926	3.95962	0.00823125	0.993432	NA
ENSMUSG00000078917	0.510413	2.49211	3.38462	0.736302	0.461547	NA
ENSMUSG00000078925	0.504638	-0.89683	3.06961	-0.292165	0.770161	NA
ENSMUSG00000079009	0.509645	0.905669	3.46123	0.261661	0.793583	NA
ENSMUSG00000079138	0.495479	2.45481	3.41921	0.717946	0.47279	NA
ENSMUSG00000079183	0.489104	-0.819398	3.50943	-0.233484	0.815385	NA
ENSMUSG00000079262	0.684827	2.91526	3.06079	0.952453	0.340867	NA
ENSMUSG00000079871	0.16618	0.994365	4.08047	0.243689	0.807472	NA
ENSMUSG00000080205	0.655121	1.49823	2.79856	0.535356	0.592403	NA
ENSMUSG00000080227	0.155015	-0.929189	4.08047	-0.227716	0.819867	NA
ENSMUSG00000080700	0.663259	-1.44283	2.78928	-0.517276	0.604964	NA
ENSMUSG00000080914	0.16618	0.994365	4.08047	0.243689	0.807472	NA
ENSMUSG00000080969	0.338458	-1.86301	3.95841	-0.470647	0.637893	NA
ENSMUSG00000080979	0.324291	0.032592	4.05669	0.00803414	0.99359	NA
ENSMUSG00000080994	0.665428	1.52901	2.78823	0.548381	0.58343	NA
ENSMUSG00000081104	0.800535	-0.522936	2.62085	-0.199529	0.841849	NA
ENSMUSG00000081115	0.33083	1.87195	3.98834	0.469355	0.638816	NA
ENSMUSG00000081229	0	NA	NA	NA	NA	NA
ENSMUSG00000081353	0.86441	3.25118	3.29284	0.987348	0.323472	NA
ENSMUSG00000081370	0.344996	0.0325926	3.966	0.008218	0.993443	NA
ENSMUSG00000081429	0.644119	-1.39779	2.81002	-0.49743	0.618886	NA
ENSMUSG00000081575	0.155015	-0.929189	4.08047	-0.227716	0.819867	NA
ENSMUSG00000081622	0.180347	-0.929189	4.08047	-0.227716	0.819867	NA
ENSMUSG00000081692	0.474679	-0.795698	3.54448	-0.22449	0.822376	NA
ENSMUSG00000081779	0.493947	2.4499	3.99612	0.613071	0.539829	NA
ENSMUSG00000081829	0.172882	0.994365	4.08047	0.243689	0.807472	NA
ENSMUSG00000081862	0.16618	0.994365	4.08047	0.243689	0.807472	NA
ENSMUSG00000081875	0.345764	1.92731	4.0345	0.477706	0.632859	NA
ENSMUSG00000081928	0.16618	0.994365	4.08047	0.243689	0.807472	NA
ENSMUSG00000081964	0.490472	0.916539	3.50788	0.26128	0.793876	NA
ENSMUSG00000082099	0.180347	-0.929189	4.08047	-0.227716	0.819867	NA
ENSMUSG00000082108	0.623156	-2.75908	3.15016	-0.875853	0.38111	NA
ENSMUSG00000082114	0.484313	0.90549	3.52248	0.25706	0.797132	NA
ENSMUSG00000082128	0.16618	0.994365	4.08047	0.243689	0.807472	NA
ENSMUSG00000082190	0.495479	2.45481	3.41921	0.717946	0.47279	NA
ENSMUSG00000082245	0.346527	0.0325926	3.95962	0.00823125	0.993432	NA
ENSMUSG00000082304	0.337531	1.89688	3.96021	0.478986	0.631949	NA
ENSMUSG00000082308	0.803631	-0.529364	2.97265	-0.178078	0.858662	NA
ENSMUSG00000082510	0.324291	0.032592	4.05669	0.00803414	0.99359	NA
ENSMUSG00000082520	0.172882	0.994365	4.08047	0.243689	0.807472	NA
ENSMUSG00000082660	0.345764	1.92731	4.0345	0.477706	0.632859	NA
ENSMUSG00000082838	0.329298	1.86607	4.03995	0.461903	0.644151	NA
ENSMUSG00000083090	0.65889	0.113738	2.82378	0.0402787	0.967871	NA
ENSMUSG00000083274	0.158111	-0.929189	4.08047	-0.227716	0.819867	NA
ENSMUSG00000083331	0.658597	2.8648	3.60805	0.794003	0.427194	NA
ENSMUSG00000083341	0.661218	-1.45769	2.79326	-0.521861	0.601767	NA
ENSMUSG00000083373	0.471237	-2.35496	3.47864	-0.676978	0.49842	NA
ENSMUSG00000083725	0.649093	0.103348	2.8352	0.0364517	0.970922	NA
ENSMUSG00000083866	0.706458	-0.0420215	3.11475	-0.0134912	0.989236	NA
ENSMUSG00000084169	0.50218	2.47165	3.40221	0.726483	0.467542	NA
ENSMUSG00000084392	0.335362	-1.85132	3.97122	-0.466185	0.641083	NA
ENSMUSG00000084458	0.822833	1.9159	2.96967	0.645156	0.518826	NA
ENSMUSG00000084543	0.795528	-1.81338	2.63673	-0.687737	0.491618	NA
ENSMUSG00000084785	0.661659	2.87172	3.0585	0.93893	0.347767	NA
ENSMUSG00000084932	0.526874	-0.975754	3.43165	-0.28434	0.77615	NA
ENSMUSG00000085004	0.172882	0.994365	4.08047	0.243689	0.807472	NA
ENSMUSG00000085019	0.826308	3.19238	2.83166	1.12739	0.259579	NA
ENSMUSG00000085194	0.316222	-1.77875	4.04217	-0.440048	0.659902	NA
ENSMUSG00000085264	0.316222	-1.77875	4.04217	-0.440048	0.659902	NA
ENSMUSG00000085267	0.468141	-2.34661	3.48619	-0.673117	0.500873	NA
ENSMUSG00000085304	0.86441	3.25118	3.29284	0.987348	0.323472	NA
ENSMUSG00000085322	0.465045	-2.33565	3.99933	-0.584011	0.559213	NA
ENSMUSG00000085398	0.16618	0.994365	4.08047	0.243689	0.807472	NA
ENSMUSG00000085533	0.158111	-0.929189	4.08047	-0.227716	0.819867	NA
ENSMUSG00000085596	0.480871	-0.819283	3.53006	-0.232087	0.81647	NA
ENSMUSG00000085680	0	NA	NA	NA	NA	NA
ENSMUSG00000085701	0.50218	2.47165	3.40221	0.726483	0.467542	NA
ENSMUSG00000085876	0.518646	2.5138	3.93477	0.63887	0.522908	NA
ENSMUSG00000085917	0.503875	0.963599	3.48098	0.276818	0.78192	NA
ENSMUSG00000085995	0.656557	-1.44282	2.79787	-0.515687	0.606073	NA
ENSMUSG00000086035	0.346527	0.0325926	3.95962	0.00823125	0.993432	NA
ENSMUSG00000086078	0.465045	-2.33565	3.99933	-0.584011	0.559213	NA
ENSMUSG00000086139	0.623156	-2.75908	3.15016	-0.875853	0.38111	NA
ENSMUSG00000086306	0.781267	-3.0847	2.87917	-1.07139	0.283996	NA
ENSMUSG00000086326	0.526111	0.963365	3.42912	0.280937	0.778759	NA
ENSMUSG00000086372	0.87187	-0.675218	2.60186	-0.259513	0.795239	NA
ENSMUSG00000086426	0.16618	0.994365	4.08047	0.243689	0.807472	NA
ENSMUSG00000086483	0.484313	0.90549	3.52248	0.25706	0.797132	NA
ENSMUSG00000086505	0.49701	2.4587	3.41579	0.719804	0.471646	NA
ENSMUSG00000086554	0.31003	-1.75406	4.04447	-0.433694	0.664511	NA
ENSMUSG00000086656	0.655284	0.0823069	2.82788	0.0291055	0.97678	NA
ENSMUSG00000086694	0.668524	1.529	2.78433	0.549146	0.582905	NA
ENSMUSG00000086699	0.16618	0.994365	4.08047	0.243689	0.807472	NA
ENSMUSG00000086736	0.48894	0.912136	3.09691	0.294531	0.768352	NA
ENSMUSG00000086754	0.67752	0.0130861	2.53992	0.00515216	0.995889	NA
ENSMUSG00000086828	0.489104	-0.819398	3.50943	-0.233484	0.815385	NA
ENSMUSG00000086874	0.480871	-0.819283	3.53006	-0.232087	0.81647	NA
ENSMUSG00000086957	0.155015	-0.929189	4.08047	-0.227716	0.819867	NA
ENSMUSG00000086962	0.474332	-2.36149	3.9977	-0.590711	0.554714	NA
ENSMUSG00000087061	0.678888	1.50116	3.14742	0.476948	0.633399	NA
ENSMUSG00000087090	0.497173	0.939477	3.0823	0.304798	0.76052	NA
ENSMUSG00000087119	0.338458	-1.86301	3.95841	-0.470647	0.637893	NA
ENSMUSG00000087145	0.677357	1.49831	2.77047	0.540815	0.588635	NA
ENSMUSG00000087158	0.180347	-0.929189	4.08047	-0.227716	0.819867	NA
ENSMUSG00000087379	0.810041	-1.84248	2.62605	-0.701617	0.482918	NA
ENSMUSG00000087555	0.180347	-0.929189	4.08047	-0.227716	0.819867	NA
ENSMUSG00000087648	0.158111	-0.929189	4.08047	-0.227716	0.819867	NA
ENSMUSG00000087730	0.681126	0.0423107	2.79872	0.0151179	0.987938	NA
ENSMUSG00000087838	0.492546	0.934384	3.09098	0.302293	0.762429	NA
ENSMUSG00000087892	0.474332	-2.36149	3.9977	-0.590711	0.554714	NA
ENSMUSG00000088106	0.495642	0.934376	3.08498	0.302879	0.761982	NA
ENSMUSG00000088233	0.821465	0.658747	2.60461	0.252916	0.800333	NA
ENSMUSG00000088528	0.16618	0.994365	4.08047	0.243689	0.807472	NA
ENSMUSG00000088564	0.31003	-1.75406	4.04447	-0.433694	0.664511	NA
ENSMUSG00000088629	0.663259	-1.44283	2.78928	-0.517276	0.604964	NA
ENSMUSG00000088639	0.32276	0.032592	4.06375	0.00802018	0.993601	NA
ENSMUSG00000088705	0.51134	-0.896738	3.05714	-0.293326	0.769273	NA
ENSMUSG00000088794	0.675062	2.89699	3.0394	0.953145	0.340517	NA
ENSMUSG00000088849	0.155015	-0.929189	4.08047	-0.227716	0.819867	NA
ENSMUSG00000088985	0.508244	-0.886171	3.06231	-0.28938	0.772291	NA
ENSMUSG00000089081	0.476211	-0.795731	3.54052	-0.22475	0.822174	NA
ENSMUSG00000089313	0.465045	-2.33565	3.99933	-0.584011	0.559213	NA
ENSMUSG00000089376	0.16618	0.994365	4.08047	0.243689	0.807472	NA
ENSMUSG00000089431	0	NA	NA	NA	NA	NA
ENSMUSG00000089473	0.541041	-2.53373	3.88175	-0.652728	0.513931	NA
ENSMUSG00000089624	0.345764	1.92731	4.0345	0.477706	0.632859	NA
ENSMUSG00000089683	0.327897	0.0325921	4.04028	0.0080668	0.993564	NA
[truncated: 29,480 more rows]

## Sheet: KO-Veh vs KO-Nut3
Gene ID	baseMean	log2FoldChange	lfcSE	stat	pvalue	padj
[truncated: 31,412 more rows]
