# Supplementary material for: Sustained correction of hippocampal neurogenic and cognitive deficits after a brief treatment by Nutlin-3 in a mouse model of fragile X syndrome
Source: BMC Med. 2022 May 13;20:163. doi: 10.1186/s12916-022-02370-9 (PMC9103116; doi:10.1186/s12916-022-02370-9)
Supplement: Supplementary file 8 — Additional file 8: Table S5. GO enrichment analysis results [file 12916_2022_2370_MOESM8_ESM.xlsx]

## Sheet: Sheet1
Category	Term	ID	adj_pval	Genes
Biological Process	extracellular matrix organization	GO:0030198	7.1e-14	COL18A1,LAMA5,NID2,THBS1,FBLN5,VTN,SCUBE3,TTR,SERPINH1,A2M,CRTAP,VCAM1,GSN,LAMB2,LUM,HSPG2,COL1A1,COL4A4,COL8A2,COL8A1,COL4A5,COL9A3,TGFBI,COL9A2,DDR2
Biological Process	extracellular structure organization	GO:0043062	5.62e-12	COL18A1,LAMA5,VCAM1,LAMB2,LUM,HSPG2,NID2,THBS1,FBLN5,COL1A1,VTN,TTR,COL4A4,COL8A2,COL8A1,COL4A5,COL9A3,TGFBI,COL9A2,DDR2
Biological Process	external encapsulating structure organization	GO:0045229	5.62e-12	COL18A1,LAMA5,VCAM1,LAMB2,LUM,HSPG2,NID2,THBS1,FBLN5,COL1A1,VTN,TTR,COL4A4,COL8A2,COL8A1,COL4A5,COL9A3,TGFBI,COL9A2,DDR2
Biological Process	supramolecular fiber organization	GO:0097435	4.11e-09	COL18A1,CRTAP,GSN,LUM,LTBP3,HSPG2,FBLN5,COL1A1,EFEMP2,TTR,COL4A4,TRPV4,COL8A2,SERPINH1,COL8A1,COL4A5,COL9A3,TGFBI,COL9A2,CGNL1,DDR2
Biological Process	collagen fibril organization	GO:0030199	9.35e-09	COL1A1,COL18A1,CRTAP,LUM,COL4A4,COL8A2,SERPINH1,COL4A5,COL8A1,COL9A3,COL9A2,DDR2
Biological Process	platelet degranulation	GO:0002576	5.28e-06	LGALS3BP,TOR4A,CD63,ISLR,IGF2,SERPING1,PHACTR2,TIMP3,A2M,THBS1,F5
Biological Process	regulated exocytosis	GO:0045055	2.27e-05	LGALS3BP,TOR4A,CD63,ISLR,IGF2,SERPING1,PHACTR2,TIMP3,A2M,STEAP2,THBS1,F5
Biological Process	regulation of transforming growth factor beta receptor signaling pathway	GO:0017015	6.51e-05	CDKN1C,TGFBR3,DAB2,WFIKKN2,SMAD6,THBS1,FOLR1,VASN,TGFBR2
Biological Process	regulation of Wnt signaling pathway	GO:0030111	0.00140569	SFRP1,MDFIC,NXN,FZD7,SOSTDC1,SULF1,FOLR1,WLS
Biological Process	positive regulation of extrinsic apoptotic signaling pathway via death domain receptors	GO:1902043	0.00224049	SFRP1,TIMP3,THBS1
Biological Process	positive regulation of transmembrane receptor protein serine/threonine kinase signaling pathway	GO:0090100	0.00300353	CDKN1C,DAB2,HFE,SULF1,THBS1,BMP7,BMP6
Biological Process	elastic fiber assembly	GO:0048251	0.00515763	EFEMP2,LTBP3,FBLN5
Biological Process	cellular response to BMP stimulus	GO:0071773	0.00551735	TGFBR3,SFRP1,HFE,SMAD6,BMP7,BMP6
Biological Process	extracellular matrix assembly	GO:0085029	0.00676737	EFEMP2,LAMB2,LTBP3,FBLN5
Biological Process	blood circulation	GO:0008015	0.0102565	ACE,NPR1,MYOF,SERPING1,F5
Biological Process	negative regulation of angiogenesis	GO:0016525	0.0140084	SLC12A2,NPR1,THBS2,SULF1,HSPG2,THBS1
Biological Process	regulation of bone mineralization	GO:0030500	0.0152394	KL,SGMS2,BMP7,BMP6,DDR2
Biological Process	regulation of pathway-restricted SMAD protein phosphorylation	GO:0060393	0.0152394	DAB2,HFE,SMAD6,BMP7,BMP6
Biological Process	positive regulation of cell migration	GO:0030335	0.0152394	COL1A1,VTN,DOCK5,DAB2,SEMA3B,ENPP2,SEMA3F,CLDN1,THBS1,DDR2
Biological Process	regulation of peptidyl-tyrosine phosphorylation	GO:0050730	0.0152394	VTN,CD74,SFRP1,ENPP2,IGF2,BMP6
Biological Process	transmembrane receptor protein serine/threonine kinase signaling pathway	GO:0007178	0.0163195	TGFBR3,HFE,WFIKKN2,SMAD6,BMP7,BMP6,TGFBR2
Biological Process	diterpenoid metabolic process	GO:0016101	0.019516	TTR,RBP1,ABCA4,RDH5,HSPG2
Biological Process	cell-matrix adhesion	GO:0007160	0.019516	VTN,CD63,BCAM,VCAM1,NID2,FBLN5
Biological Process	regulation of ossification	GO:0030278	0.019516	SFRP1,SGMS2,SMAD6,DDR2
Biological Process	BMP signaling pathway	GO:0030509	0.019516	TGFBR3,HFE,SMAD6,BMP7,BMP6
Biological Process	regulation of cell migration	GO:0030334	0.0229138	COL1A1,CD74,SFRP1,DAB2,ACE,SEMA3B,ENPP2,PLXNB2,SEMA3F,SULF1,CLDN1,THBS1
Biological Process	negative regulation of cell-substrate adhesion	GO:0010812	0.0269243	FZD4,FZD7,FBLN1,THBS1
Biological Process	negative regulation of epithelial cell proliferation	GO:0050680	0.0280258	CDKN1C,TGFBR3,SFRP1,SULF1,THBS1
Biological Process	negative regulation of cell adhesion	GO:0007162	0.0280258	FZD4,FZD7,PLXNB2,FBLN1,TGFBI
Biological Process	regulation of canonical Wnt signaling pathway	GO:0060828	0.0280258	COL1A1,SFRP1,DAB2,FZD4,FZD7,IGFBP2,FOLR1,BICC1,WLS
Biological Process	skeletal system development	GO:0001501	0.0310956	COL1A1,IGF2,ALPL,COL9A2,SULF1,BMP7,BMP6
Biological Process	regulation of epithelial to mesenchymal transition	GO:0010717	0.0310956	COL1A1,SFRP1,DAB2,VASN,TGFBR2
Biological Process	positive regulation of receptor-mediated endocytosis	GO:0048260	0.0310956	CD63,VTN,DAB2,HFE
Biological Process	negative regulation of blood vessel morphogenesis	GO:2000181	0.0310956	NPR1,THBS2,SULF1,HSPG2,THBS1
Biological Process	regulation of fibroblast growth factor receptor signaling pathway	GO:0040036	0.0310956	OTX2,SULF1,THBS1
Biological Process	negative regulation of blood coagulation, intrinsic pathway	GO:2000267	0.0310956	SERPING1,A2M
Biological Process	regulation of blood coagulation, intrinsic pathway	GO:2000266	0.0310956	SERPING1,A2M
Biological Process	cellular response to vitamin	GO:0071295	0.0310956	SFRP1,FOLR1
Biological Process	dorsal/ventral axis specification	GO:0009950	0.0310956	SFRP1,SMAD6
Biological Process	regulation of fibroblast proliferation	GO:0048145	0.0310956	CD74,SFRP1,AQP1,DDR2
Biological Process	positive regulation of pathway-restricted SMAD protein phosphorylation	GO:0010862	0.0329244	DAB2,HFE,BMP7,BMP6
Biological Process	regulation of osteoblast differentiation	GO:0045667	0.0357725	RANBP3L,SMAD6,BMP7,BMP6,DDR2
Biological Process	cellular response to osmotic stress	GO:0071470	0.0360179	TRPV4,STK39,AQP1
Biological Process	cellular response to iron ion	GO:0071281	0.040206	HFE,BMP6
Biological Process	regulation of response to reactive oxygen species	GO:1901031	0.040206	BMP7,FBLN5
Biological Process	regulation of superoxide metabolic process	GO:0090322	0.040206	BMP7,FBLN5
Biological Process	positive regulation of cellular response to transforming growth factor beta stimulus	GO:1903846	0.0412426	CDKN1C,DAB2,THBS1
Biological Process	positive regulation of transforming growth factor beta receptor signaling pathway	GO:0030511	0.0412426	CDKN1C,DAB2,THBS1
Biological Process	positive regulation of multicellular organismal process	GO:0051240	0.0412426	COL1A1,VAMP8,DAB2,NPR1,UCP2,LEPR,OTX2,STAT6,LBP,TGFBR2
Biological Process	positive regulation of peptidyl-tyrosine phosphorylation	GO:0050731	0.043463	VTN,CD74,ACE,ENPP2,IGF2,BMP6
Biological Process	peptide catabolic process	GO:0043171	0.043463	ACE,CPQ,ANPEP
Biological Process	retinoid metabolic process	GO:0001523	0.043463	TTR,RBP1,ABCA4,RDH5,HSPG2
Biological Process	Wnt signaling pathway	GO:0016055	0.043463	SFRP1,NXN,FZD4,FZD7,WLS
Biological Process	regulation of potassium ion transmembrane transporter activity	GO:1901016	0.043463	KCNE2,STK39,ATP1B3
Biological Process	ammonium transport	GO:0015696	0.043463	SLC12A2,AQP1
Biological Process	regulation of bone remodeling	GO:0046850	0.043463	SFRP1,LEPR
Biological Process	cellular hypotonic response	GO:0071476	0.043463	TRPV4,STK39
Biological Process	collagen-activated tyrosine kinase receptor signaling pathway	GO:0038063	0.043463	COL1A1,DDR2
Biological Process	hypotonic response	GO:0006971	0.043463	TRPV4,STK39
Biological Process	glycosaminoglycan catabolic process	GO:0006027	0.043463	LUM,FUCA1,OGN,HSPG2
Biological Process	negative regulation of cell differentiation	GO:0045596	0.0470241	SFRP1,RANBP3L,IGF2,SOSTDC1,SMAD6,BMP7,VASN
Biological Process	negative regulation of Wnt signaling pathway	GO:0030178	0.0470241	SFRP1,DAB2,FZD4,NXN,IGFBP2,SOSTDC1,BICC1
Biological Process	chordate embryonic development	GO:0043009	0.0471423	COL1A1,IGF2,SULF1,BMP7
Biological Process	positive regulation of fibroblast proliferation	GO:0048146	0.0494472	CD74,AQP1,DDR2
Biological Process	negative regulation of cellular process	GO:0048523	0.0496944	COL18A1,NPR1,FBLN1,SMAD6,BMP7,VAMP8,TGFBR3,SFRP1,TMEM98,PLXNB2,GMNC,TGFBI,MSX1
Biological Process	actin filament reorganization	GO:0090527	0.0496944	EFS,GSN
Biological Process	positive regulation of epithelial cell proliferation involved in wound healing	GO:0060054	0.0496944	FZD7,CLDN1
Biological Process	positive regulation of fibroblast migration	GO:0010763	0.0496944	THBS1,DDR2
Biological Process	positive regulation of protein phosphorylation	GO:0001934	0.0496944	VTN,CD74,DAB2,HFE,LEPR,ENPP2,IGF2,BMP7,BMP6,DDR2
Biological Process	positive regulation of signal transduction	GO:0009967	0.0496944	VTN,CD63,CD74,SFRP1,IGF2,SULF1,BMP6,WLS
Biological Process	regulation of macrophage activation	GO:0043030	0.052958	CD74,LBP,THBS1
Biological Process	positive regulation of cell differentiation	GO:0045597	0.052958	COL1A1,SFRP1,DAB2,RANBP3L,BMP7,BMP6,TGFBR2,DDR2
Biological Process	amyloid fibril formation	GO:1990000	0.052958	TTR,GSN,TGFBI,HSPG2
Biological Process	negative regulation of endopeptidase activity	GO:0010951	0.052958	VTN,SERPINH1,TIMP3,SERPING1
Biological Process	negative regulation of peptidase activity	GO:0010466	0.052958	VTN,SERPINH1,TIMP3,SERPING1
Biological Process	organonitrogen compound catabolic process	GO:1901565	0.052958	ACE,CPQ,ANPEP,ENPP2
Biological Process	regulation of angiogenesis	GO:0045765	0.0533095	SFRP1,NPR1,THBS2,SULF1,HSPG2,THBS1,AQP1
Biological Process	regulation of cellular response to oxidative stress	GO:1900407	0.0538172	BMP7,FBLN5
Biological Process	negative regulation of protein activation cascade	GO:2000258	0.0538172	SERPING1,A2M
Biological Process	collagen-activated signaling pathway	GO:0038065	0.0538172	COL1A1,DDR2
Biological Process	response to vitamin D	GO:0033280	0.0538172	SFRP1,ALPL
Biological Process	negative regulation of chemotaxis	GO:0050922	0.0568868	SEMA3B,SEMA3F,THBS1
Biological Process	negative regulation of transmembrane receptor protein serine/threonine kinase signaling pathway	GO:0090101	0.0578749	WFIKKN2,SOSTDC1,SMAD6,VASN,TGFBR2
Biological Process	negative regulation of transforming growth factor beta receptor signaling pathway	GO:0030512	0.06298	WFIKKN2,SMAD6,VASN,TGFBR2
Biological Process	hematopoietic stem cell differentiation	GO:0060218	0.06298	SFRP1,ACE
Biological Process	membrane lipid catabolic process	GO:0046466	0.06298	FUCA1,ENPP2
Biological Process	semaphorin-plexin signaling pathway	GO:0071526	0.0688107	SEMA3B,PLXNB2,SEMA3F
Biological Process	cellular response to transforming growth factor beta stimulus	GO:0071560	0.0688107	TGFBR3,SFRP1,WFIKKN2,SMAD6,TGFBR2
Biological Process	regulation of endopeptidase activity	GO:0052548	0.0697136	VTN,SERPINH1,TIMP3,SERPING1
Biological Process	positive regulation of bone mineralization	GO:0030501	0.0700021	KL,BMP7,BMP6
Biological Process	positive regulation of cell motility	GO:2000147	0.0700021	COL1A1,DAB2,CAVIN1,SEMA3B,SEMA3F,CLDN1,THBS1
Biological Process	copper ion transport	GO:0006825	0.0700021	SLC31A1,STEAP2
Biological Process	response to prostaglandin E	GO:0034695	0.0700021	TGFBR3,SFRP1
Biological Process	positive regulation of non-canonical Wnt signaling pathway	GO:2000052	0.0700021	DAB2,SFRP1
Biological Process	neural crest cell migration	GO:0001755	0.0743921	SEMA3B,SEMA3F,FOLR1
Biological Process	cell-cell adhesion via plasma-membrane adhesion molecules	GO:0098742	0.0761202	VCAM1,PLXNB2,EMB,CLDN2,CLDN1,TGFBR2
Biological Process	negative regulation of complement activation	GO:0045916	0.0784891	SERPING1,A2M
Biological Process	keratan sulfate catabolic process	GO:0042340	0.0784891	LUM,OGN
Biological Process	positive regulation of sodium ion transmembrane transport	GO:1902307	0.0784891	FXYD1,ATP1B3
Biological Process	positive regulation of vascular permeability	GO:0043117	0.0784891	TRPV4,BMP6
Biological Process	odontogenesis	GO:0042476	0.0812101	TUFT1,MSX1,AQP1
Biological Process	inorganic cation import across plasma membrane	GO:0098659	0.0812129	SLC12A2,KCNE2,TRPV4,ATP1B3
Biological Process	negative regulation of blood coagulation	GO:0030195	0.0823252	VTN,SERPING1,A2M
Biological Process	positive regulation of ossification	GO:0045778	0.0823252	KL,BMP7,BMP6
Biological Process	positive regulation of wound healing	GO:0090303	0.0823252	VTN,CLDN1,THBS1
Biological Process	regulation of phosphorylation	GO:0042325	0.0823252	CDKN1C,FZD7,PLXNB2,BMP7,THBS1
Biological Process	cellular potassium ion homeostasis	GO:0030007	0.0823252	SLC12A2,ATP1B3
Biological Process	pathway-restricted SMAD protein phosphorylation	GO:0060389	0.0823252	TGFBR3,TGFBR2
Biological Process	regulation of tube diameter	GO:0035296	0.0823252	ACE,NPR1
Biological Process	response to iron ion	GO:0010039	0.0823252	HFE,BMP6
Biological Process	semaphorin-plexin signaling pathway involved in neuron projection guidance	GO:1902285	0.0823252	PLXNB2,SEMA3F
Biological Process	vascular process in circulatory system	GO:0003018	0.0823252	ACE,NPR1
Biological Process	positive regulation of biomineral tissue development	GO:0070169	0.0831487	KL,BMP7,BMP6
Biological Process	negative regulation of cellular response to growth factor stimulus	GO:0090288	0.0831487	SOSTDC1,SMAD6,SULF1,THBS1
Biological Process	positive regulation of epithelial to mesenchymal transition	GO:0010718	0.0870626	COL1A1,DAB2,TGFBR2
Biological Process	potassium ion import across plasma membrane	GO:1990573	0.0870626	SLC12A2,KCNE2,ATP1B3
Biological Process	negative regulation of fibroblast growth factor receptor signaling pathway	GO:0040037	0.0876457	SULF1,THBS1
Biological Process	negative regulation of secretion	GO:0051048	0.0876457	VAMP8,CD74
Biological Process	response to chemokine	GO:1990868	0.0876457	SLC12A2,STK39
Biological Process	secondary palate development	GO:0062009	0.0876457	TGFBR3,TGFBR2
Biological Process	secretion	GO:0046903	0.0876457	NPR1,FBLN5
Biological Process	positive regulation of SMAD protein signal transduction	GO:0060391	0.0876457	DAB2,BMP6
Biological Process	cellular response to retinoic acid	GO:0071300	0.0876799	FZD4,FZD7,AQP1
Biological Process	vascular transport	GO:0010232	0.0906732	SLC12A2,LEPR,SLC16A12,SLC22A8
Biological Process	positive regulation of osteoblast differentiation	GO:0045669	0.0916317	BMP7,BMP6,DDR2
Biological Process	regulation of cell motility	GO:2000145	0.0916317	CAVIN1,ENPP2,ARHGAP18,PLXNB2,FBLN1
Biological Process	transport across blood-brain barrier	GO:0150104	0.0929093	SLC12A2,LEPR,SLC16A12,SLC22A8
Biological Process	negative regulation of androgen receptor signaling pathway	GO:0060766	0.0929093	DAB2,SFRP1
Biological Process	negative regulation of cellular component movement	GO:0051271	0.0929093	TGFBR3,FBLN1
Biological Process	regulation of extracellular matrix organization	GO:1903053	0.0929093	EFEMP2,DDR2
Biological Process	cellular sodium ion homeostasis	GO:0006883	0.0929093	SLC12A2,ATP1B3
Biological Process	positive regulation of secretion	GO:0051047	0.0929093	NPR1,AQP1
Biological Process	positive regulation of phosphorylation	GO:0042327	0.100871	CD74,DAB2,FZD7,LEPR,IGF2,THBS1,DDR2
Biological Process	transforming growth factor beta receptor signaling pathway	GO:0007179	0.101695	TGFBR3,WFIKKN2,SMAD6,TGFBR2
Biological Process	basement membrane organization	GO:0071711	0.101695	LAMB2,NID2
Biological Process	sphingolipid catabolic process	GO:0030149	0.101695	ASAH2,ENPP2
Biological Process	membrane repolarization	GO:0086009	0.101695	KCNE2,ATP1B3
Biological Process	positive regulation of endocytosis	GO:0045807	0.105422	VTN,DAB2,HFE
Biological Process	regulation of small GTPase mediated signal transduction	GO:0051056	0.105422	TRIP10,ARHGAP18,A2M,CGNL1,ARHGEF5
Biological Process	regulation of cell killing	GO:0031341	0.106773	CFH,FZD7
Biological Process	regulation of cellular response to growth factor stimulus	GO:0090287	0.106773	OTX2,SULF1
Biological Process	pharyngeal system development	GO:0060037	0.106773	BMP7,FOLR1
Biological Process	regulation of stem cell proliferation	GO:0072091	0.106773	ACE,FBLN1
Biological Process	positive regulation of macrophage activation	GO:0043032	0.106773	LBP,THBS1
Biological Process	positive regulation of smooth muscle cell migration	GO:0014911	0.106773	DOCK5,VTN
Biological Process	modified amino acid transport	GO:0072337	0.106773	SLC16A12,FOLR1
Biological Process	muscle tissue morphogenesis	GO:0060415	0.106773	TGFBR3,EFEMP2
Biological Process	regulation of epithelial cell proliferation	GO:0050678	0.107923	CDKN1C,TGFBR3,SFRP1,BMP6
Biological Process	regulation of complement activation	GO:0030449	0.109727	VTN,CFH,SERPING1
Biological Process	axon guidance	GO:0007411	0.112186	LAMA5,SEMA3B,PLXNB2,OTX2,EMB,SEMA3F
Biological Process	mesenchymal cell differentiation	GO:0048762	0.113344	TGFBR3,RANBP3L,BMP7
Biological Process	regulation of protein phosphorylation	GO:0001932	0.113344	CD74,DAB2,LEPR,IGF2,PLXNB2,FBLN1,BMP7
Biological Process	carbohydrate derivative transport	GO:1901264	0.113344	LBP,PLTP
Biological Process	positive regulation of extracellular matrix organization	GO:1903055	0.113344	EFEMP2,DDR2
Biological Process	protein-containing complex assembly	GO:0065003	0.113344	CD74,HFE,OTX2,CLDN1,FOLR1,CTSC,F5
Biological Process	negative regulation of signal transduction	GO:0009968	0.113344	SFRP1,ASAH2,NXN,SOSTDC1,SULF1,THBS1,DLK1
Biological Process	cellular transition metal ion homeostasis	GO:0046916	0.113345	SLC31A1,HFE,CP,BMP6
Biological Process	regulation of immune effector process	GO:0002697	0.119633	VTN,CFH,SERPING1
Biological Process	atrioventricular valve morphogenesis	GO:0003181	0.119633	SMAD6,TGFBR2
Biological Process	cardiac muscle cell contraction	GO:0086003	0.119633	GSN,KCNE2
Biological Process	heart trabecula morphogenesis	GO:0061384	0.119633	TGFBR3,BMP7
Biological Process	positive regulation of leukocyte activation	GO:0002696	0.119633	LBP,THBS1
Biological Process	long-term memory	GO:0007616	0.119633	NPAS4,ARC
Biological Process	regulation of humoral immune response	GO:0002920	0.122113	VTN,CFH,SERPING1
Biological Process	regulation of potassium ion transmembrane transport	GO:1901379	0.122113	CD63,KCNE2,STK39
Biological Process	cellular response to cytokine stimulus	GO:0071345	0.123616	SLC12A2,LAMA5,SFRP1,VCAM1,ASAH2,LEPR,STK39,STAT6,LBP,JUNB
Biological Process	regulation of cardiac conduction	GO:1903779	0.12378	NPR1,FXYD1,ATP1B3
Biological Process	negative regulation of axon extension involved in axon guidance	GO:0048843	0.12378	SEMA3B,SEMA3F
Biological Process	calcium-independent cell-cell adhesion via plasma membrane cell-adhesion molecules	GO:0016338	0.12378	CLDN2,CLDN1
Biological Process	cellular monovalent inorganic cation homeostasis	GO:0030004	0.12378	SLC12A2,ATP1B3
Biological Process	positive regulation of activated T cell proliferation	GO:0042104	0.12378	IGFBP2,IGF2
Biological Process	regulation of smooth muscle cell migration	GO:0014910	0.12378	VTN,ACE
Biological Process	regulation of tissue remodeling	GO:0034103	0.12378	LEPR,DDR2
Biological Process	positive regulation of hormone secretion	GO:0046887	0.12378	VAMP8,HFE
Biological Process	positive regulation of proteolysis	GO:0045862	0.133148	PERP,CTSC,SH3D19
Biological Process	regulation of fibroblast migration	GO:0010762	0.13445	THBS1,DDR2
Biological Process	positive regulation of cellular metabolic process	GO:0031325	0.13585	CD63,ACACB,THBS1,TGFBR2
Biological Process	cellular iron ion homeostasis	GO:0006879	0.137134	HFE,CP,BMP6
Biological Process	negative regulation of phosphate metabolic process	GO:0045936	0.142954	CDKN1C,BMP7
Biological Process	regulation of membrane protein ectodomain proteolysis	GO:0051043	0.142954	TIMP3,SH3D19
Biological Process	protein localization to cell junction	GO:1902414	0.142954	HEG1,CGNL1
Biological Process	negative regulation of canonical Wnt signaling pathway	GO:0090090	0.150123	SFRP1,DAB2,FZD4,IGFBP2,BICC1
Biological Process	iron ion homeostasis	GO:0055072	0.152272	HFE,CP,BMP6
Biological Process	regulation of SMAD protein signal transduction	GO:0060390	0.152272	DAB2,BMP6
Biological Process	positive regulation of epithelial cell apoptotic process	GO:1904037	0.152272	GSN,THBS1
Biological Process	response to retinoic acid	GO:0032526	0.15666	FZD4,FZD7,AQP1
Biological Process	actin cytoskeleton reorganization	GO:0031532	0.157084	EFS,GSN,TRPV4
Biological Process	COPII vesicle coating	GO:0048208	0.157084	FOLR1,CTSC,F5
Biological Process	vesicle coating	GO:0006901	0.157084	FOLR1,CTSC,F5
Biological Process	vesicle targeting, rough ER to cis-Golgi	GO:0048207	0.157084	FOLR1,CTSC,F5
Biological Process	regulation of axon extension involved in axon guidance	GO:0048841	0.157084	SEMA3B,SEMA3F
Biological Process	regulation of cellular response to transforming growth factor beta stimulus	GO:1903844	0.157084	TGFBR3,FOLR1
Biological Process	negative regulation of ossification	GO:0030279	0.157084	SFRP1,SMAD6
Biological Process	potassium ion homeostasis	GO:0055075	0.157084	SLC12A2,ATP1B3
Biological Process	positive regulation of metabolic process	GO:0009893	0.157084	UCP2,LEPR,STAT6,ACACB
Biological Process	negative regulation of cell motility	GO:2000146	0.160842	CD74,SFRP1,FBLN1,SULF1
Biological Process	negative regulation of cell junction assembly	GO:1901889	0.165869	ACE,THBS1
Biological Process	outflow tract septum morphogenesis	GO:0003148	0.165869	SMAD6,TGFBR2
Biological Process	sodium ion homeostasis	GO:0055078	0.165869	SLC12A2,ATP1B3
Biological Process	sphingolipid metabolic process	GO:0006665	0.166801	ASAH2,ENPP2,ELOVL7,SGMS2
Biological Process	cellular component disassembly	GO:0022411	0.169154	SCUBE3,GSN,A2M
Biological Process	extracellular matrix disassembly	GO:0022617	0.169154	SCUBE3,GSN,A2M
Biological Process	positive regulation of T cell proliferation	GO:0042102	0.169154	VCAM1,IGFBP2,IGF2
Biological Process	regulation of biomineral tissue development	GO:0070167	0.173398	SGMS2,DDR2
Biological Process	positive regulation of ion transmembrane transporter activity	GO:0032414	0.173398	STK39,ATP1B3
Biological Process	canonical Wnt signaling pathway	GO:0060070	0.18017	SFRP1,FZD4,FZD7
Biological Process	regulation of blood coagulation	GO:0030193	0.184361	VTN,THBS1
Biological Process	cellular response to decreased oxygen levels	GO:0036294	0.185325	SFRP1,BMP7,AQP1
Biological Process	COPII-coated vesicle budding	GO:0090114	0.187408	FOLR1,CTSC,F5
Biological Process	kidney development	GO:0001822	0.187408	ACE,SULF1,BMP7
Biological Process	wound healing	GO:0042060	0.187408	FZD7,MYOF,CLDN1
Biological Process	positive regulation of epithelial cell proliferation	GO:0050679	0.187408	SFRP1,FZD7,CLDN1,BMP6
Biological Process	amide transport	GO:0042886	0.187408	PLTP,FOLR1
Biological Process	regulation of DNA damage response, signal transduction by p53 class mediator	GO:0043516	0.187408	CD74,MSX1
Biological Process	response to ketone	GO:1901654	0.187408	TGFBR3,THBS1
Biological Process	keratan sulfate biosynthetic process	GO:0018146	0.187408	LUM,OGN
Biological Process	positive regulation of response to wounding	GO:1903036	0.187408	VTN,CLDN1
Biological Process	ventricular septum morphogenesis	GO:0060412	0.187408	TGFBR3,TGFBR2
Biological Process	circulatory system development	GO:0072359	0.195612	NXN,HEG1,HSPG2,TGFBR2
Biological Process	negative regulation of epithelial to mesenchymal transition	GO:0010719	0.195612	SFRP1,VASN
Biological Process	negative regulation of wound healing	GO:0061045	0.195612	SLC12A2,VTN
Biological Process	positive regulation of extrinsic apoptotic signaling pathway	GO:2001238	0.195612	SFRP1,THBS1
Biological Process	transition metal ion homeostasis	GO:0055076	0.195612	HFE,CP
Biological Process	regulation of stress fiber assembly	GO:0051492	0.201955	SFRP1,CGNL1,ARHGEF5
Biological Process	sphingolipid biosynthetic process	GO:0030148	0.201955	ASAH2,ELOVL7,SGMS2
Biological Process	regulation of cation transmembrane transport	GO:1904062	0.201955	CD63,KCNE2
Biological Process	regulation of protein localization to membrane	GO:1905475	0.201955	VAMP8,GSN
Biological Process	response to alcohol	GO:0097305	0.201955	TGFBR3,TGFBR2
Biological Process	positive regulation of phosphate metabolic process	GO:0045937	0.201955	FZD7,THBS1
Biological Process	maintenance of blood-brain barrier	GO:0035633	0.201955	SLC12A2,CLDN1
Biological Process	positive regulation of cell population proliferation	GO:0008284	0.201955	TGFBR3,CD74,SFRP1,IGF2,THBS1,BMP6,AQP1,TGFBR2,DDR2
Biological Process	integrin-mediated signaling pathway	GO:0007229	0.203282	LAMA5,DAB2,FBLN1
Biological Process	cellular response to metal ion	GO:0071248	0.203282	SLC12A2,HFE,BMP6,AQP1
Biological Process	negative regulation of axon extension	GO:0030517	0.203282	SEMA3B,SEMA3F
Biological Process	aminoglycan catabolic process	GO:0006026	0.203282	FUCA1,HSPG2
Biological Process	negative regulation of osteoblast differentiation	GO:0045668	0.203282	RANBP3L,SMAD6
Biological Process	regulation of potassium ion transport	GO:0043266	0.203282	CD63,KCNE2
Biological Process	regulation of transmembrane receptor protein serine/threonine kinase signaling pathway	GO:0090092	0.203282	TGFBR3,FOLR1
Biological Process	positive regulation of locomotion	GO:0040017	0.203282	CAVIN1,THBS1
Biological Process	positive regulation of proteolysis involved in cellular protein catabolic process	GO:1903052	0.203282	KCNE2,CTSC
Biological Process	tube closure	GO:0060606	0.203282	PLXNB2,FOLR1
Biological Process	vitamin transport	GO:0051180	0.203282	TCN2,FOLR1
Biological Process	regulation of BMP signaling pathway	GO:0030510	0.203282	SOSTDC1,SMAD6,SULF1
Biological Process	negative regulation of intracellular steroid hormone receptor signaling pathway	GO:0033144	0.211097	DAB2,SFRP1
Biological Process	regulation of cell morphogenesis	GO:0022604	0.211097	ARC,SH3D19
Biological Process	endodermal cell differentiation	GO:0035987	0.211097	VTN,COL8A1
Biological Process	hematopoietic progenitor cell differentiation	GO:0002244	0.211097	SFRP1,ACE
Biological Process	metal ion export	GO:0070839	0.211097	KCNE2,ATP1B3
Biological Process	negative regulation of protein serine/threonine kinase activity	GO:0071901	0.211888	CDKN1C,HEG1,BMP7
Biological Process	regulation of signal transduction	GO:0009966	0.216409	CD63,MDFIC,IGFBP2,OTX2,SULF1
Biological Process	antigen processing and presentation of peptide antigen via MHC class I	GO:0002474	0.216409	ACE,HFE
Biological Process	negative regulation of smooth muscle cell proliferation	GO:0048662	0.216409	EFEMP2,OGN
Biological Process	keratan sulfate metabolic process	GO:0042339	0.216409	LUM,OGN
Biological Process	vasculogenesis	GO:0001570	0.216409	TGFBR3,TGFBR2
Biological Process	muscle cell development	GO:0055001	0.216409	EFEMP2,MYOF
Biological Process	negative chemotaxis	GO:0050919	0.216409	SEMA3B,SEMA3F
Biological Process	negative regulation of cell cycle	GO:0045786	0.217353	CDKN1C,GMNC,BMP7
Biological Process	negative regulation of protein modification process	GO:0031400	0.217353	CRTAP,FXYD1,FBLN1
Biological Process	regulation of activated T cell proliferation	GO:0046006	0.217353	IGFBP2,IGF2
Biological Process	neural tube closure	GO:0001843	0.217353	PLXNB2,FOLR1
Biological Process	regulation of myoblast differentiation	GO:0045661	0.217353	RANBP3L,SOSTDC1
Biological Process	peptide metabolic process	GO:0006518	0.217353	ACE,CPQ,ANPEP
Biological Process	regulation of blood circulation	GO:1903522	0.217353	ACE,FXYD1
Biological Process	bicarbonate transport	GO:0015701	0.217353	SLC4A5,AQP1
Biological Process	blood vessel diameter maintenance	GO:0097746	0.217353	ACE,NPR1
Biological Process	embryonic skeletal system development	GO:0048706	0.217353	COL1A1,SULF1
Biological Process	regulation of androgen receptor signaling pathway	GO:0060765	0.217353	DAB2,SFRP1
Biological Process	cellular response to heat	GO:0034605	0.217353	TRPV4,THBS1
Biological Process	endoderm formation	GO:0001706	0.217353	VTN,COL8A1
Biological Process	transition metal ion transport	GO:0000041	0.217353	SLC31A1,CP
Biological Process	negative regulation of phosphorylation	GO:0042326	0.217353	CDKN1C,FBLN1,BMP7
Biological Process	negative regulation of B cell differentiation	GO:0045578	0.217353	SFRP1
Biological Process	negative regulation of cGMP-mediated signaling	GO:0010754	0.217353	THBS1
Biological Process	regulation of adherens junction organization	GO:1903391	0.217353	BMP6
Biological Process	carbon dioxide transport	GO:0015670	0.217353	AQP1
Biological Process	negative regulation of metallopeptidase activity	GO:1905049	0.217353	TIMP3
Biological Process	regulation of cellular response to vascular endothelial growth factor stimulus	GO:1902547	0.217353	CD63
Biological Process	cardiac muscle cell proliferation	GO:0060038	0.217353	TGFBR3
Biological Process	negative regulation of myelination	GO:0031642	0.217353	TMEM98
Biological Process	negative regulation of plasminogen activation	GO:0010757	0.217353	THBS1
Biological Process	cellular response to heparin	GO:0071504	0.217353	SFRP1
Biological Process	negative regulation of smooth muscle contraction	GO:0045986	0.217353	DOCK5
Biological Process	regulation of glomerular mesangial cell proliferation	GO:0072124	0.217353	BMP7
Biological Process	cellular response to salt stress	GO:0071472	0.217353	AQP1
Biological Process	cellular response to vitamin D	GO:0071305	0.217353	SFRP1
Biological Process	chemokine	C-X-C motif ligand 12 signaling pathway	0.217353	STK39
Biological Process	regulation of inward rectifier potassium channel activity	GO:1901979	0.217353	KCNE2
Biological Process	chronic inflammatory response	GO:0002544	0.217353	THBS1
Biological Process	non-canonical Wnt signaling pathway via MAPK cascade	GO:0038030	0.217353	FZD7
Biological Process	copper ion import	GO:0015677	0.217353	STEAP2
Biological Process	regulation of plasma membrane organization	GO:1903729	0.217353	GSN
Biological Process	regulation of protein import	GO:1904589	0.217353	ARHGEF5
Biological Process	positive regulation of amino acid transport	GO:0051957	0.217353	SLC12A2
Biological Process	positive regulation of AMPA receptor activity	GO:2000969	0.217353	ARC
Biological Process	regulation of respiratory burst involved in inflammatory response	GO:0060264	0.217353	LBP
Biological Process	positive regulation of CD4-positive, alpha-beta T cell proliferation	GO:2000563	0.217353	TGFBR2
Biological Process	gastro-intestinal system smooth muscle contraction	GO:0014831	0.217353	SULF1
Biological Process	glial cell-derived neurotrophic factor receptor signaling pathway	GO:0035860	0.217353	SULF1
Biological Process	glucose-6-phosphate transport	GO:0015760	0.217353	SLC37A2
Biological Process	regulation of vascular associated smooth muscle contraction	GO:0003056	0.217353	DOCK5
Biological Process	positive regulation of epithelial to mesenchymal transition involved in endocardial cushion formation	GO:1905007	0.217353	TGFBR2
Biological Process	hexose phosphate transport	GO:0015712	0.217353	SLC37A2
Biological Process	response to prostaglandin	GO:0034694	0.217353	TGFBR3
Biological Process	response to salt stress	GO:0009651	0.217353	AQP1
Biological Process	positive regulation of intrinsic apoptotic signaling pathway by p53 class mediator	GO:1902255	0.217353	MSX1
Biological Process	short-term memory	GO:0007614	0.217353	NPAS4
Biological Process	positive regulation of prostaglandin biosynthetic process	GO:0031394	0.217353	CD74
Biological Process	striated muscle cell proliferation	GO:0014855	0.217353	TGFBR3
Biological Process	membrane repolarization during ventricular cardiac muscle cell action potential	GO:0098915	0.217353	KCNE2
Biological Process	tricuspid valve development	GO:0003175	0.217353	TGFBR2
Biological Process	tricuspid valve morphogenesis	GO:0003186	0.217353	TGFBR2
Biological Process	negative regulation of endothelial cell proliferation	GO:0001937	0.217353	SULF1,THBS1
Biological Process	phagocytosis, engulfment	GO:0006911	0.217353	GSN,THBS1
Biological Process	positive regulation of signaling receptor activity	GO:2000273	0.217353	ARC,HFE
Biological Process	positive regulation of nucleic acid-templated transcription	GO:1903508	0.218867	COL1A1,CDKN1C,CD74,SFRP1,MDFIC,FZD4,FZD7,OTX2,BMP7
Biological Process	positive regulation of protein modification process	GO:0031401	0.218867	CD74,DAB2,ACE,LEPR,IGF2
Biological Process	negative regulation of innate immune response	GO:0045824	0.218867	SERPING1,A2M
Biological Process	ventricular septum development	GO:0003281	0.218867	TGFBR3,TGFBR2
Biological Process	post-Golgi vesicle-mediated transport	GO:0006892	0.218867	VAMP8,STEAP2,SH3D19
Biological Process	cellular response to ketone	GO:1901655	0.218867	SFRP1,AQP1
Biological Process	regulation of ion transmembrane transporter activity	GO:0032412	0.218867	FXYD1,STK39
Biological Process	regulation of receptor-mediated endocytosis	GO:0048259	0.218867	VTN,HFE
Biological Process	regulation of viral entry into host cell	GO:0046596	0.218867	CD74,GSN
Biological Process	cellular response to lipid	GO:0071396	0.218867	SFRP1,FZD4,FZD7,LBP,AQP1
Biological Process	actin filament organization	GO:0007015	0.218867	EFS,GSN,TRPV4,CGNL1
Biological Process	bone development	GO:0060348	0.218867	RANBP3L,SULF1
Biological Process	regulation of sodium ion transmembrane transporter activity	GO:2000649	0.218867	FXYD1,STK39
Biological Process	stem cell differentiation	GO:0048863	0.218867	SFRP1,ACE
Biological Process	sulfur compound catabolic process	GO:0044273	0.218867	LUM,OGN
Biological Process	positive regulation of Wnt signaling pathway	GO:0030177	0.218867	COL1A1,SFRP1,SULF1,WLS
Biological Process	negative regulation of blood vessel endothelial cell proliferation involved in sprouting angiogenesis	GO:1903588	0.218867	THBS1
Biological Process	negative regulation of cardiac muscle cell differentiation	GO:2000726	0.218867	FZD7
Biological Process	negative regulation of CD8-positive, alpha-beta T cell activation	GO:2001186	0.218867	HFE
Biological Process	negative regulation of morphogenesis of an epithelium	GO:1905331	0.218867	SULF1
Biological Process	regulation of collagen fibril organization	GO:1904026	0.218867	EFEMP2
Biological Process	cellular hyperosmotic response	GO:0071474	0.218867	AQP1
Biological Process	cellular response to lipoteichoic acid	GO:0071223	0.218867	LBP
Biological Process	regulation of hematopoietic stem cell proliferation	GO:1902033	0.218867	ACE
Biological Process	cellular water homeostasis	GO:0009992	0.218867	AQP1
Biological Process	neuroblast proliferation	GO:0007405	0.218867	PLXNB2
Biological Process	choline catabolic process	GO:0042426	0.218867	CHDH
Biological Process	chondrocyte development	GO:0002063	0.218867	SULF1
Biological Process	regulation of keratinocyte apoptotic process	GO:1902172	0.218867	GSN
Biological Process	cobalamin transport	GO:0015889	0.218867	TCN2
Biological Process	regulation of long-chain fatty acid import across plasma membrane	GO:0010746	0.218867	THBS1
Biological Process	regulation of nitric oxide mediated signal transduction	GO:0010749	0.218867	THBS1
Biological Process	regulation of peptidyl-cysteine S-nitrosylation	GO:2000169	0.218867	ACE
Biological Process	positive regulation of anion transport	GO:1903793	0.218867	SLC12A2
Biological Process	regulation of saliva secretion	GO:0046877	0.218867	AQP1
Biological Process	regulation of type 2 immune response	GO:0002828	0.218867	CD74
Biological Process	glycolipid transport	GO:0046836	0.218867	PLTP
Biological Process	glycoside metabolic process	GO:0016137	0.218867	FUCA1
Biological Process	glycosyl compound catabolic process	GO:1901658	0.218867	FUCA1
Biological Process	response to gonadotropin	GO:0034698	0.218867	TGFBR3
Biological Process	response to heparin	GO:0071503	0.218867	SFRP1
Biological Process	response to lipoteichoic acid	GO:0070391	0.218867	LBP
Biological Process	positive regulation of ion transmembrane transport	GO:0034767	0.218867	STK39
Biological Process	positive regulation of receptor binding	GO:1900122	0.218867	HFE
Biological Process	T-tubule organization	GO:0033292	0.218867	MYOF
Biological Process	positive regulation of Wnt signaling pathway, planar cell polarity pathway	GO:2000096	0.218867	DAB2
Biological Process	ventricular compact myocardium morphogenesis	GO:0003223	0.218867	TGFBR3
Biological Process	negative regulation of actin filament depolymerization	GO:0030835	0.218867	GSN
Biological Process	regulation of heart contraction	GO:0008016	0.218867	NPR1,FXYD1,ATP1B3
Biological Process	response to growth factor	GO:0070848	0.218867	SFRP1,TGFBR2
Biological Process	regulation of cell cycle	GO:0051726	0.218867	SFRP1,ASAH2,GMNC,JUNB,BMP7,THBS1
Biological Process	negative regulation of MAPK cascade	GO:0043409	0.218867	TIMP3,FBLN1,BMP7
Biological Process	regulation of kinase activity	GO:0043549	0.218867	CDKN1C,CD74,DDR2
Biological Process	positive regulation of epithelial cell migration	GO:0010634	0.218867	DOCK5,ENPP2,THBS1
Biological Process	hemopoiesis	GO:0030097	0.218867	TGFBR3,SFRP1,TGFBR2
Biological Process	regulation of extrinsic apoptotic signaling pathway via death domain receptors	GO:1902041	0.218867	SFRP1,THBS1
Biological Process	ceramide biosynthetic process	GO:0046513	0.218867	ASAH2,SGMS2
Biological Process	cellular response to growth factor stimulus	GO:0071363	0.218867	SFRP1,BMP7,BMP6,TGFBR2
Biological Process	regulation of cell-substrate adhesion	GO:0010810	0.218867	FZD4,FZD7
Biological Process	heart looping	GO:0001947	0.218867	FOLR1,TGFBR2
Biological Process	positive regulation of cold-induced thermogenesis	GO:0120162	0.218867	UCP2,LEPR,STAT6
Biological Process	glycosaminoglycan biosynthetic process	GO:0006024	0.218867	LUM,OGN,HSPG2
Biological Process	negative regulation of cell population proliferation	GO:0008285	0.218867	CDKN1C,TGFBR3,COL18A1,SFRP1,OGN,FBLN1,SMAD6
Biological Process	cardiac ventricle morphogenesis	GO:0003208	0.218867	TGFBR3,TGFBR2
Biological Process	positive regulation of cell-matrix adhesion	GO:0001954	0.218867	EFEMP2,SFRP1
Biological Process	positive regulation of stress fiber assembly	GO:0051496	0.218867	SFRP1,ARHGEF5
Biological Process	negative regulation of cardiocyte differentiation	GO:1905208	0.218867	FZD7
Biological Process	purine-containing compound metabolic process	GO:0072521	0.218867	TTR
Biological Process	regulation of aldosterone biosynthetic process	GO:0032347	0.218867	BMP6
Biological Process	autophagosome membrane docking	GO:0016240	0.218867	VAMP8
Biological Process	regulation of cardiac muscle cell membrane potential	GO:0086036	0.218867	FXYD1
Biological Process	negative regulation of lymphocyte differentiation	GO:0045620	0.218867	SFRP1
Biological Process	negative regulation of membrane protein ectodomain proteolysis	GO:0051045	0.218867	TIMP3
Biological Process	regulation of cGMP-mediated signaling	GO:0010752	0.218867	THBS1
Biological Process	negative regulation of nervous system process	GO:0031645	0.218867	TMEM98
Biological Process	negative regulation of oligodendrocyte differentiation	GO:0048715	0.218867	TMEM98
Biological Process	negative regulation of protein import	GO:1904590	0.218867	MDFIC
Biological Process	negative regulation of protein import into nucleus	GO:0042308	0.218867	MDFIC
Biological Process	regulation of glycogen	starch synthase activity	0.218867	IGF2
Biological Process	cellular response to prostaglandin E stimulus	GO:0071380	0.218867	SFRP1
Biological Process	regulation of histamine secretion by mast cell	GO:1903593	0.218867	VAMP8
Biological Process	regulation of mesenchymal stem cell differentiation	GO:2000739	0.218867	LTBP3
Biological Process	definitive hemopoiesis	GO:0060216	0.218867	TGFBR3
Biological Process	delamination	GO:0060232	0.218867	TRPV4
Biological Process	detection of molecule of bacterial origin	GO:0032490	0.218867	LBP
Biological Process	pericardium morphogenesis	GO:0003344	0.218867	BMP7
Biological Process	pharyngeal arch artery morphogenesis	GO:0061626	0.218867	FOLR1
Biological Process	regulation of prostaglandin biosynthetic process	GO:0031392	0.218867	CD74
Biological Process	endothelial cell morphogenesis	GO:0001886	0.218867	COL18A1
Biological Process	positive regulation of cardiac epithelial to mesenchymal transition	GO:0062043	0.218867	TGFBR2
Biological Process	fatty acid elongation, monounsaturated fatty acid	GO:0034625	0.218867	ELOVL7
Biological Process	fatty acid elongation, polyunsaturated fatty acid	GO:0034626	0.218867	ELOVL7
Biological Process	fatty acid elongation, saturated fatty acid	GO:0019367	0.218867	ELOVL7
Biological Process	fatty acid elongation, unsaturated fatty acid	GO:0019368	0.218867	ELOVL7
Biological Process	regulation of systemic arterial blood pressure by renin-angiotensin	GO:0003081	0.218867	ACE
Biological Process	regulation of T cell tolerance induction	GO:0002664	0.218867	TGFBR2
Biological Process	positive regulation of chemokine	C-X-C motif ligand 2 production	0.218867	CD74
Biological Process	glandular epithelial cell development	GO:0002068	0.218867	BMP6
Biological Process	regulation of transforming growth factor beta1 production	GO:0032908	0.218867	THBS1
Biological Process	glycerol transport	GO:0015793	0.218867	AQP1
Biological Process	positive regulation of fibroblast apoptotic process	GO:2000271	0.218867	SFRP1
Biological Process	positive regulation of gastrulation	GO:2000543	0.218867	OTX2
Biological Process	heart trabecula formation	GO:0060347	0.218867	TGFBR3
Biological Process	positive regulation of integrin-mediated signaling pathway	GO:2001046	0.218867	CD63
Biological Process	positive regulation of lamellipodium morphogenesis	GO:2000394	0.218867	ENPP2
Biological Process	hyperosmotic response	GO:0006972	0.218867	AQP1
Biological Process	positive regulation of lipopolysaccharide-mediated signaling pathway	GO:0031666	0.218867	BMP6
Biological Process	inhibitory postsynaptic potential	GO:0060080	0.218867	NPAS4
Biological Process	skin morphogenesis	GO:0043589	0.218867	COL1A1
Biological Process	positive regulation of potassium ion import across plasma membrane	GO:1903288	0.218867	ATP1B3
Biological Process	positive regulation of respiratory burst	GO:0060267	0.218867	LBP
Biological Process	type B pancreatic cell development	GO:0003323	0.218867	BMP6
Biological Process	positive regulation of unsaturated fatty acid biosynthetic process	GO:2001280	0.218867	CD74
Biological Process	positive regulation of urine volume	GO:0035810	0.218867	NPR1
Biological Process	positive regulation of vascular associated smooth muscle cell differentiation	GO:1905065	0.218867	EFEMP2
Biological Process	vascular associated smooth muscle cell development	GO:0097084	0.218867	EFEMP2
Biological Process	mitral valve development	GO:0003174	0.218867	SMAD6
Biological Process	vitamin A metabolic process	GO:0006776	0.218867	RBP1
Biological Process	neural crest cell development	GO:0014032	0.223533	SEMA3B,SEMA3F
Biological Process	heart development	GO:0007507	0.223967	TGFBR3,HEG1,BMP7,TGFBR2
Biological Process	cellular response to chemical stress	GO:0062197	0.225181	TRPV4,GPX8,SOD3
Biological Process	regulation of MAPK cascade	GO:0043408	0.225181	TGFBR3,CD74,IGF2,ARHGEF5
Biological Process	positive regulation of cellular protein metabolic process	GO:0032270	0.225181	PERP,PLXNB2,THBS1
Biological Process	regulation of ERK1 and ERK2 cascade	GO:0070372	0.225181	TGFBR3,CD74,TIMP3,FBLN1,ARHGEF5
Biological Process	cellular response to organonitrogen compound	GO:0071417	0.225181	SFRP1,FOLR1,AQP1
Biological Process	determination of heart left/right asymmetry	GO:0061371	0.225181	FOLR1,TGFBR2
Biological Process	embryonic heart tube morphogenesis	GO:0003143	0.225181	FOLR1,TGFBR2
Biological Process	epithelial to mesenchymal transition	GO:0001837	0.225181	TGFBR3,BMP7
Biological Process	regulation of wound healing	GO:0061041	0.225181	VTN,CLDN1
Biological Process	axonogenesis	GO:0007409	0.225181	LAMA5,SEMA3B,OTX2,EMB,SEMA3F
Biological Process	cellular metal ion homeostasis	GO:0006875	0.225181	SLC12A2,TRPV4,ATP1B3
Biological Process	amine metabolic process	GO:0009308	0.225181	VCAM1
Biological Process	aromatic compound catabolic process	GO:0019439	0.225181	PON3
Biological Process	axon extension involved in axon guidance	GO:0048846	0.225181	SEMA3F
Biological Process	negative regulation of mitotic nuclear division	GO:0045839	0.225181	BMP7
Biological Process	negative regulation of muscle cell apoptotic process	GO:0010656	0.225181	BMP7
Biological Process	negative regulation of muscle cell differentiation	GO:0051148	0.225181	IGF2
Biological Process	cell migration involved in heart development	GO:0060973	0.225181	FOLR1
Biological Process	negative regulation of osteoblast proliferation	GO:0033689	0.225181	SFRP1
Biological Process	negative regulation of potassium ion transmembrane transporter activity	GO:1901017	0.225181	STK39
Biological Process	regulation of epithelial to mesenchymal transition involved in endocardial cushion formation	GO:1905005	0.225181	TGFBR2
Biological Process	negative regulation of striated muscle cell apoptotic process	GO:0010664	0.225181	BMP7
Biological Process	cellular response to potassium ion	GO:0035865	0.225181	SLC12A2
Biological Process	neuron projection extension involved in neuron projection guidance	GO:1902284	0.225181	SEMA3F
Biological Process	regulation of intrinsic apoptotic signaling pathway by p53 class mediator	GO:1902253	0.225181	MSX1
Biological Process	coronary vasculature morphogenesis	GO:0060977	0.225181	TGFBR3
Biological Process	regulation of potassium ion import	GO:1903286	0.225181	ATP1B3
Biological Process	excitatory synapse assembly	GO:1904861	0.225181	PLXNB2
Biological Process	folic acid transport	GO:0015884	0.225181	FOLR1
Biological Process	positive regulation of cysteine-type endopeptidase activity involved in apoptotic signaling pathway	GO:2001269	0.225181	GSN
Biological Process	positive regulation of early endosome to late endosome transport	GO:2000643	0.225181	DAB2
Biological Process	regulation of vascular wound healing	GO:0061043	0.225181	SLC12A2
Biological Process	positive regulation of extracellular matrix disassembly	GO:0090091	0.225181	DDR2
Biological Process	glycoside catabolic process	GO:0016139	0.225181	FUCA1
Biological Process	response to potassium ion	GO:0035864	0.225181	SLC12A2
Biological Process	positive regulation of neuron projection arborization	GO:0150012	0.225181	FZD4
Biological Process	positive regulation of peptide secretion	GO:0002793	0.225181	HFE
Biological Process	leukocyte aggregation	GO:0070486	0.225181	BMP7
Biological Process	positive regulation of vascular associated smooth muscle cell migration	GO:1904754	0.225181	DOCK5
Biological Process	vascular associated smooth muscle cell differentiation	GO:0035886	0.225181	EFEMP2
Biological Process	ventricular cardiac muscle cell membrane repolarization	GO:0099625	0.225181	KCNE2
Biological Process	water homeostasis	GO:0030104	0.225181	AQP1
Biological Process	myeloid leukocyte mediated immunity	GO:0002444	0.225181	ACE
Biological Process	negative regulation of mitotic cell cycle	GO:0045930	0.225181	CDKN1C,BMP7
Biological Process	substrate adhesion-dependent cell spreading	GO:0034446	0.225181	LAMA5,LAMB2
Biological Process	membrane organization	GO:0061024	0.225181	VAMP8,DAB2,FZD4,MYOF,TRIP10
Biological Process	protein localization to nucleus	GO:0034504	0.225181	COL1A1,MSX1,BMP7
Biological Process	cellular defense response	GO:0006968	0.225181	LGALS3BP,LBP
Biological Process	regulation of smooth muscle cell proliferation	GO:0048660	0.225181	OGN,THBS1
Biological Process	response to unfolded protein	GO:0006986	0.225181	HSPB8,SERPINH1
Biological Process	positive regulation of reactive oxygen species metabolic process	GO:2000379	0.225181	THBS1,TGFBR2
Biological Process	negative regulation of ERK1 and ERK2 cascade	GO:0070373	0.225181	TIMP3,FBLN1
Biological Process	regulation of cellular component movement	GO:0051270	0.225181	TGFBR3,ARHGAP18
Biological Process	iron ion transport	GO:0006826	0.225181	HFE,CP
Biological Process	cellular response to oxygen-containing compound	GO:1901701	0.225181	SFRP1,FZD4,FZD7,LBP,FOLR1,AQP1
Biological Process	lipid transport	GO:0006869	0.225181	ABCA4,LBP,PLTP
Biological Process	modulation of chemical synaptic transmission	GO:0050804	0.225181	NPAS4,SLC12A2,ARC
Biological Process	regulation of epithelial cell migration	GO:0010632	0.225181	DOCK5,ENPP2
Biological Process	regulation of protein modification process	GO:0031399	0.225181	IGF2,PLXNB2
Biological Process	positive regulation of actin filament bundle assembly	GO:0032233	0.225181	SFRP1,ARHGEF5
Biological Process	regulation of smoothened signaling pathway	GO:0008589	0.225181	SFRP1,OTX2
Biological Process	regulation of substrate adhesion-dependent cell spreading	GO:1900024	0.225181	DOCK5,FBLN1
Biological Process	positive regulation of fat cell differentiation	GO:0045600	0.225181	SFRP1,BMP7
Biological Process	actin-mediated cell contraction	GO:0070252	0.225181	GSN
Biological Process	purine nucleobase metabolic process	GO:0006144	0.225181	TTR
Biological Process	negative regulation of fibrinolysis	GO:0051918	0.225181	THBS1
Biological Process	negative regulation of glial cell differentiation	GO:0045686	0.225181	TMEM98
Biological Process	axon regeneration	GO:0031103	0.225181	FOLR1
Biological Process	basement membrane assembly	GO:0070831	0.225181	LAMB2
Biological Process	regulation of CD8-positive, alpha-beta T cell activation	GO:2001185	0.225181	HFE
Biological Process	regulation of complement-dependent cytotoxicity	GO:1903659	0.225181	CFH
Biological Process	negative regulation of pathway-restricted SMAD protein phosphorylation	GO:0060394	0.225181	SMAD6
Biological Process	regulation of dendritic cell antigen processing and presentation	GO:0002604	0.225181	THBS1
Biological Process	regulation of fibroblast apoptotic process	GO:2000269	0.225181	SFRP1
Biological Process	regulation of gap junction assembly	GO:1903596	0.225181	ACE
Biological Process	cellular response to leptin stimulus	GO:0044320	0.225181	LEPR
Biological Process	negative regulation of T cell cytokine production	GO:0002725	0.225181	HFE
Biological Process	cellular response to nitric oxide	GO:0071732	0.225181	AQP1
Biological Process	cellular response to reactive nitrogen species	GO:1902170	0.225181	AQP1
Biological Process	one-carbon compound transport	GO:0019755	0.225181	AQP1
Biological Process	organic acid catabolic process	GO:0016054	0.225181	PON3
Biological Process	development of primary female sexual characteristics	GO:0046545	0.225181	COL9A3
Biological Process	pericardium development	GO:0060039	0.225181	BMP7
Biological Process	endosome to melanosome transport	GO:0035646	0.225181	CD63
Biological Process	endosome to pigment granule transport	GO:0043485	0.225181	CD63
Biological Process	epithelial cell apoptotic process	GO:1904019	0.225181	GSN
Biological Process	positive regulation of blood pressure	GO:0045777	0.225181	ACE
Biological Process	glomerular filtration	GO:0003094	0.225181	SULF1
Biological Process	regulation of Wnt signaling pathway, planar cell polarity pathway	GO:2000095	0.225181	DAB2
Biological Process	response to leptin	GO:0044321	0.225181	LEPR
Biological Process	response to magnesium ion	GO:0032026	0.225181	THBS1
Biological Process	response to vitamin	GO:0033273	0.225181	ALPL
Biological Process	positive regulation of macrophage cytokine production	GO:0060907	0.225181	CD74
Biological Process	positive regulation of mast cell degranulation	GO:0043306	0.225181	VAMP8
Biological Process	inositol metabolic process	GO:0006020	0.225181	ISYNA1
Biological Process	semaphorin-plexin signaling pathway involved in axon guidance	GO:1902287	0.225181	PLXNB2
Biological Process	sympathetic ganglion development	GO:0061549	0.225181	SEMA3F
Biological Process	T-helper 1 type immune response	GO:0042088	0.225181	TMEM98
Biological Process	type B pancreatic cell differentiation	GO:0003309	0.225181	BMP6
Biological Process	mitral valve morphogenesis	GO:0003183	0.225181	SMAD6
Biological Process	negative regulation of alpha-beta T cell activation	GO:0046636	0.225181	HFE
Biological Process	positive regulation of developmental process	GO:0051094	0.225475	FZD4,ENPP2,OTX2,BMP7
Biological Process	neutrophil mediated immunity	GO:0002446	0.225475	VAMP8,CD63,ACE,TTR,GSN,ANPEP,FUCA1,CTSC
Biological Process	negative regulation of BMP signaling pathway	GO:0030514	0.225475	SOSTDC1,SMAD6
Biological Process	ameboidal-type cell migration	GO:0001667	0.225475	SEMA3B,SEMA3F
Biological Process	amide biosynthetic process	GO:0043604	0.225475	ASAH2,SGMS2
Biological Process	cartilage development	GO:0051216	0.225475	TRPV4,SULF1
Biological Process	response to peptide hormone	GO:0043434	0.225475	TGFBR3,STAT6
Biological Process	protein-containing complex subunit organization	GO:0043933	0.225475	CD74,HFE,OTX2
Biological Process	negative regulation of cysteine-type endopeptidase activity	GO:2000117	0.225475	THBS1,AQP1
Biological Process	bicellular tight junction assembly	GO:0070830	0.225475	CLDN2,CLDN1
Biological Process	cardiac muscle tissue development	GO:0048738	0.225475	MSX1,BMP7
Biological Process	response to lipid	GO:0033993	0.225475	ALPL,LBP,SMAD6
Biological Process	regulation of focal adhesion assembly	GO:0051893	0.225475	SFRP1,THBS1
Biological Process	glycosaminoglycan metabolic process	GO:0030203	0.225475	FUCA1,HSPG2
Biological Process	inorganic anion transport	GO:0015698	0.225475	SLC13A4,FXYD1
Biological Process	negative regulation of cell-cell adhesion mediated by cadherin	GO:2000048	0.225475	BMP6
Biological Process	receptor guanylyl cyclase signaling pathway	GO:0007168	0.225475	NPR1
Biological Process	negative regulation of delayed rectifier potassium channel activity	GO:1902260	0.225475	KCNE2
Biological Process	arachidonate transport	GO:1903963	0.225475	ACE
Biological Process	arachidonic acid secretion	GO:0050482	0.225475	ACE
Biological Process	cellular biogenic amine catabolic process	GO:0042402	0.225475	CHDH
Biological Process	negative regulation of receptor binding	GO:1900121	0.225475	HFE
Biological Process	cellular response to interleukin-4	GO:0071353	0.225475	STAT6
Biological Process	negative regulation of sodium ion transmembrane transport	GO:1902306	0.225475	STK39
Biological Process	negative regulation of sodium ion transmembrane transporter activity	GO:2000650	0.225475	STK39
Biological Process	cellular response to prostaglandin stimulus	GO:0071379	0.225475	SFRP1
Biological Process	negative regulation of transmembrane transport	GO:0034763	0.225475	THBS1
Biological Process	cGMP biosynthetic process	GO:0006182	0.225475	NPR1
Biological Process	chloride ion homeostasis	GO:0055064	0.225475	SLC12A2
Biological Process	neuron projection regeneration	GO:0031102	0.225475	FOLR1
Biological Process	regulation of long-term synaptic depression	GO:1900452	0.225475	ARC
Biological Process	phosphatidylcholine catabolic process	GO:0034638	0.225475	ENPP2
Biological Process	regulation of podosome assembly	GO:0071801	0.225475	GSN
Biological Process	positive regulation by symbiont of entry into host	GO:0075294	0.225475	CD74
Biological Process	regulation of receptor binding	GO:1900120	0.225475	HFE
Biological Process	positive regulation of coagulation	GO:0050820	0.225475	THBS1
Biological Process	genetic imprinting	GO:0071514	0.225475	IGF2
Biological Process	regulation of urine volume	GO:0035809	0.225475	NPR1
Biological Process	removal of superoxide radicals	GO:0019430	0.225475	SOD3
Biological Process	renal filtration	GO:0097205	0.225475	SULF1
Biological Process	positive regulation of hemostasis	GO:1900048	0.225475	THBS1
Biological Process	response to laminar fluid shear stress	GO:0034616	0.225475	SMAD6
Biological Process	immunoglobulin mediated immune response	GO:0016064	0.225475	CD74
Biological Process	positive regulation of mesenchymal cell proliferation	GO:0002053	0.225475	TGFBR2
Biological Process	positive regulation of monocyte differentiation	GO:0045657	0.225475	CD74
Biological Process	sequestering of actin monomers	GO:0042989	0.225475	GSN
Biological Process	smooth muscle tissue development	GO:0048745	0.225475	EFEMP2
Biological Process	SNARE complex assembly	GO:0035493	0.225475	VAMP8
Biological Process	leptin-mediated signaling pathway	GO:0033210	0.225475	LEPR
Biological Process	mesenchymal to epithelial transition	GO:0060231	0.225475	FZD7
Biological Process	positive regulation of toll-like receptor 4 signaling pathway	GO:0034145	0.225475	LBP
Biological Process	positive regulation of vascular endothelial growth factor receptor signaling pathway	GO:0030949	0.225475	VTN
Biological Process	positive regulation of viral entry into host cell	GO:0046598	0.225475	CD74
Biological Process	monovalent inorganic anion homeostasis	GO:0055083	0.225475	SLC12A2
Biological Process	morphogenesis of an epithelial sheet	GO:0002011	0.225475	BMP7
Biological Process	myeloid dendritic cell differentiation	GO:0043011	0.225475	TGFBR2
Biological Process	negative regulation of cysteine-type endopeptidase activity involved in apoptotic process	GO:0043154	0.230949	THBS1,AQP1
Biological Process	ceramide metabolic process	GO:0006672	0.230949	ASAH2,SGMS2
Biological Process	blood vessel morphogenesis	GO:0048514	0.232733	TGFBR3,TGFBR2
Biological Process	tight junction assembly	GO:0120192	0.232733	CLDN2,CLDN1
Biological Process	regulation of protein binding	GO:0043393	0.232733	VTN,DAB2,HFE
Biological Process	regulation of mitotic nuclear division	GO:0007088	0.232733	IGF2,BMP7
Biological Process	regulation of reactive oxygen species metabolic process	GO:2000377	0.232733	THBS1,TGFBR2
Biological Process	renal system development	GO:0072001	0.232733	ACE,SULF1
Biological Process	icosanoid metabolic process	GO:0006690	0.232733	PON3,EPHX1
Biological Process	actin filament depolymerization	GO:0030042	0.232733	GSN
Biological Process	negative regulation of bone remodeling	GO:0046851	0.232733	SFRP1
Biological Process	B cell mediated immunity	GO:0019724	0.232733	CD74
Biological Process	regulation of cardiac muscle cell differentiation	GO:2000725	0.232733	FZD7
Biological Process	regulation of CD4-positive, alpha-beta T cell proliferation	GO:2000561	0.232733	TGFBR2
Biological Process	carnitine shuttle	GO:0006853	0.232733	ACACB
Biological Process	regulation of cysteine-type endopeptidase activity involved in apoptotic signaling pathway	GO:2001267	0.232733	GSN
Biological Process	negative regulation of nuclear division	GO:0051784	0.232733	BMP7
Biological Process	negative regulation of potassium ion transmembrane transport	GO:1901380	0.232733	STK39
Biological Process	regulation of gene expression by genetic imprinting	GO:0006349	0.232733	IGF2
Biological Process	negative regulation of sprouting angiogenesis	GO:1903671	0.232733	THBS1
Biological Process	cellular response to superoxide	GO:0071451	0.232733	SOD3
Biological Process	negative regulation of voltage-gated potassium channel activity	GO:1903817	0.232733	KCNE2
Biological Process	regulation of lamellipodium morphogenesis	GO:2000392	0.232733	ENPP2
Biological Process	regulation of mesenchymal cell proliferation	GO:0010464	0.232733	TGFBR2
Biological Process	organophosphate catabolic process	GO:0046434	0.232733	ENPP2
Biological Process	peptidyl-proline hydroxylation	GO:0019511	0.232733	CRTAP
Biological Process	positive regulation of actin nucleation	GO:0051127	0.232733	GSN
Biological Process	positive regulation of alcohol biosynthetic process	GO:1902932	0.232733	BMP6
Biological Process	positive regulation of cytoplasmic transport	GO:1903651	0.232733	DAB2
Biological Process	positive regulation of dendrite development	GO:1900006	0.232733	BMP7
Biological Process	response to sterol	GO:0036314	0.232733	TGFBR2
Biological Process	inhibitory synapse assembly	GO:1904862	0.232733	NPAS4
Biological Process	sphingomyelin metabolic process	GO:0006684	0.232733	SGMS2
Biological Process	T cell chemotaxis	GO:0010818	0.232733	SLC12A2
Biological Process	mesonephros development	GO:0001823	0.232733	BMP7
Biological Process	positive regulation of transforming growth factor beta production	GO:0071636	0.232733	THBS1
Biological Process	positive regulation of protein binding	GO:0032092	0.238177	VTN,HFE
Biological Process	membrane lipid biosynthetic process	GO:0046467	0.238177	ELOVL7,SGMS2
Biological Process	potassium ion transport	GO:0006813	0.241353	KCNE2,ATP1B3,AQP1
Biological Process	protein polymerization	GO:0051258	0.241353	GSN,TRPV4
Biological Process	phospholipid transport	GO:0015914	0.241353	ABCA4,PLTP
Biological Process	regulation of anatomical structure morphogenesis	GO:0022603	0.241353	ARC,SFRP1,SH3D19
Biological Process	cellular response to organic substance	GO:0071310	0.241353	SFRP1,ASAH2,TGFBR2
Biological Process	angiotensin maturation	GO:0002003	0.241353	ACE
Biological Process	regulation of actin nucleation	GO:0051125	0.241353	GSN
Biological Process	regulation of angiotensin levels in blood	GO:0002002	0.241353	ACE
Biological Process	negative regulation of hemostasis	GO:1900047	0.241353	VTN
Biological Process	carboxylic acid catabolic process	GO:0046395	0.241353	PON3
Biological Process	regulation of feeding behavior	GO:0060259	0.241353	LEPR
Biological Process	cGMP metabolic process	GO:0046068	0.241353	NPR1
Biological Process	phosphate ion transmembrane transport	GO:0035435	0.241353	SLC37A2
Biological Process	regulation of plasminogen activation	GO:0010755	0.241353	THBS1
Biological Process	polyol transport	GO:0015791	0.241353	AQP1
Biological Process	ganglion development	GO:0061548	0.241353	SEMA3F
Biological Process	gas transport	GO:0015669	0.241353	AQP1
Biological Process	regulation of vascular associated smooth muscle cell migration	GO:1904752	0.241353	DOCK5
Biological Process	sphingoid metabolic process	GO:0046519	0.241353	ASAH2
Biological Process	positive regulation of protein depolymerization	GO:1901881	0.241353	TRPV4
Biological Process	thyroid hormone generation	GO:0006590	0.241353	CPQ
Biological Process	morphogenesis of a polarized epithelium	GO:0001738	0.241353	LAMA5
Biological Process	motile cilium assembly	GO:0044458	0.241353	SPATA6
Biological Process	apical junction assembly	GO:0043297	0.241353	CLDN2,CLDN1
Biological Process	cellular response to chemokine	GO:1990869	0.241353	SLC12A2,STK39
Biological Process	peptidyl-threonine phosphorylation	GO:0018107	0.241353	STK39,TGFBR2
Biological Process	response to organic cyclic compound	GO:0014070	0.241353	SFRP1,ALPL
Biological Process	homophilic cell adhesion via plasma membrane adhesion molecules	GO:0007156	0.241353	PLXNB2,EMB
Biological Process	non-canonical Wnt signaling pathway	GO:0035567	0.24267	SFRP1,FZD4,FZD7
Biological Process	positive regulation of interleukin-8 production	GO:0032757	0.24699	CD74,LBP
Biological Process	inorganic cation transmembrane transport	GO:0098662	0.24699	SLC12A2,KCNE2,TRPV4,UCP2,ATP1B3
Biological Process	negative regulation of cell growth	GO:0030308	0.247342	SFRP1,NPR1,MSX1
Biological Process	negative regulation of growth	GO:0045926	0.247342	SFRP1,NPR1,MSX1
Biological Process	negative regulation of cell morphogenesis involved in differentiation	GO:0010771	0.247342	FBLN1
Biological Process	negative regulation of intrinsic apoptotic signaling pathway in response to DNA damage by p53 class mediator	GO:1902166	0.247342	CD74
Biological Process	negative regulation of locomotion	GO:0040013	0.247342	FBLN1
Biological Process	regulation of chemokine	C-X-C motif ligand 2 production	0.247342	CD74
Biological Process	negative regulation of myoblast differentiation	GO:0045662	0.247342	SOSTDC1
Biological Process	negative regulation of nucleocytoplasmic transport	GO:0046823	0.247342	MDFIC
Biological Process	cellular component maintenance	GO:0043954	0.247342	CLDN1
Biological Process	negative regulation of potassium ion transport	GO:0043267	0.247342	STK39
Biological Process	regulation of fibrinolysis	GO:0051917	0.247342	THBS1
Biological Process	negative regulation of substrate adhesion-dependent cell spreading	GO:1900025	0.247342	FBLN1
Biological Process	regulation of histone modification	GO:0031056	0.247342	IGF2
Biological Process	regulation of membrane repolarization	GO:0060306	0.247342	KCNE2
Biological Process	embryonic hemopoiesis	GO:0035162	0.247342	TGFBR2
Biological Process	endochondral bone morphogenesis	GO:0060350	0.247342	TRPV4
Biological Process	plasma membrane repair	GO:0001778	0.247342	MYOF
Biological Process	positive regulation of CD4-positive, alpha-beta T cell activation	GO:2000516	0.247342	TGFBR2
Biological Process	fatty acid elongation	GO:0030497	0.247342	ELOVL7
Biological Process	relaxation of cardiac muscle	GO:0055119	0.247342	GSN
Biological Process	positive regulation of insulin receptor signaling pathway	GO:0046628	0.247342	IGF2
Biological Process	response to nitric oxide	GO:0071731	0.247342	AQP1
Biological Process	icosanoid secretion	GO:0032309	0.247342	ACE
Biological Process	sodium ion export across plasma membrane	GO:0036376	0.247342	ATP1B3
Biological Process	sphingoid biosynthetic process	GO:0046520	0.247342	ASAH2
Biological Process	sphingosine biosynthetic process	GO:0046512	0.247342	ASAH2
Biological Process	macrophage activation involved in immune response	GO:0002281	0.247342	LBP
Biological Process	positive regulation of ruffle assembly	GO:1900029	0.247342	EPS8L2
Biological Process	positive regulation of transporter activity	GO:0032411	0.247342	STK39
Biological Process	positive regulation of vascular endothelial cell proliferation	GO:1905564	0.247342	IGF2
Biological Process	very long-chain fatty acid biosynthetic process	GO:0042761	0.247342	ELOVL7
Biological Process	positive regulation of macromolecule biosynthetic process	GO:0010557	0.24829	IGF2,PLXNB2,THBS1
Biological Process	positive regulation of canonical Wnt signaling pathway	GO:0090263	0.24829	COL1A1,SFRP1,WLS
Biological Process	cellular response to hypoxia	GO:0071456	0.24829	SFRP1,BMP7,AQP1
Biological Process	regulation of cell-matrix adhesion	GO:0001952	0.24829	SFRP1,THBS1
Biological Process	chemical homeostasis	GO:0048878	0.24829	RBP1,SLC4A5
Biological Process	inorganic anion transmembrane transport	GO:0098661	0.24829	SLC12A2,SLC37A2
Biological Process	activation of cysteine-type endopeptidase activity	GO:0097202	0.24829	PERP
Biological Process	negative regulation of cell migration involved in sprouting angiogenesis	GO:0090051	0.24829	THBS1
Biological Process	negative regulation of coagulation	GO:0050819	0.24829	VTN
Biological Process	negative regulation of DNA damage response, signal transduction by p53 class mediator	GO:0043518	0.24829	CD74
Biological Process	aorta development	GO:0035904	0.24829	EFEMP2
Biological Process	atrioventricular valve development	GO:0003171	0.24829	TGFBR2
Biological Process	negative regulation of interleukin-12 production	GO:0032695	0.24829	THBS1
Biological Process	branching involved in blood vessel morphogenesis	GO:0001569	0.24829	TGFBR2
Biological Process	calcium ion import across plasma membrane	GO:0098703	0.24829	TRPV4
Biological Process	carbohydrate transport	GO:0008643	0.24829	AQP1
Biological Process	cardiac left ventricle morphogenesis	GO:0003214	0.24829	TGFBR2
Biological Process	regulation of chromatin organization	GO:1902275	0.24829	IGF2
Biological Process	cell junction maintenance	GO:0034331	0.24829	CLDN1
Biological Process	cellular copper ion homeostasis	GO:0006878	0.24829	SLC31A1
Biological Process	regulation of gastrulation	GO:0010470	0.24829	OTX2
Biological Process	negative regulation of T cell mediated immunity	GO:0002710	0.24829	HFE
Biological Process	ceramide transport	GO:0035627	0.24829	PLTP
Biological Process	regulation of integrin-mediated signaling pathway	GO:2001044	0.24829	CD63
Biological Process	cGMP-mediated signaling	GO:0019934	0.24829	AQP1
Biological Process	regulation of intrinsic apoptotic signaling pathway in response to DNA damage by p53 class mediator	GO:1902165	0.24829	CD74
Biological Process	regulation of macrophage cytokine production	GO:0010935	0.24829	CD74
Biological Process	positive regulation of alpha-beta T cell differentiation	GO:0046638	0.24829	TGFBR2
Biological Process	positive regulation of brown fat cell differentiation	GO:0090336	0.24829	BMP7
Biological Process	positive regulation of cardiac muscle cell proliferation	GO:0060045	0.24829	TGFBR3
Biological Process	positive regulation of cellular response to insulin stimulus	GO:1900078	0.24829	IGF2
Biological Process	relaxation of muscle	GO:0090075	0.24829	GSN
Biological Process	renal absorption	GO:0070293	0.24829	GSN
Biological Process	growth hormone receptor signaling pathway via JAK-STAT	GO:0060397	0.24829	STAT6
Biological Process	positive regulation of glycogen biosynthetic process	GO:0045725	0.24829	IGF2
Biological Process	heart process	GO:0003015	0.24829	ACE
Biological Process	retinal metabolic process	GO:0042574	0.24829	ABCA4
Biological Process	positive regulation of macrophage chemotaxis	GO:0010759	0.24829	THBS1
Biological Process	positive regulation of potassium ion transmembrane transporter activity	GO:1901018	0.24829	ATP1B3
Biological Process	sulfate transport	GO:0008272	0.24829	SLC13A4
Biological Process	T-helper cell differentiation	GO:0042093	0.24829	TMEM98
Biological Process	membrane repolarization during action potential	GO:0086011	0.24829	KCNE2
Biological Process	positive regulation of T cell chemotaxis	GO:0010820	0.24829	STK39
Biological Process	positive regulation of type 2 immune response	GO:0002830	0.24829	CD74
Biological Process	potassium ion export across plasma membrane	GO:0097623	0.24829	KCNE2
Biological Process	myeloid dendritic cell activation	GO:0001773	0.24829	TGFBR2
Biological Process	ncRNA transcription	GO:0098781	0.24829	CAVIN1
Biological Process	regulation of cell adhesion	GO:0030155	0.252152	PLXNB2,FBLN1,TGFBI
Biological Process	anion transmembrane transport	GO:0098656	0.253985	SLC13A4,SLC16A12
Biological Process	peptidyl-threonine modification	GO:0018210	0.253985	STK39,TGFBR2
Biological Process	positive regulation of transcription, DNA-templated	GO:0045893	0.253985	CDKN1C,CD74,FZD4,FZD7,IGF2,BMP7,BMP6,NPAS4,COL1A1,SFRP1,DAB2,MDFIC,OTX2,STAT6,JUNB
Biological Process	acetyl-CoA metabolic process	GO:0006084	0.253985	ACACB
Biological Process	acute-phase response	GO:0006953	0.253985	LBP
Biological Process	calcium ion import into cytosol	GO:1902656	0.253985	TRPV4
Biological Process	regulation of clathrin-dependent endocytosis	GO:2000369	0.253985	DAB2
Biological Process	regulation of endothelial cell chemotaxis	GO:2001026	0.253985	THBS1
Biological Process	negative regulation of protein processing	GO:0010955	0.253985	THBS1
Biological Process	cellular response to estrogen stimulus	GO:0071391	0.253985	SFRP1
Biological Process	regulation of extracellular matrix disassembly	GO:0010715	0.253985	DDR2
Biological Process	regulation of neuron projection arborization	GO:0150011	0.253985	FZD4
Biological Process	regulation of non-canonical Wnt signaling pathway	GO:2000050	0.253985	SFRP1
Biological Process	embryonic cranial skeleton morphogenesis	GO:0048701	0.253985	TGFBR2
Biological Process	phototransduction, visible light	GO:0007603	0.253985	ABCA4
Biological Process	engulfment of apoptotic cell	GO:0043652	0.253985	THBS1
Biological Process	positive regulation of cell killing	GO:0031343	0.253985	FZD7
Biological Process	regulation of synaptic transmission, GABAergic	GO:0032228	0.253985	NPAS4
Biological Process	regulation of T cell chemotaxis	GO:0010819	0.253985	STK39
Biological Process	positive regulation of DNA damage response, signal transduction by p53 class mediator	GO:0043517	0.253985	MSX1
Biological Process	positive regulation of glycogen metabolic process	GO:0070875	0.253985	IGF2
Biological Process	positive regulation of heterotypic cell-cell adhesion	GO:0034116	0.253985	BMP7
Biological Process	response to muscle stretch	GO:0035994	0.253985	GSN
Biological Process	positive regulation of membrane protein ectodomain proteolysis	GO:0051044	0.253985	SH3D19
Biological Process	steroid hormone mediated signaling pathway	GO:0043401	0.253985	BMP7
Biological Process	lipoxygenase pathway	GO:0019372	0.253985	PON3
Biological Process	positive regulation of response to cytokine stimulus	GO:0060760	0.253985	CD74
Biological Process	membrane repolarization during cardiac muscle cell action potential	GO:0086013	0.253985	KCNE2
Biological Process	prostanoid biosynthetic process	GO:0046457	0.253985	CD74
Biological Process	protein localization to cell-cell junction	GO:0150105	0.253985	CGNL1
Biological Process	organic substance transport	GO:0071702	0.253985	TCN2,ABCA4,PLTP
Biological Process	negative regulation of cellular catabolic process	GO:0031330	0.258133	LEPR,TIMP3
Biological Process	synapse assembly	GO:0007416	0.258133	NPAS4,PLXNB2
Biological Process	positive regulation of protein transport	GO:0051222	0.258133	ARHGEF5,BMP6
Biological Process	negative regulation of multicellular organismal process	GO:0051241	0.260416	SFRP1,SOSTDC1,SMAD6,VASN
Biological Process	positive regulation of cell-substrate adhesion	GO:0010811	0.260416	DOCK5,SFRP1
Biological Process	potassium ion transmembrane transport	GO:0071805	0.260416	SLC12A2,KCNE2,ATP1B3
Biological Process	negative regulation of cell-substrate junction organization	GO:0150118	0.260416	THBS1
Biological Process	negative regulation of DNA replication	GO:0008156	0.260416	GMNC
Biological Process	negative regulation of focal adhesion assembly	GO:0051895	0.260416	THBS1
Biological Process	regulation of blood vessel endothelial cell proliferation involved in sprouting angiogenesis	GO:1903587	0.260416	THBS1
Biological Process	body fluid secretion	GO:0007589	0.260416	NPR1
Biological Process	regulation of establishment of cell polarity	GO:2000114	0.260416	GSN
Biological Process	ceramide catabolic process	GO:0046514	0.260416	ASAH2
Biological Process	regulation of leukocyte activation	GO:0002694	0.260416	CD74
Biological Process	dendrite self-avoidance	GO:0070593	0.260416	EMB
Biological Process	dendritic spine morphogenesis	GO:0060997	0.260416	ARC
Biological Process	odontogenesis of dentin-containing tooth	GO:0042475	0.260416	MSX1
Biological Process	regulation of monocyte differentiation	GO:0045655	0.260416	CD74
Biological Process	polyol biosynthetic process	GO:0046173	0.260416	ISYNA1
Biological Process	positive regulation of alpha-beta T cell proliferation	GO:0046641	0.260416	TGFBR2
Biological Process	regulation of systemic arterial blood pressure	GO:0003073	0.260416	ACE
Biological Process	regulation of systemic arterial blood pressure by hormone	GO:0001990	0.260416	ACE
Biological Process	positive regulation of endothelial cell apoptotic process	GO:2000353	0.260416	THBS1
Biological Process	positive regulation of myeloid leukocyte cytokine production involved in immune response	GO:0061081	0.260416	CD74
Biological Process	sympathetic nervous system development	GO:0048485	0.260416	SEMA3F
Biological Process	mesenchyme development	GO:0060485	0.260416	BMP7
Biological Process	transepithelial transport	GO:0070633	0.260416	SLC12A2
Biological Process	enzyme linked receptor protein signaling pathway	GO:0007167	0.260802	EFS,NPR1,DDR2
Biological Process	negative regulation of programmed cell death	GO:0043069	0.260856	CD74,SFRP1,DAB2,SMAD6,THBS1,AQP1
Biological Process	fatty acid biosynthetic process	GO:0006633	0.260856	ASAH2,ELOVL7
Biological Process	response to metal ion	GO:0010038	0.260856	HFE,THBS1
Biological Process	cell morphogenesis involved in differentiation	GO:0000904	0.263241	LAMA5,LAMB2
Biological Process	positive regulation of protein secretion	GO:0050714	0.263241	BMP6,WLS
Biological Process	positive regulation of secretion by cell	GO:1903532	0.263241	SLC12A2,BMP6
Biological Process	positive regulation of macromolecule metabolic process	GO:0010604	0.263241	CD63,CD74,GSN,HFE,BMP7,BMP6
Biological Process	protein localization to organelle	GO:0033365	0.263241	COL1A1,MSX1,BMP7
Biological Process	receptor-mediated endocytosis	GO:0006898	0.263241	DAB2,HSPG2,FOLR1
Biological Process	nitrogen compound transport	GO:0071705	0.263241	SLC12A2,TCN2,AQP1
Biological Process	regulation of actin filament-based process	GO:0032970	0.263241	ARHGAP18,ARHGEF5
Biological Process	regulation of hydrolase activity	GO:0051336	0.263241	PLXNB2,ARHGEF5
Biological Process	defense response to Gram-negative bacterium	GO:0050829	0.263241	LBP,AQP1
Biological Process	regulation of Rho protein signal transduction	GO:0035023	0.263241	HEG1,EPS8L2
Biological Process	response to molecule of bacterial origin	GO:0002237	0.263241	LBP,SMAD6
Biological Process	pulmonary valve morphogenesis	GO:0003184	0.263241	SMAD6
Biological Process	amyloid-beta metabolic process	GO:0050435	0.263241	ACE
Biological Process	negative regulation of cytokine production involved in immune response	GO:0002719	0.263241	HFE
Biological Process	aorta morphogenesis	GO:0035909	0.263241	EFEMP2
Biological Process	negative regulation of insulin secretion	GO:0046676	0.263241	SFRP1
Biological Process	negative regulation of intrinsic apoptotic signaling pathway by p53 class mediator	GO:1902254	0.263241	CD74
Biological Process	negative regulation of vascular associated smooth muscle cell proliferation	GO:1904706	0.263241	EFEMP2
Biological Process	negative regulation of viral entry into host cell	GO:0046597	0.263241	GSN
Biological Process	copper ion homeostasis	GO:0055070	0.263241	SLC31A1
Biological Process	detection of visible light	GO:0009584	0.263241	ABCA4
Biological Process	diol biosynthetic process	GO:0034312	0.263241	ASAH2
Biological Process	regulation of osteoblast proliferation	GO:0033688	0.263241	SFRP1
Biological Process	phosphate ion transport	GO:0006817	0.263241	SLC37A2
Biological Process	embryo development ending in birth or egg hatching	GO:0009792	0.263241	MFRP
Biological Process	epithelial cell morphogenesis	GO:0003382	0.263241	COL18A1
Biological Process	positive regulation of blood coagulation	GO:0030194	0.263241	THBS1
Biological Process	positive regulation of cardiac muscle tissue growth	GO:0055023	0.263241	TGFBR3
Biological Process	positive regulation of stem cell differentiation	GO:2000738	0.263241	LTBP3
Biological Process	positive regulation of stem cell proliferation	GO:2000648	0.263241	LTBP3
Biological Process	mesonephric tubule development	GO:0072164	0.263241	BMP7
Biological Process	monosaccharide transmembrane transport	GO:0015749	0.263241	SLC2A12
Biological Process	negative regulation of cell migration	GO:0030336	0.264599	CD74,SFRP1,SULF1
Biological Process	negative regulation of protein binding	GO:0032091	0.267029	DAB2,HFE
Biological Process	positive regulation of lymphocyte proliferation	GO:0050671	0.267853	CD74,VCAM1
Biological Process	negative regulation of cation transmembrane transport	GO:1904063	0.267853	STK39
Biological Process	pulmonary valve development	GO:0003177	0.267853	SMAD6
Biological Process	negative regulation of fibroblast proliferation	GO:0048147	0.267853	SFRP1
Biological Process	regulation of B cell differentiation	GO:0045577	0.267853	SFRP1
Biological Process	regulation of brown fat cell differentiation	GO:0090335	0.267853	BMP7
Biological Process	regulation of delayed rectifier potassium channel activity	GO:1902259	0.267853	KCNE2
Biological Process	negative regulation of peptide hormone secretion	GO:0090278	0.267853	SFRP1
Biological Process	regulation of early endosome to late endosome transport	GO:2000641	0.267853	DAB2
Biological Process	cellular response to glucocorticoid stimulus	GO:0071385	0.267853	AQP1
Biological Process	negative regulation of Rho protein signal transduction	GO:0035024	0.267853	HEG1
Biological Process	negative regulation of signal transduction by p53 class mediator	GO:1901797	0.267853	CD74
Biological Process	embryonic axis specification	GO:0000578	0.267853	SMAD6
Biological Process	embryonic digit morphogenesis	GO:0042733	0.267853	MSX1
Biological Process	fluid transport	GO:0042044	0.267853	AQP1
Biological Process	regulation of vascular endothelial cell proliferation	GO:1905562	0.267853	IGF2
Biological Process	regulation of ventricular cardiac muscle cell membrane repolarization	GO:0060307	0.267853	KCNE2
Biological Process	response to axon injury	GO:0048678	0.267853	FOLR1
Biological Process	high-density lipoprotein particle remodeling	GO:0034375	0.267853	PLTP
Biological Process	positive regulation of lymphocyte chemotaxis	GO:0140131	0.267853	STK39
Biological Process	rRNA transcription	GO:0009303	0.267853	CAVIN1
Biological Process	positive regulation of myoblast differentiation	GO:0045663	0.267853	RANBP3L
Biological Process	sodium ion import across plasma membrane	GO:0098719	0.267853	SLC12A2
Biological Process	leukocyte tethering or rolling	GO:0050901	0.267853	VCAM1
Biological Process	long-chain fatty-acyl-CoA biosynthetic process	GO:0035338	0.267853	ELOVL7
Biological Process	T cell migration	GO:0072678	0.267853	SLC12A2
Biological Process	ventricular cardiac muscle cell action potential	GO:0086005	0.267853	KCNE2
Biological Process	water transport	GO:0006833	0.267853	AQP1
Biological Process	neutrophil degranulation	GO:0043312	0.268286	VAMP8,CD63,TTR,GSN,ANPEP,FUCA1,CTSC
Biological Process	chloride transport	GO:0006821	0.268286	SLC12A2,FXYD1
Biological Process	positive regulation of interleukin-6 production	GO:0032755	0.268286	CD74,LBP
Biological Process	RNA transport	GO:0050658	0.268286	ARC,TGFBR2
Biological Process	positive regulation of transferase activity	GO:0051347	0.269019	CD74,IGF2,DDR2
Biological Process	positive regulation of gene expression	GO:0010628	0.269019	CD74,GSN,HFE,PLXNB2,BMP7,THBS1,BMP6
Biological Process	positive regulation of tumor necrosis factor production	GO:0032760	0.269025	LBP,THBS1
Biological Process	negative regulation of apoptotic process	GO:0043066	0.269025	CD74,SFRP1,DAB2,ASAH2,SMAD6,THBS1,AQP1
Biological Process	neutrophil activation involved in immune response	GO:0002283	0.269025	VAMP8,CD63,TTR,GSN,ANPEP,FUCA1,CTSC
Biological Process	brain development	GO:0007420	0.269025	PLXNB2,HSPG2,TGFBR2
Biological Process	cellular response to organic cyclic compound	GO:0071407	0.269025	SFRP1,FOLR1,AQP1
Biological Process	response to cytokine	GO:0034097	0.269025	CD74,ASAH2,TIMP3
Biological Process	negative regulation of apoptotic signaling pathway	GO:2001234	0.269025	ASAH2,THBS1
Biological Process	actin filament capping	GO:0051693	0.269025	GSN
Biological Process	barbed-end actin filament capping	GO:0051016	0.269025	GSN
Biological Process	regulation of cell-cell adhesion mediated by cadherin	GO:2000047	0.269025	BMP6
Biological Process	carbohydrate derivative catabolic process	GO:1901136	0.269025	FUCA1
Biological Process	negative regulation of protein localization to nucleus	GO:1900181	0.269025	MDFIC
Biological Process	cellular response to copper ion	GO:0071280	0.269025	AQP1
Biological Process	negative regulation of striated muscle cell differentiation	GO:0051154	0.269025	FZD7
Biological Process	regulation of insulin-like growth factor receptor signaling pathway	GO:0043567	0.269025	IGFBP2
Biological Process	diol metabolic process	GO:0034311	0.269025	ASAH2
Biological Process	regulation of oligodendrocyte differentiation	GO:0048713	0.269025	TMEM98
Biological Process	endocardial cushion morphogenesis	GO:0003203	0.269025	TGFBR2
Biological Process	establishment of skin barrier	GO:0061436	0.269025	CLDN1
Biological Process	excitatory postsynaptic potential	GO:0060079	0.269025	NPAS4
Biological Process	fatty acid transmembrane transport	GO:1902001	0.269025	ACACB
Biological Process	regulation of T cell cytokine production	GO:0002724	0.269025	HFE
Biological Process	positive regulation of cellular protein catabolic process	GO:1903364	0.269025	CTSC
Biological Process	regulation of vascular endothelial growth factor signaling pathway	GO:1900746	0.269025	CD63
Biological Process	regulation of water loss via skin	GO:0033561	0.269025	CLDN1
Biological Process	positive regulation of focal adhesion assembly	GO:0051894	0.269025	SFRP1
Biological Process	response to cholesterol	GO:0070723	0.269025	TGFBR2
Biological Process	positive regulation of macrophage migration	GO:1905523	0.269025	THBS1
Biological Process	positive regulation of neutrophil chemotaxis	GO:0090023	0.269025	CD74
Biological Process	leukocyte adhesion to vascular endothelial cell	GO:0061756	0.269025	VCAM1
Biological Process	sphingosine metabolic process	GO:0006670	0.269025	ASAH2
Biological Process	ureteric bud development	GO:0001657	0.269025	BMP7
Biological Process	prostaglandin biosynthetic process	GO:0001516	0.269025	CD74
Biological Process	myeloid cell activation involved in immune response	GO:0002275	0.269025	LBP
Biological Process	negative regulation of protein phosphorylation	GO:0001933	0.273284	SFRP1,FBLN1,SMAD6
Biological Process	regulation of protein localization to plasma membrane	GO:1903076	0.276126	VAMP8,DAB2
Biological Process	skin development	GO:0043588	0.276126	COL1A1,CLDN1
Biological Process	transmembrane receptor protein tyrosine kinase signaling pathway	GO:0007169	0.276126	COL1A1,KL,EFS,IGF2,SULF1,DDR2
Biological Process	positive regulation of protein kinase activity	GO:0045860	0.276126	ACE,TGFBR2,DDR2
Biological Process	negative regulation of cyclin-dependent protein serine/threonine kinase activity	GO:0045736	0.276126	CDKN1C
Biological Process	cardiac epithelial to mesenchymal transition	GO:0060317	0.276126	TGFBR3
Biological Process	regulation of granulocyte chemotaxis	GO:0071622	0.276126	THBS1
Biological Process	negative regulation of viral life cycle	GO:1903901	0.276126	GSN
Biological Process	dopaminergic neuron differentiation	GO:0071542	0.276126	OTX2
Biological Process	regulation of protein kinase A signaling	GO:0010738	0.276126	AKAP12
Biological Process	regulation of protein localization to cell periphery	GO:1904375	0.276126	VAMP8
Biological Process	energy reserve metabolic process	GO:0006112	0.276126	LEPR
Biological Process	positive regulation of embryonic development	GO:0040019	0.276126	OTX2
Biological Process	growth hormone receptor signaling pathway	GO:0060396	0.276126	STAT6
Biological Process	hepaticobiliary system development	GO:0061008	0.276126	TGFBR3
Biological Process	lipopolysaccharide-mediated signaling pathway	GO:0031663	0.276126	LBP
Biological Process	positive regulation of protein processing	GO:0010954	0.276126	GSN
Biological Process	toll-like receptor 4 signaling pathway	GO:0034142	0.276126	LBP
Biological Process	regulation of interleukin-8 production	GO:0032677	0.277859	CD74,LBP
Biological Process	positive regulation of cellular amide metabolic process	GO:0034250	0.277859	PLXNB2,THBS1
Biological Process	positive regulation of tumor necrosis factor superfamily cytokine production	GO:1903557	0.277859	LBP,THBS1
Biological Process	cell-cell junction organization	GO:0045216	0.281335	TRPV4,CLDN1
Biological Process	anterior/posterior axis specification	GO:0009948	0.281335	WLS
Biological Process	regulation of cardiac muscle cell proliferation	GO:0060043	0.281335	TGFBR3
Biological Process	negative regulation of ion transmembrane transporter activity	GO:0032413	0.281335	STK39
Biological Process	calcium ion transport into cytosol	GO:0060402	0.281335	TRPV4
Biological Process	calcium-mediated signaling using intracellular calcium source	GO:0035584	0.281335	VCAM1
Biological Process	negative regulation of protein localization to cell periphery	GO:1904376	0.281335	DAB2
Biological Process	negative regulation of protein localization to plasma membrane	GO:1903077	0.281335	DAB2
Biological Process	negative regulation of reproductive process	GO:2000242	0.281335	SULF1
Biological Process	cellular response to estradiol stimulus	GO:0071392	0.281335	SFRP1
Biological Process	cellular response to inorganic substance	GO:0071241	0.281335	AQP1
Biological Process	negative regulation of small GTPase mediated signal transduction	GO:0051058	0.281335	CGNL1
Biological Process	cellular response to steroid hormone stimulus	GO:0071383	0.281335	BMP7
Biological Process	cobalamin metabolic process	GO:0009235	0.281335	TCN2
Biological Process	regulation of lipopolysaccharide-mediated signaling pathway	GO:0031664	0.281335	BMP6
Biological Process	cyclic purine nucleotide metabolic process	GO:0052652	0.281335	NPR1
Biological Process	heparan sulfate proteoglycan metabolic process	GO:0030201	0.281335	SULF1
Biological Process	response to progesterone	GO:0032570	0.281335	THBS1
Biological Process	intracellular lipid transport	GO:0032365	0.281335	ACACB
Biological Process	long-term synaptic potentiation	GO:0060291	0.281335	ARC
Biological Process	positive regulation of smoothened signaling pathway	GO:0045880	0.281335	SFRP1
Biological Process	long-chain fatty acid metabolic process	GO:0001676	0.281842	ASAH2,EPHX1
Biological Process	lymphocyte differentiation	GO:0030098	0.286779	VCAM1,LEPR
Biological Process	Wnt signaling pathway, planar cell polarity pathway	GO:0060071	0.289042	FZD4,FZD7
Biological Process	negative regulation of B cell activation	GO:0050869	0.289042	SFRP1
Biological Process	negative regulation of cyclin-dependent protein kinase activity	GO:1904030	0.289042	CDKN1C
Biological Process	regulation of cardiac muscle cell membrane repolarization	GO:0099623	0.289042	KCNE2
Biological Process	cell projection assembly	GO:0030031	0.289042	GSN
Biological Process	negative regulation of protein dephosphorylation	GO:0035308	0.289042	PPP1R1B
Biological Process	regulation of macrophage chemotaxis	GO:0010758	0.289042	THBS1
Biological Process	female gonad development	GO:0008585	0.289042	COL9A3
Biological Process	positive regulation of granulocyte chemotaxis	GO:0071624	0.289042	CD74
Biological Process	positive regulation of neutrophil migration	GO:1902624	0.289042	CD74
Biological Process	positive regulation of signal transduction by p53 class mediator	GO:1901798	0.289042	MSX1
Biological Process	tetrapyrrole metabolic process	GO:0033013	0.289042	TCN2
Biological Process	positive regulation of protein kinase B signaling	GO:0051897	0.289042	KL,IGF2,THBS1
Biological Process	cellular protein metabolic process	GO:0044267	0.289933	ITIH2,LAMB2,IGFBP2,IGF2,CP,F5
Biological Process	positive regulation of proteasomal protein catabolic process	GO:1901800	0.292665	DAB2,KCNE2
Biological Process	sodium ion transmembrane transport	GO:0035725	0.296039	SLC12A2,ATP1B3
Biological Process	artery development	GO:0060840	0.296039	EFEMP2
Biological Process	negative regulation of intracellular protein transport	GO:0090317	0.296039	MDFIC
Biological Process	negative regulation of phosphoprotein phosphatase activity	GO:0032515	0.296039	PPP1R1B
Biological Process	regulation of mononuclear cell migration	GO:0071675	0.296039	THBS1
Biological Process	regulation of supramolecular fiber organization	GO:1902903	0.296039	EFEMP2
Biological Process	positive regulation of cholesterol efflux	GO:0010875	0.296039	PLTP
Biological Process	regulation of toll-like receptor 4 signaling pathway	GO:0034143	0.296039	LBP
Biological Process	response to copper ion	GO:0046688	0.296039	AQP1
Biological Process	hexose transmembrane transport	GO:0008645	0.296039	SLC2A12
Biological Process	positive regulation of JUN kinase activity	GO:0043507	0.296039	ARHGEF5
Biological Process	positive regulation of protein autophosphorylation	GO:0031954	0.296039	ACE
Biological Process	positive regulation of receptor internalization	GO:0002092	0.296039	CD63
Biological Process	regulation of neuron projection development	GO:0010975	0.297815	ARC,TRPV4,PLXNB2
Biological Process	regulation of establishment of planar polarity	GO:0090175	0.297815	FZD4,FZD7
Biological Process	sensory perception of mechanical stimulus	GO:0050954	0.297815	COL1A1,EPS8L2
Biological Process	positive regulation of neuron projection development	GO:0010976	0.297815	PLXNB2,BMP7
Biological Process	regulation of cysteine-type endopeptidase activity involved in apoptotic process	GO:0043281	0.301381	THBS1,AQP1
Biological Process	positive regulation of inflammatory response	GO:0050729	0.301381	VAMP8,LBP
Biological Process	axon extension	GO:0048675	0.301381	SEMA3F
Biological Process	negative regulation of neuron differentiation	GO:0045665	0.301381	BMP7
Biological Process	negative regulation of NIK/NF-kappaB signaling	GO:1901223	0.301381	BMP7
Biological Process	negative regulation of stress fiber assembly	GO:0051497	0.301381	CGNL1
Biological Process	dendritic cell differentiation	GO:0097028	0.301381	TGFBR2
Biological Process	dorsal/ventral pattern formation	GO:0009953	0.301381	SFRP1
Biological Process	phospholipid catabolic process	GO:0009395	0.301381	ENPP2
Biological Process	regulation of ruffle assembly	GO:1900027	0.301381	EPS8L2
Biological Process	positive regulation of cell-substrate junction organization	GO:0150117	0.301381	SFRP1
Biological Process	regulation of vascular endothelial growth factor receptor signaling pathway	GO:0030947	0.301381	VTN
Biological Process	lipid translocation	GO:0034204	0.301381	ABCA4
Biological Process	long-chain fatty-acyl-CoA metabolic process	GO:0035336	0.301381	ELOVL7
Biological Process	lymphocyte activation involved in immune response	GO:0002285	0.301381	CD74
Biological Process	positive regulation of viral life cycle	GO:1903902	0.301381	CD74
Biological Process	positive regulation of binding	GO:0051099	0.30223	VTN,HFE
Biological Process	sodium ion transport	GO:0006814	0.30223	SLC12A2,ATP1B3
Biological Process	protein complex oligomerization	GO:0051259	0.30223	ARC,CLDN1
Biological Process	regulation of actin cytoskeleton organization	GO:0032956	0.305024	ARHGAP18,ARHGEF5
Biological Process	sensory perception of sound	GO:0007605	0.305024	COL1A1,EPS8L2
Biological Process	positive regulation of supramolecular fiber organization	GO:1902905	0.305024	EFEMP2,TRPV4
Biological Process	receptor signaling pathway via STAT	GO:0097696	0.305024	STAT6
Biological Process	regulation of AMPA receptor activity	GO:2000311	0.305024	ARC
Biological Process	cardiac conduction system development	GO:0003161	0.305024	MSX1
Biological Process	regulation of heterotypic cell-cell adhesion	GO:0034114	0.305024	BMP7
Biological Process	chemical synaptic transmission, postsynaptic	GO:0099565	0.305024	NPAS4
Biological Process	regulation of microtubule depolymerization	GO:0031114	0.305024	TRPV4
Biological Process	organophosphate ester transport	GO:0015748	0.305024	PLTP
Biological Process	regulation of neutrophil chemotaxis	GO:0090022	0.305024	CD74
Biological Process	energy derivation by oxidation of organic compounds	GO:0015980	0.305024	LEPR
Biological Process	regulation of proteolysis involved in cellular protein catabolic process	GO:1903050	0.305024	CTSC
Biological Process	fat-soluble vitamin metabolic process	GO:0006775	0.305024	RBP1
Biological Process	response to hexose	GO:0009746	0.305024	THBS1
Biological Process	in utero embryonic development	GO:0001701	0.305024	IGF2
Biological Process	positive regulation of peptidyl-threonine phosphorylation	GO:0010800	0.305024	BMP7
Biological Process	positive regulation of T cell migration	GO:2000406	0.305024	STK39
Biological Process	positive regulation of vascular endothelial growth factor production	GO:0010575	0.305024	SULF1
Biological Process	ventricular cardiac muscle tissue development	GO:0003229	0.305024	TGFBR3
Biological Process	negative regulation of actin filament polymerization	GO:0030837	0.305024	GSN
Biological Process	regulation of endothelial cell proliferation	GO:0001936	0.305024	SULF1,THBS1
Biological Process	cellular response to fibroblast growth factor stimulus	GO:0044344	0.305024	KL,SFRP1
Biological Process	T cell activation	GO:0042110	0.305024	CD74,LEPR
Biological Process	visual perception	GO:0007601	0.309674	COL1A1,COL18A1
Biological Process	proteoglycan metabolic process	GO:0006029	0.311152	SULF1
Biological Process	negative regulation of intrinsic apoptotic signaling pathway in response to DNA damage	GO:1902230	0.311152	CD74
Biological Process	negative regulation of protein localization to membrane	GO:1905476	0.311152	DAB2
Biological Process	negative regulation of proteolysis involved in cellular protein catabolic process	GO:1903051	0.311152	HFE
Biological Process	cellular response to drug	GO:0035690	0.311152	KCNE2
Biological Process	negative regulation of signaling receptor activity	GO:2000272	0.311152	HFE
Biological Process	regulation of glycogen biosynthetic process	GO:0005979	0.311152	IGF2
Biological Process	regulation of myelination	GO:0031641	0.311152	TMEM98
Biological Process	endothelial cell development	GO:0001885	0.311152	COL18A1
Biological Process	positive regulation of microtubule polymerization or depolymerization	GO:0031112	0.311152	TRPV4
Biological Process	metanephros development	GO:0001656	0.311152	BMP7
Biological Process	positive regulation of viral transcription	GO:0050434	0.311152	MDFIC
Biological Process	neuron differentiation	GO:0030182	0.312227	FZD4,FZD7,OTX2
Biological Process	positive regulation of cellular process	GO:0048522	0.31364	SFRP1,FZD7,IGF2,LBP,ACACB,THBS1,BMP6,TGFBR2
Biological Process	sensory perception of light stimulus	GO:0050953	0.314984	COL1A1,COL18A1
Biological Process	cellular component assembly	GO:0022607	0.316215	CD74,GSN,HFE,OTX2
Biological Process	acute inflammatory response	GO:0002526	0.316215	LBP
Biological Process	cellular lipid catabolic process	GO:0044242	0.316215	ENPP2
Biological Process	cellular response to unfolded protein	GO:0034620	0.316215	HSPB8
Biological Process	dendritic spine organization	GO:0097061	0.316215	ARC
Biological Process	positive regulation of BMP signaling pathway	GO:0030513	0.316215	SULF1
Biological Process	positive regulation of cellular component movement	GO:0051272	0.316215	CAVIN1
Biological Process	regulation of vascular endothelial growth factor production	GO:0010574	0.316215	SULF1
Biological Process	regulation of vasculature development	GO:1901342	0.316215	SFRP1
Biological Process	positive regulation of nuclear division	GO:0051785	0.316215	IGF2
Biological Process	microtubule polymerization or depolymerization	GO:0031109	0.316215	TRPV4
Biological Process	positive regulation of toll-like receptor signaling pathway	GO:0034123	0.316215	LBP
Biological Process	monovalent inorganic cation homeostasis	GO:0055067	0.316215	SLC12A2
Biological Process	protein export from nucleus	GO:0006611	0.316215	RANBP3L
Biological Process	negative regulation of actin filament bundle assembly	GO:0032232	0.316215	CGNL1
Biological Process	protein stabilization	GO:0050821	0.322518	CRTAP,ATP1B3,MSX1
Biological Process	calcium ion import	GO:0070509	0.322518	TRPV4
Biological Process	negative regulation of phosphatase activity	GO:0010923	0.322518	PPP1R1B
Biological Process	regulation of neuron migration	GO:2001222	0.322518	PLXNB2
Biological Process	regulation of postsynapse organization	GO:0099175	0.322518	ARC
Biological Process	regulation of sodium ion transmembrane transport	GO:1902305	0.322518	FXYD1
Biological Process	positive regulation of cell communication	GO:0010647	0.322518	WLS
Biological Process	glycerophospholipid catabolic process	GO:0046475	0.322518	ENPP2
Biological Process	leukocyte cell-cell adhesion	GO:0007159	0.322518	VCAM1
Biological Process	sulfur compound transport	GO:0072348	0.322518	SLC13A4
Biological Process	T cell activation involved in immune response	GO:0002286	0.322518	CD74
Biological Process	protein depolymerization	GO:0051261	0.322518	GSN
Biological Process	protein localization to cell surface	GO:0034394	0.322518	FBLN5
Biological Process	positive regulation of cellular biosynthetic process	GO:0031328	0.323545	IGF2,PLXNB2,THBS1
Biological Process	organic anion transport	GO:0015711	0.325236	SLC4A5,AQP1
Biological Process	central nervous system development	GO:0007417	0.327077	GSN,PLXNB2,HSPG2,TGFBR2
Biological Process	positive regulation of translation	GO:0045727	0.329404	PLXNB2,THBS1
Biological Process	actin filament polymerization	GO:0030041	0.329799	GSN
Biological Process	regulation of actin polymerization or depolymerization	GO:0008064	0.329799	ARHGAP18
Biological Process	negative regulation of transferase activity	GO:0051348	0.329799	CDKN1C
Biological Process	dicarboxylic acid transport	GO:0006835	0.329799	FOLR1
Biological Process	regulation of neuronal synaptic plasticity	GO:0048168	0.329799	ARC
Biological Process	epithelial cell differentiation	GO:0030855	0.332324	DAB2,FZD7
Biological Process	regulation of proteasomal ubiquitin-dependent protein catabolic process	GO:0032434	0.333187	DAB2,HFE
Biological Process	positive regulation of vasculature development	GO:1904018	0.333187	THBS1,AQP1
Biological Process	endoplasmic reticulum to Golgi vesicle-mediated transport	GO:0006888	0.333187	FOLR1,CTSC,F5
Biological Process	artery morphogenesis	GO:0048844	0.333187	FOLR1
Biological Process	cardiac muscle cell action potential	GO:0086001	0.333187	KCNE2
Biological Process	negative regulation of Notch signaling pathway	GO:0045746	0.333187	DLK1
Biological Process	cell projection organization	GO:0030030	0.333187	GSN
Biological Process	regulation of long-term synaptic potentiation	GO:1900271	0.333187	ARC
Biological Process	plasma membrane invagination	GO:0099024	0.333187	GSN
Biological Process	positive regulation of B cell proliferation	GO:0030890	0.333187	CD74
Biological Process	fatty-acyl-CoA biosynthetic process	GO:0046949	0.333187	ELOVL7
Biological Process	regulation of vasoconstriction	GO:0019229	0.333187	ACE
Biological Process	heterotypic cell-cell adhesion	GO:0034113	0.333187	VCAM1
Biological Process	ion homeostasis	GO:0050801	0.333187	SLC4A5
Biological Process	long-chain fatty acid biosynthetic process	GO:0042759	0.333187	ASAH2
Biological Process	positive regulation of protein import	GO:1904591	0.333187	ARHGEF5
Biological Process	termination of RNA polymerase I transcription	GO:0006363	0.333187	CAVIN1
Biological Process	microtubule polymerization	GO:0046785	0.333187	TRPV4
Biological Process	primary neural tube formation	GO:0014020	0.333187	PLXNB2
Biological Process	morphogenesis of an epithelium	GO:0002009	0.333187	LAMA5
Biological Process	receptor signaling pathway via JAK-STAT	GO:0007259	0.338783	STAT6
Biological Process	regulation of cellular pH	GO:0030641	0.338783	SLC4A5
Biological Process	cardiac muscle cell action potential involved in contraction	GO:0086002	0.338783	KCNE2
Biological Process	negative regulation of peptidyl-tyrosine phosphorylation	GO:0050732	0.338783	SFRP1
Biological Process	negative regulation of proteasomal ubiquitin-dependent protein catabolic process	GO:0032435	0.338783	HFE
Biological Process	cellular nitrogen compound biosynthetic process	GO:0044271	0.338783	ASAH2
Biological Process	cellular response to cAMP	GO:0071320	0.338783	AQP1
Biological Process	negative regulation of response to DNA damage stimulus	GO:2001021	0.338783	CD74
Biological Process	peptide cross-linking	GO:0018149	0.338783	THBS1
Biological Process	phospholipid translocation	GO:0045332	0.338783	ABCA4
Biological Process	embryonic skeletal system morphogenesis	GO:0048704	0.338783	TGFBR2
Biological Process	renal water homeostasis	GO:0003091	0.338783	AQP1
Biological Process	prostaglandin metabolic process	GO:0006693	0.338783	CD74
Biological Process	regulation of JNK cascade	GO:0046328	0.340546	TGFBR3,FZD7
Biological Process	regulation of GTPase activity	GO:0043087	0.340546	SFRP1,PLXNB2,ARHGEF5
Biological Process	negative regulation of cell-matrix adhesion	GO:0001953	0.342944	THBS1
Biological Process	aortic valve morphogenesis	GO:0003180	0.342944	SMAD6
Biological Process	regulation of cell migration involved in sprouting angiogenesis	GO:0090049	0.342944	THBS1
Biological Process	regulation of chemotaxis	GO:0050920	0.342944	THBS1
Biological Process	cardiac muscle tissue morphogenesis	GO:0055008	0.342944	TGFBR3
Biological Process	regulation of dendritic spine morphogenesis	GO:0061001	0.342944	ARC
Biological Process	cellular response to topologically incorrect protein	GO:0035967	0.342944	HSPB8
Biological Process	chondrocyte differentiation	GO:0002062	0.342944	SULF1
Biological Process	positive regulation of immune effector process	GO:0002699	0.342944	LBP
Biological Process	positive regulation of lamellipodium organization	GO:1902745	0.342944	ENPP2
Biological Process	liver development	GO:0001889	0.342944	TGFBR3
Biological Process	long-chain fatty acid transport	GO:0015909	0.342944	ACACB
Biological Process	superoxide metabolic process	GO:0006801	0.342944	SOD3
Biological Process	transcription initiation from RNA polymerase I promoter	GO:0006361	0.342944	CAVIN1
Biological Process	modulation by host of symbiont process	GO:0051851	0.342944	AQP1
Biological Process	apoptotic cell clearance	GO:0043277	0.349955	THBS1
Biological Process	regulation of cholesterol efflux	GO:0010874	0.349955	PLTP
Biological Process	neuron projection extension	GO:1990138	0.349955	SEMA3F
Biological Process	regulation of protein localization to cell surface	GO:2000008	0.349955	HFE
Biological Process	regulation of sprouting angiogenesis	GO:1903670	0.349955	THBS1
Biological Process	positive regulation of cholesterol transport	GO:0032376	0.349955	PLTP
Biological Process	very long-chain fatty acid metabolic process	GO:0000038	0.349955	ELOVL7
Biological Process	regulation of cell population proliferation	GO:0042127	0.355668	COL18A1,SFRP1,IGF2,STAT6,SMAD6,JUNB,THBS1,BMP6,TGFBR2
Biological Process	regulation of interleukin-6 production	GO:0032675	0.355668	CD74,LBP
Biological Process	negative regulation of blood vessel endothelial cell migration	GO:0043537	0.355668	THBS1
Biological Process	autophagosome maturation	GO:0097352	0.355668	VAMP8
Biological Process	cardiac muscle contraction	GO:0060048	0.355668	GSN
Biological Process	response to steroid hormone	GO:0048545	0.355668	THBS1
Biological Process	striated muscle tissue development	GO:0014706	0.355668	BMP7
Biological Process	transcription by RNA polymerase I	GO:0006360	0.355668	CAVIN1
Biological Process	ventricular cardiac muscle tissue morphogenesis	GO:0055010	0.355668	TGFBR3
Biological Process	protein destabilization	GO:0031648	0.355668	GSN
Biological Process	proteolysis	GO:0006508	0.355668	ACE,CPQ,ANPEP,CTSC
Biological Process	negative regulation of intracellular signal transduction	GO:1902532	0.359757	BMP7,THBS1,CGNL1
Biological Process	regulation of cytoskeleton organization	GO:0051493	0.360338	ARHGAP18,ARHGEF5
Biological Process	negative regulation of epithelial cell migration	GO:0010633	0.360338	THBS1
Biological Process	cellular response to amyloid-beta	GO:1904646	0.360338	VCAM1
Biological Process	negative regulation of Ras protein signal transduction	GO:0046580	0.360338	HEG1
Biological Process	cellular response to hydrogen peroxide	GO:0070301	0.360338	AQP1
Biological Process	regulation of ion transmembrane transport	GO:0034765	0.360338	KCNE2
Biological Process	regulation of JUN kinase activity	GO:0043506	0.360338	ARHGEF5
Biological Process	regulation of muscle cell differentiation	GO:0051147	0.360338	IGF2
Biological Process	regulation of postsynaptic membrane potential	GO:0060078	0.360338	NPAS4
Biological Process	regulation of protein polymerization	GO:0032271	0.360338	ARHGAP18
Biological Process	regulation of trans-synaptic signaling	GO:0099177	0.360338	ARC
Biological Process	response to estrogen	GO:0043627	0.360338	SFRP1
Biological Process	sulfur compound biosynthetic process	GO:0044272	0.361998	LUM,OGN
Biological Process	positive regulation of cellular component organization	GO:0051130	0.36308	DAB2,BMP7
Biological Process	positive regulation of kinase activity	GO:0033674	0.36308	CD74,DDR2
Biological Process	generation of neurons	GO:0048699	0.36308	FZD4,FZD7,PLXNB2
Biological Process	aortic valve development	GO:0003176	0.36308	SMAD6
Biological Process	regulation of embryonic development	GO:0045995	0.36308	OTX2
Biological Process	cyclic-nucleotide-mediated signaling	GO:0019935	0.36308	AQP1
Biological Process	dendrite morphogenesis	GO:0048813	0.36308	ARC
Biological Process	regulation of protein import into nucleus	GO:0042306	0.36308	MDFIC
Biological Process	regulation of receptor internalization	GO:0002090	0.36308	CD63
Biological Process	positive regulation of cytokine-mediated signaling pathway	GO:0001961	0.36308	CD74
Biological Process	positive regulation of innate immune response	GO:0045089	0.36308	LBP
Biological Process	positive regulation of mitotic nuclear division	GO:0045840	0.36308	IGF2
Biological Process	positive regulation of myeloid leukocyte differentiation	GO:0002763	0.36308	CD74
Biological Process	macrophage activation	GO:0042116	0.36308	LBP
Biological Process	membrane fusion	GO:0061025	0.36308	MYOF
Biological Process	positive regulation of substrate adhesion-dependent cell spreading	GO:1900026	0.36308	DOCK5
Biological Process	transferrin transport	GO:0033572	0.36308	HFE
Biological Process	Wnt signaling pathway, calcium modulating pathway	GO:0007223	0.36308	FZD4
Biological Process	positive regulation of angiogenesis	GO:0045766	0.369241	THBS1,AQP1
Biological Process	acyl-CoA metabolic process	GO:0006637	0.369361	ACACB
Biological Process	proton transmembrane transport	GO:1902600	0.369361	UCP2
Biological Process	regulation of intracellular pH	GO:0051453	0.369361	SLC4A5
Biological Process	phospholipid biosynthetic process	GO:0008654	0.369361	SGMS2
Biological Process	regulation of transport	GO:0051049	0.369361	LEPR
Biological Process	regulation of vascular associated smooth muscle cell proliferation	GO:1904705	0.369361	EFEMP2
Biological Process	positive regulation of cell projection organization	GO:0031346	0.371391	FZD4,PLXNB2
Biological Process	regulation of protein kinase B signaling	GO:0051896	0.374237	KL,IGF2,THBS1
Biological Process	negative regulation of endothelial cell migration	GO:0010596	0.374237	THBS1
Biological Process	regulation of apoptotic signaling pathway	GO:2001233	0.374237	ASAH2
Biological Process	negative regulation of proteasomal protein catabolic process	GO:1901799	0.374237	HFE
Biological Process	negative regulation of ubiquitin-dependent protein catabolic process	GO:2000059	0.374237	HFE
Biological Process	connective tissue development	GO:0061448	0.374237	SULF1
Biological Process	regulation of phosphoprotein phosphatase activity	GO:0043666	0.374237	PPP1R1B
Biological Process	response to cAMP	GO:0051591	0.374237	AQP1
Biological Process	response to estradiol	GO:0032355	0.374237	SFRP1
Biological Process	positive regulation of signaling	GO:0023056	0.374237	WLS
Biological Process	cytoskeleton organization	GO:0007010	0.379893	ARC,SH3D19
Biological Process	regulation of dendrite development	GO:0050773	0.379893	BMP7
Biological Process	negative regulation of protein secretion	GO:0050709	0.379893	SFRP1
Biological Process	negative regulation of secretion by cell	GO:1903531	0.379893	VAMP8
Biological Process	regulation of heart rate by cardiac conduction	GO:0086091	0.379893	KCNE2
Biological Process	regulation of peptidyl-threonine phosphorylation	GO:0010799	0.379893	BMP7
Biological Process	regulation of protein tyrosine kinase activity	GO:0061097	0.379893	ACE
Biological Process	response to peptide	GO:1901652	0.379893	STAT6
Biological Process	protein homooligomerization	GO:0051260	0.382553	ARC,ACACB
Biological Process	carboxylic acid metabolic process	GO:0019752	0.386357	PON3
Biological Process	positive regulation of catalytic activity	GO:0043085	0.386357	IGF2
Biological Process	positive regulation of cation channel activity	GO:2001259	0.386357	ARC
Biological Process	positive regulation of intrinsic apoptotic signaling pathway	GO:2001244	0.386357	MSX1
Biological Process	regulation of tumor necrosis factor production	GO:0032680	0.392048	LBP,THBS1
Biological Process	negative regulation of cell-cell adhesion	GO:0022408	0.392048	BMP6
Biological Process	cortical cytoskeleton organization	GO:0030865	0.392048	TRPV4
Biological Process	regulation of viral transcription	GO:0046782	0.392048	MDFIC
Biological Process	heart contraction	GO:0060047	0.392048	ACE
Biological Process	hexose metabolic process	GO:0019318	0.392048	FUCA1
Biological Process	T cell differentiation	GO:0030217	0.392048	LEPR
Biological Process	cellular response to oxidative stress	GO:0034599	0.39525	GPX8,SOD3
Biological Process	regulation of protein secretion	GO:0050708	0.39525	SLC12A2,BMP6
Biological Process	regulation of cell growth	GO:0001558	0.39663	SFRP1,NPR1,MSX1
Biological Process	calcium ion transmembrane import into cytosol	GO:0097553	0.39663	TRPV4
Biological Process	regulation of chemokine production	GO:0032642	0.39663	CD74
Biological Process	negative regulation of protein catabolic process	GO:0042177	0.39663	TIMP3
Biological Process	positive regulation of ATPase activity	GO:0032781	0.39663	ATP1B3
Biological Process	regulation of ubiquitin-dependent protein catabolic process	GO:2000058	0.39663	HFE
Biological Process	heterophilic cell-cell adhesion via plasma membrane cell adhesion molecules	GO:0007157	0.39663	VCAM1
Biological Process	positive regulation of protein tyrosine kinase activity	GO:0061098	0.39663	ACE
Biological Process	anion transport	GO:0006820	0.40237	SLC13A4
Biological Process	negative regulation of proteolysis	GO:0045861	0.40237	TIMP3
Biological Process	development of primary male sexual characteristics	GO:0046546	0.40237	COL9A3
Biological Process	positive regulation of axonogenesis	GO:0050772	0.40237	PLXNB2
Biological Process	positive regulation of peptide hormone secretion	GO:0090277	0.40237	HFE
Biological Process	male gonad development	GO:0008584	0.40237	COL9A3
Biological Process	muscle contraction	GO:0006936	0.406943	FXYD1,MYOF
Biological Process	branching morphogenesis of an epithelial tube	GO:0048754	0.407655	TGFBR2
Biological Process	regulation of endothelial cell apoptotic process	GO:2000351	0.407655	THBS1
Biological Process	response to amyloid-beta	GO:1904645	0.407655	VCAM1
Biological Process	positive regulation of potassium ion transmembrane transport	GO:1901381	0.407655	ATP1B3
Biological Process	lymphocyte chemotaxis	GO:0048247	0.407655	SLC12A2
Biological Process	metal ion homeostasis	GO:0055065	0.407655	SLC12A2
Biological Process	action potential	GO:0001508	0.413476	KCNE2
Biological Process	regulation of insulin receptor signaling pathway	GO:0046626	0.413476	IGF2
Biological Process	positive regulation of chemotaxis	GO:0050921	0.413476	THBS1
Biological Process	positive regulation of response to biotic stimulus	GO:0002833	0.413476	BMP6
Biological Process	zymogen activation	GO:0031638	0.413476	PERP
Biological Process	regulation of B cell proliferation	GO:0030888	0.419182	CD74
Biological Process	regulation of cellular protein localization	GO:1903827	0.419182	HFE
Biological Process	negative regulation of tumor necrosis factor production	GO:0032720	0.419182	LBP
Biological Process	erythrocyte differentiation	GO:0030218	0.419182	TGFBR3
Biological Process	positive regulation of smooth muscle cell proliferation	GO:0048661	0.419182	THBS1
Biological Process	regulation of cellular metabolic process	GO:0031323	0.425455	ACACB
Biological Process	polyol metabolic process	GO:0019751	0.425455	ISYNA1
Biological Process	positive regulation of cell-cell adhesion	GO:0022409	0.425455	BMP7
Biological Process	cellular protein localization	GO:0034613	0.429578	CD63,CD74,FBLN5,WLS
Biological Process	purine ribonucleotide biosynthetic process	GO:0009152	0.429578	NPR1
Biological Process	negative regulation of MAP kinase activity	GO:0043407	0.429578	BMP7
Biological Process	cellular response to alcohol	GO:0097306	0.429578	SFRP1
Biological Process	negative regulation of tumor necrosis factor superfamily cytokine production	GO:1903556	0.429578	LBP
Biological Process	regulation of protein metabolic process	GO:0051246	0.429578	ACE
Biological Process	positive regulation of blood vessel endothelial cell migration	GO:0043536	0.429578	THBS1
Biological Process	Golgi to plasma membrane transport	GO:0006893	0.429578	STEAP2
Biological Process	inositol phosphate metabolic process	GO:0043647	0.429578	ISYNA1
Biological Process	negative regulation of cell projection organization	GO:0031345	0.433919	TRPV4
Biological Process	aminoglycan biosynthetic process	GO:0006023	0.433919	HSPG2
Biological Process	regulation of cellular localization	GO:0060341	0.433919	GSN
Biological Process	cellular response to mechanical stimulus	GO:0071260	0.433919	AQP1
Biological Process	positive regulation of actin filament polymerization	GO:0030838	0.433919	GSN
Biological Process	regulation of stress-activated MAPK cascade	GO:0032872	0.433919	TGFBR3
Biological Process	response to glucose	GO:0009749	0.433919	THBS1
Biological Process	response to hydrogen peroxide	GO:0042542	0.433919	AQP1
Biological Process	positive regulation of response to external stimulus	GO:0032103	0.434726	THBS1,BMP6
Biological Process	neuron projection morphogenesis	GO:0048812	0.438306	ARC,BMP7
Biological Process	positive regulation of cytokine production	GO:0001819	0.438344	CD74,STAT6,LBP,SULF1
Biological Process	actin polymerization or depolymerization	GO:0008154	0.438485	GSN
Biological Process	chloride transmembrane transport	GO:1902476	0.438485	SLC12A2
Biological Process	positive regulation of cell morphogenesis involved in differentiation	GO:0010770	0.438485	DOCK5
Biological Process	positive regulation of ion transport	GO:0043270	0.438485	VAMP8
Biological Process	regulation of apoptotic process	GO:0042981	0.43851	CD74,SFRP1,DAB2,PERP,SMAD6,THBS1,ARHGEF5,AQP1
Biological Process	regulation of intracellular signal transduction	GO:1902531	0.440197	AKAP12,TRIP10,ARHGAP18,A2M,ARHGEF5
Biological Process	regulation of axonogenesis	GO:0050770	0.443284	PLXNB2
Biological Process	negative regulation of protein ubiquitination	GO:0031397	0.443284	NXN
Biological Process	regulation of interleukin-12 production	GO:0032655	0.443284	THBS1
Biological Process	gonad development	GO:0008406	0.443284	COL9A3
Biological Process	negative regulation of protein-containing complex assembly	GO:0031333	0.448324	SMAD6
Biological Process	plasma membrane bounded cell projection morphogenesis	GO:0120039	0.448324	BMP7
Biological Process	glycolipid metabolic process	GO:0006664	0.448324	FUCA1
Biological Process	sprouting angiogenesis	GO:0002040	0.448324	THBS1
Biological Process	protein homotetramerization	GO:0051289	0.448324	ACACB
Biological Process	regulation of DNA replication	GO:0006275	0.453263	GMNC
Biological Process	positive regulation of B cell activation	GO:0050871	0.453263	CD74
Biological Process	positive regulation of chemokine production	GO:0032722	0.453263	CD74
Biological Process	heart morphogenesis	GO:0003007	0.453263	TGFBR3
Biological Process	positive regulation of macroautophagy	GO:0016239	0.453263	HSPB8
Biological Process	post-translational protein modification	GO:0043687	0.455549	ITIH2,LAMB2,CP,F5
Biological Process	positive regulation of DNA-binding transcription factor activity	GO:0051091	0.456696	FZD4,ARHGEF5,DDR2
Biological Process	regulation of cyclin-dependent protein kinase activity	GO:1904029	0.456696	CDKN1C
Biological Process	regulation of megakaryocyte differentiation	GO:0045652	0.456696	THBS1
Biological Process	cytoplasmic microtubule organization	GO:0031122	0.456696	TRPV4
Biological Process	regulation of proteasomal protein catabolic process	GO:0061136	0.456696	KCNE2
Biological Process	regulation of proteolysis	GO:0030162	0.456696	PERP
Biological Process	positive regulation of leukocyte chemotaxis	GO:0002690	0.456696	THBS1
Biological Process	unsaturated fatty acid metabolic process	GO:0033559	0.456696	EPHX1
Biological Process	regulation of blood vessel endothelial cell migration	GO:0043535	0.462138	THBS1
Biological Process	negative regulation of protein modification by small protein conjugation or removal	GO:1903321	0.462138	NXN
Biological Process	positive regulation of response to DNA damage stimulus	GO:2001022	0.462138	MSX1
Biological Process	protein-containing complex disassembly	GO:0032984	0.467139	VAMP8
Biological Process	chemokine-mediated signaling pathway	GO:0070098	0.467139	STK39
Biological Process	peptidyl-tyrosine modification	GO:0018212	0.467139	DDR2
Biological Process	Rho protein signal transduction	GO:0007266	0.467139	EPS8L2
Biological Process	arachidonic acid metabolic process	GO:0019369	0.471691	EPHX1
Biological Process	carboxylic acid transport	GO:0046942	0.471691	SLC16A12
Biological Process	cellular response to peptide	GO:1901653	0.471691	VCAM1
Biological Process	positive regulation of cell junction assembly	GO:1901890	0.471691	SFRP1
Biological Process	monocarboxylic acid transport	GO:0015718	0.471691	SLC16A12
Biological Process	negative regulation of neuron projection development	GO:0010977	0.477238	TRPV4
Biological Process	fat cell differentiation	GO:0045444	0.477238	SMAD6
Biological Process	peptidyl-serine phosphorylation	GO:0018105	0.482344	STK39,TGFBR2
Biological Process	negative regulation of autophagy	GO:0010507	0.482344	LEPR
Biological Process	regulation of secretion by cell	GO:1903530	0.482344	VAMP8
Biological Process	adenylate cyclase-inhibiting G protein-coupled receptor signaling pathway	GO:0007193	0.48774	AKAP12
Biological Process	cellular protein catabolic process	GO:0044257	0.48774	CTSC
Biological Process	organonitrogen compound biosynthetic process	GO:1901566	0.488205	ELOVL7,SGMS2
Biological Process	response to lipopolysaccharide	GO:0032496	0.491066	LBP,SMAD6
Biological Process	protein autophosphorylation	GO:0046777	0.491066	STK39,DDR2
Biological Process	B cell differentiation	GO:0030183	0.491577	VCAM1
Biological Process	regulation of endocytosis	GO:0030100	0.491577	DAB2
Biological Process	pattern recognition receptor signaling pathway	GO:0002221	0.491577	LBP
Biological Process	negative regulation of kinase activity	GO:0033673	0.496816	CDKN1C
Biological Process	positive regulation of cysteine-type endopeptidase activity	GO:2001056	0.496816	PERP
Biological Process	anterior/posterior pattern specification	GO:0009952	0.501607	WLS
Biological Process	cellular response to reactive oxygen species	GO:0034614	0.501607	AQP1
Biological Process	positive regulation of viral process	GO:0048524	0.501607	MDFIC
Biological Process	protein secretion	GO:0009306	0.505565	WLS
Biological Process	negative regulation of cell cycle process	GO:0010948	0.505565	BMP7
Biological Process	regulation of extrinsic apoptotic signaling pathway	GO:2001236	0.505565	THBS1
Biological Process	plasma membrane organization	GO:0007009	0.505565	MYOF
Biological Process	lipid homeostasis	GO:0055088	0.505565	RBP1
Biological Process	cell-cell junction assembly	GO:0007043	0.515919	TRPV4
Biological Process	cellular response to nutrient levels	GO:0031669	0.515919	SFRP1
Biological Process	embryonic organ development	GO:0048568	0.515919	TGFBR2
Biological Process	peptidyl-serine modification	GO:0018209	0.519795	STK39,TGFBR2
Biological Process	vascular endothelial growth factor receptor signaling pathway	GO:0048010	0.520805	SULF1
Biological Process	neuron projection development	GO:0031175	0.524844	ARC,BMP7
Biological Process	positive regulation of I-kappaB kinase/NF-kappaB signaling	GO:0043123	0.524844	CD74,WLS
Biological Process	regulation of myeloid cell differentiation	GO:0045637	0.524844	THBS1
Biological Process	interferon-gamma-mediated signaling pathway	GO:0060333	0.524844	VCAM1
Biological Process	peptidyl-tyrosine phosphorylation	GO:0018108	0.529593	DDR2
Biological Process	positive regulation of MAP kinase activity	GO:0043406	0.529593	ARHGEF5
Biological Process	cation transport	GO:0006812	0.533092	SLC12A2,AQP1
Biological Process	carbohydrate homeostasis	GO:0033500	0.533092	LEPR
Biological Process	cellular response to light stimulus	GO:0071482	0.533092	AQP1
Biological Process	defense response to Gram-positive bacterium	GO:0050830	0.533092	LBP
Biological Process	DNA-templated transcription, termination	GO:0006353	0.533092	CAVIN1
Biological Process	protein tetramerization	GO:0051262	0.537196	ACACB
Biological Process	gland development	GO:0048732	0.537196	TGFBR3
Biological Process	myeloid leukocyte differentiation	GO:0002573	0.537196	TGFBR2
Biological Process	defense response to bacterium	GO:0042742	0.537196	LBP,AQP1
Biological Process	cell junction organization	GO:0034330	0.541455	CLDN1
Biological Process	positive regulation of neurogenesis	GO:0050769	0.541455	PLXNB2
Biological Process	regulation of mitotic cell cycle	GO:0007346	0.542218	CDKN1C,ASAH2
Biological Process	regulation of translation	GO:0006417	0.542218	PLXNB2,THBS1
Biological Process	regulation of immune response	GO:0050776	0.543539	COL1A1,VCAM1
Biological Process	antigen processing and presentation of exogenous peptide antigen via MHC class I, TAP-dependent	GO:0002479	0.543539	VAMP8
Biological Process	regulation of actin filament polymerization	GO:0030833	0.543539	ARHGAP18
Biological Process	positive regulation of JNK cascade	GO:0046330	0.543539	FZD7
Biological Process	insulin receptor signaling pathway	GO:0008286	0.543539	IGF2
Biological Process	positive regulation of synaptic transmission	GO:0050806	0.543539	ARC
Biological Process	proteolysis involved in cellular protein catabolic process	GO:0051603	0.547544	CTSC
Biological Process	regulation of cytokine-mediated signaling pathway	GO:0001959	0.547544	CD74
Biological Process	regulation of peptide hormone secretion	GO:0090276	0.547544	HFE
Biological Process	fibroblast growth factor receptor signaling pathway	GO:0008543	0.551484	KL
Biological Process	positive regulation of immune response	GO:0050778	0.551484	CD74
Biological Process	positive regulation of T cell activation	GO:0050870	0.551484	VCAM1
Biological Process	cellular response to hormone stimulus	GO:0032870	0.554553	SFRP1
Biological Process	phospholipid metabolic process	GO:0006644	0.554553	ENPP2
Biological Process	regulation of T cell proliferation	GO:0042129	0.554553	VCAM1
Biological Process	positive regulation of growth	GO:0045927	0.554553	SFRP1
Biological Process	water-soluble vitamin metabolic process	GO:0006767	0.554553	TCN2
Biological Process	cytokine-mediated signaling pathway	GO:0019221	0.555209	LAMA5,VCAM1,LEPR,STAT6,LBP,JUNB
Biological Process	negative regulation of developmental process	GO:0051093	0.556748	SFRP1
Biological Process	cellular response to UV	GO:0034644	0.556748	AQP1
Biological Process	regulation of organelle assembly	GO:1902115	0.556748	GSN
Biological Process	phosphatidylcholine metabolic process	GO:0046470	0.556748	ENPP2
Biological Process	positive regulation of endothelial cell proliferation	GO:0001938	0.556748	IGF2
Biological Process	positive regulation of type I interferon production	GO:0032481	0.556748	STAT6
Biological Process	antigen processing and presentation of exogenous peptide antigen via MHC class I	GO:0042590	0.561296	VAMP8
Biological Process	axon development	GO:0061564	0.563354	FOLR1
Biological Process	regulation of cellular response to heat	GO:1900034	0.563354	HSPB8
Biological Process	negative regulation of NF-kappaB transcription factor activity	GO:0032088	0.563354	BMP7
Biological Process	regulation of ion transport	GO:0043269	0.563354	HFE
Biological Process	regulation of neuron differentiation	GO:0045664	0.563354	BMP7
Biological Process	positive regulation of proteasomal ubiquitin-dependent protein catabolic process	GO:0032436	0.563354	DAB2
Biological Process	positive regulation of ubiquitin-dependent protein catabolic process	GO:2000060	0.563354	DAB2
Biological Process	negative regulation of cellular component organization	GO:0051129	0.565752	BMP6
Biological Process	negative regulation of extrinsic apoptotic signaling pathway	GO:2001237	0.565752	THBS1
Biological Process	regulation of fat cell differentiation	GO:0045598	0.565752	SFRP1
Biological Process	regulation of NIK/NF-kappaB signaling	GO:1901222	0.565752	BMP7
Biological Process	regulation of organelle organization	GO:0033043	0.565752	ARHGEF5
Biological Process	response to interferon-gamma	GO:0034341	0.565752	CD74
Biological Process	regulation of cyclin-dependent protein serine/threonine kinase activity	GO:0000079	0.574429	CDKN1C
Biological Process	regulation of gene expression, epigenetic	GO:0040029	0.574429	IGF2
Biological Process	regulation of Notch signaling pathway	GO:0008593	0.578281	DLK1
Biological Process	positive regulation of plasma membrane bounded cell projection assembly	GO:0120034	0.578281	EPS8L2
Biological Process	nuclear export	GO:0051168	0.582494	RANBP3L
Biological Process	B cell activation	GO:0042113	0.586241	VCAM1
Biological Process	positive regulation of protein catabolic process	GO:0045732	0.586241	SH3D19
Biological Process	regulation of Ras protein signal transduction	GO:0046578	0.589098	EPS8L2
Biological Process	glucose homeostasis	GO:0042593	0.589098	LEPR
Biological Process	positive regulation of endothelial cell migration	GO:0010595	0.589098	THBS1
Biological Process	response to interleukin-1	GO:0070555	0.589098	SFRP1
Biological Process	calcium ion transmembrane transport	GO:0070588	0.593158	TRPV4
Biological Process	negative regulation of binding	GO:0051100	0.596747	DAB2
Biological Process	metal ion transport	GO:0030001	0.596747	TRPV4
Biological Process	regulation of cation channel activity	GO:2001257	0.599862	KCNE2
Biological Process	regulation of endothelial cell migration	GO:0010594	0.599862	THBS1
Biological Process	regulation of type I interferon production	GO:0032479	0.599862	STAT6
Biological Process	positive regulation of intracellular signal transduction	GO:1902533	0.602089	KL,CD74,IGF2,THBS1,WLS
Biological Process	negative regulation of protein kinase activity	GO:0006469	0.602987	CDKN1C
Biological Process	negative regulation of cellular macromolecule biosynthetic process	GO:2000113	0.602987	CDKN1C,SFRP1,MDFIC,GMNC,BMP7
Biological Process	toll-like receptor signaling pathway	GO:0002224	0.60636	LBP
Biological Process	positive regulation of transport	GO:0051050	0.60636	DAB2
Biological Process	regulation of lipid metabolic process	GO:0019216	0.609748	ACACB
Biological Process	positive regulation of cellular component biogenesis	GO:0044089	0.609748	BMP7
Biological Process	negative regulation of cell death	GO:0060548	0.617678	BMP7
Biological Process	phosphate-containing compound metabolic process	GO:0006796	0.617929	ISYNA1,ALPL
Biological Process	positive regulation of GTPase activity	GO:0043547	0.622947	SFRP1,ARHGEF5
Biological Process	calcium ion homeostasis	GO:0055074	0.628165	TRPV4
Biological Process	regulation of MAP kinase activity	GO:0043405	0.628165	BMP7
Biological Process	antigen processing and presentation of exogenous peptide antigen via MHC class II	GO:0019886	0.631721	CD74
Biological Process	intracellular protein transport	GO:0006886	0.633052	CD74,RANBP3L,WLS
Biological Process	response to UV	GO:0009411	0.634348	AQP1
Biological Process	positive regulation of stress-activated MAPK cascade	GO:0032874	0.634348	FZD7
Biological Process	antigen processing and presentation of peptide antigen via MHC class II	GO:0002495	0.637372	CD74
Biological Process	organic acid transport	GO:0015849	0.637372	FOLR1
Biological Process	positive regulation of cell cycle process	GO:0090068	0.640799	IGF2
Biological Process	regulation of cell death	GO:0010941	0.642841	BMP7
Biological Process	calcium-mediated signaling	GO:0019722	0.642841	VCAM1
Biological Process	cell junction assembly	GO:0034329	0.642841	TRPV4
Biological Process	positive regulation of cell growth	GO:0030307	0.642841	SFRP1
Biological Process	regulation of I-kappaB kinase/NF-kappaB signaling	GO:0043122	0.643148	CD74,WLS
Biological Process	antigen processing and presentation of exogenous peptide antigen	GO:0002478	0.645733	CD74
Biological Process	regulation of insulin secretion	GO:0050796	0.647872	SFRP1
Biological Process	steroid metabolic process	GO:0008202	0.647872	RDH5
Biological Process	mRNA transport	GO:0051028	0.647872	ARC
Biological Process	negative regulation of nucleic acid-templated transcription	GO:1903507	0.647872	CDKN1C,SFRP1,MDFIC,BMP7
Biological Process	activation of GTPase activity	GO:0090630	0.650939	ARHGEF5
Biological Process	regulation of cell cycle process	GO:0010564	0.653703	SFRP1
Biological Process	small GTPase mediated signal transduction	GO:0007264	0.653703	ARHGAP18
Biological Process	inflammatory response	GO:0006954	0.654231	HSPG2,THBS1
Biological Process	response to calcium ion	GO:0051592	0.656427	THBS1
Biological Process	regulation of protein ubiquitination	GO:0031396	0.663121	NXN
Biological Process	regulation of protein kinase activity	GO:0045859	0.665269	DDR2
Biological Process	response to endoplasmic reticulum stress	GO:0034976	0.665269	THBS1
Biological Process	response to tumor necrosis factor	GO:0034612	0.665269	SFRP1
Biological Process	cellular divalent inorganic cation homeostasis	GO:0072503	0.668294	TRPV4
Biological Process	activation of protein kinase activity	GO:0032147	0.678085	TGFBR2
Biological Process	calcium ion transport	GO:0006816	0.680037	TRPV4
Biological Process	cellular amide metabolic process	GO:0043603	0.680037	ASAH2
Biological Process	cellular response to molecule of bacterial origin	GO:0071219	0.680037	LBP
Biological Process	regulation of protein-containing complex assembly	GO:0043254	0.682418	GSN
Biological Process	ion transport	GO:0006811	0.682418	SLC12A2
Biological Process	protein transport	GO:0015031	0.684671	CD74,HFE,WLS
Biological Process	regulation of cellular response to stress	GO:0080135	0.68801	HSPB8
Biological Process	positive regulation of cysteine-type endopeptidase activity involved in apoptotic process	GO:0043280	0.690755	GSN
Biological Process	protein phosphorylation	GO:0006468	0.692522	TGFBR3,STK39,TGFBR2,DDR2
Biological Process	cellular response to lipopolysaccharide	GO:0071222	0.692522	LBP
Biological Process	macroautophagy	GO:0016236	0.692522	VAMP8
Biological Process	cellular response to interferon-gamma	GO:0071346	0.695198	VCAM1
Biological Process	fatty acid metabolic process	GO:0006631	0.703992	PON3
Biological Process	cellular response to insulin stimulus	GO:0032869	0.718391	IGF2
Biological Process	regulation of primary metabolic process	GO:0080090	0.720794	ACACB
Biological Process	protein localization to plasma membrane	GO:0072659	0.736598	ATP1B3
Biological Process	cellular calcium ion homeostasis	GO:0006874	0.736598	TRPV4
Biological Process	positive regulation of MAPK cascade	GO:0043410	0.739123	CD74,IGF2
Biological Process	protein localization to cell periphery	GO:1990778	0.746269	ATP1B3
Biological Process	positive regulation of cellular catabolic process	GO:0031331	0.748369	SH3D19
Biological Process	positive regulation of transcription by RNA polymerase II	GO:0045944	0.749933	NPAS4,DAB2,IGF2,OTX2,STAT6,JUNB,BMP6
Biological Process	Ras protein signal transduction	GO:0007265	0.749933	EPS8L2
Biological Process	negative regulation of DNA-binding transcription factor activity	GO:0043433	0.751978	BMP7
Biological Process	positive regulation of programmed cell death	GO:0043068	0.758495	SFRP1,ARHGEF5
Biological Process	positive regulation of cytosolic calcium ion concentration	GO:0007204	0.760926	TRPV4
Biological Process	regulation of cytosolic calcium ion concentration	GO:0051480	0.762844	TRPV4
Biological Process	positive regulation of hydrolase activity	GO:0051345	0.764738	SFRP1
Biological Process	dephosphorylation	GO:0016311	0.773632	ALPL
Biological Process	cellular response to interleukin-1	GO:0071347	0.777683	SFRP1
Biological Process	regulation of cell differentiation	GO:0045595	0.779413	IGF2
Biological Process	innate immune response	GO:0045087	0.782323	CD74,LBP
Biological Process	cellular response to starvation	GO:0009267	0.782804	SFRP1
Biological Process	negative regulation of transcription, DNA-templated	GO:0045892	0.784705	CDKN1C,SFRP1,DAB2,MDFIC,IGF2,BMP7,BMP6
Biological Process	regulation of gene expression	GO:0010468	0.791377	CD74,SFRP1,GSN,HFE,FZD7,IGF2,BMP7,BMP6
Biological Process	positive regulation of apoptotic process	GO:0043065	0.792951	SFRP1,ARHGEF5
Biological Process	adenylate cyclase-modulating G protein-coupled receptor signaling pathway	GO:0007188	0.795574	AKAP12
Biological Process	cilium assembly	GO:0060271	0.79802	GSN,SPATA6
Biological Process	cellular protein-containing complex assembly	GO:0034622	0.800048	VAMP8
Biological Process	DNA-templated transcription, initiation	GO:0006352	0.800048	CAVIN1
Biological Process	positive regulation of ERK1 and ERK2 cascade	GO:0070374	0.807348	CD74
Biological Process	negative regulation of cytokine production	GO:0001818	0.825163	THBS1
Biological Process	negative regulation of macromolecule metabolic process	GO:0010605	0.843303	SFRP1
Biological Process	cellular response to tumor necrosis factor	GO:0071356	0.843303	SFRP1
Biological Process	regulation of programmed cell death	GO:0043067	0.843303	PERP
Biological Process	cellular protein modification process	GO:0006464	0.843303	ITIH2,LAMB2,STK39,CP,THBS1,F5,TGFBR2
Biological Process	protein localization to membrane	GO:0072657	0.843807	ATP1B3
Biological Process	endomembrane system organization	GO:0010256	0.849323	MYOF
Biological Process	cilium organization	GO:0044782	0.886682	GSN
Biological Process	apoptotic process	GO:0006915	0.888873	TGFBR2
Biological Process	regulation of autophagy	GO:0010506	0.888873	LEPR
Biological Process	phosphorylation	GO:0016310	0.890191	STK39,TGFBR2
Biological Process	organelle organization	GO:0006996	0.905713	ARC,SH3D19
Biological Process	regulation of nucleic acid-templated transcription	GO:1903506	0.91237	FZD7,IGF2
Biological Process	plasma membrane bounded cell projection assembly	GO:0120031	0.928616	GSN
Biological Process	regulation of transcription, DNA-templated	GO:0006355	0.931671	CDKN1C,CD74,FZD4,FZD7,IGF2,SMAD6,BMP7,NPAS4,COL1A1,SFRP1,MDFIC,OTX2,STAT6,MSX1,JUNB
Biological Process	regulation of cellular macromolecule biosynthetic process	GO:2000112	0.93388	FZD7,IGF2
Biological Process	MAPK cascade	GO:0000165	0.942693	KL
Biological Process	negative regulation of gene expression	GO:0010629	0.951917	SFRP1
Biological Process	negative regulation of transcription by RNA polymerase II	GO:0000122	0.953941	DAB2,IGF2,BMP6
Biological Process	organelle assembly	GO:0070925	0.982016	GSN
Biological Process	nervous system development	GO:0007399	0.984971	GSN
Biological Process	regulation of transcription by RNA polymerase II	GO:0006357	0.998872	NPAS4,DAB2,IGF2,OTX2,STAT6,MSX1,SMAD6,JUNB,BMP6
Molecular Function	transforming growth factor beta binding	GO:0050431	1.53e-05	TGFBR3,WFIKKN2,LTBP3,THBS1,VASN,TGFBR2
Molecular Function	transforming growth factor beta receptor binding	GO:0005160	0.0446428	TGFBR3,SMAD6,TGFBR2
Molecular Function	transmembrane receptor protein serine/threonine kinase activity	GO:0004675	0.0446428	TGFBR3,SOSTDC1,TGFBR2
Molecular Function	type I transforming growth factor beta receptor binding	GO:0034713	0.138506	SMAD6,TGFBR2
Molecular Function	dipeptidase activity	GO:0016805	0.138506	ACE,CPQ
Molecular Function	ammonium transmembrane transporter activity	GO:0008519	0.14263	SLC12A2,AQP1
Molecular Function	endopeptidase inhibitor activity	GO:0004866	0.14263	ITIH2,SERPINH1,SERPING1,TIMP3,A2M
Molecular Function	transforming growth factor beta-activated receptor activity	GO:0005024	0.150588	TGFBR3,TGFBR2
Molecular Function	BMP receptor binding	GO:0070700	0.150588	BMP7,BMP6
Molecular Function	amyloid-beta binding	GO:0001540	0.150588	BCHE,CD74,FZD4,HSPG2
Molecular Function	Wnt-activated receptor activity	GO:0042813	0.177122	FZD4,FZD7
Molecular Function	transmembrane receptor protein serine/threonine kinase binding	GO:0070696	0.184447	BMP7,BMP6
Molecular Function	low-density lipoprotein particle binding	GO:0030169	0.191808	THBS1,PLTP
Molecular Function	inorganic cation transmembrane transporter activity	GO:0022890	0.195817	SLC12A2,TRPV4,AQP1
Molecular Function	metalloexopeptidase activity	GO:0008235	0.220598	ACE,CPQ,ANPEP
Molecular Function	fibroblast growth factor binding	GO:0017134	0.220598	KL,THBS1
Molecular Function	peptidase activator activity	GO:0016504	0.220598	PCOLCE2,PCOLCE
Molecular Function	serine-type endopeptidase inhibitor activity	GO:0004867	0.220598	SERPINH1,SERPING1,A2M
Molecular Function	semaphorin receptor binding	GO:0030215	0.220598	SEMA3B,SEMA3F
Molecular Function	PDZ domain binding	GO:0030165	0.220598	TGFBR3,FZD4,FZD7
Molecular Function	lipoprotein particle binding	GO:0071813	0.220598	THBS1,PLTP
Molecular Function	cell adhesion mediator activity	GO:0098631	0.220598	BCAM,EMB
Molecular Function	chemorepellent activity	GO:0045499	0.220895	SEMA3B,SEMA3F
Molecular Function	metal ion transmembrane transporter activity	GO:0046873	0.220895	SLC12A2,AQP1
Molecular Function	potassium ion transmembrane transporter activity	GO:0015079	0.220895	SLC12A2,AQP1
Molecular Function	kinase inhibitor activity	GO:0019210	0.220895	CDKN1C,PPP1R1B
Molecular Function	frizzled binding	GO:0005109	0.220895	SFRP1,FZD7
Molecular Function	retinoid binding	GO:0005501	0.220895	ABCA4,RBP1
Molecular Function	calcium ion binding	GO:0005509	0.220895	ASAH2,GSN,ENPP2,FBLN1,CALML4,FKBP9,THBS1
Molecular Function	all-trans retinal binding	GO:0005503	0.220895	ABCA4
Molecular Function	structural constituent of tooth enamel	GO:0030345	0.220895	TUFT1
Molecular Function	anion:sodium symporter activity	GO:0015373	0.220895	SLC13A4
Molecular Function	tumor necrosis factor binding	GO:0043120	0.220895	A2M
Molecular Function	C-X-C chemokine binding	GO:0019958	0.220895	A2M
Molecular Function	oxidoreductase activity, acting on metal ions, NAD or NADP as acceptor	GO:0016723	0.220895	STEAP2
Molecular Function	phosphatidylcholine transfer activity	GO:0120019	0.220895	PLTP
Molecular Function	phosphodiesterase I activity	GO:0004528	0.220895	ENPP2
Molecular Function	epoxide hydrolase activity	GO:0004301	0.220895	EPHX1
Molecular Function	polyol transmembrane transporter activity	GO:0015166	0.220895	AQP1
Molecular Function	cytokine receptor activity	GO:0004896	0.220895	CD74,FZD4,LEPR
Molecular Function	peptidase inhibitor activity	GO:0030414	0.220895	ITIH2,A2M
Molecular Function	11-cis retinal binding	GO:0005502	0.220895	ABCA4
Molecular Function	sodium:bicarbonate symporter activity	GO:0008510	0.220895	SLC4A5
Molecular Function	solute:bicarbonate symporter activity	GO:0140410	0.220895	SLC4A5
Molecular Function	alkaline phosphatase activity	GO:0004035	0.220895	ALPL
Molecular Function	arylesterase activity	GO:0004064	0.220895	PON3
Molecular Function	beta-glucosidase activity	GO:0008422	0.220895	KL
Molecular Function	BMP receptor activity	GO:0098821	0.220895	SOSTDC1
Molecular Function	MHC class II protein binding	GO:0042289	0.220895	CD74
Molecular Function	myosin light chain binding	GO:0032027	0.220895	SPATA6
Molecular Function	CoA carboxylase activity	GO:0016421	0.220895	ACACB
Molecular Function	cobalamin binding	GO:0031419	0.220895	TCN2
Molecular Function	collagen receptor activity	GO:0038064	0.220895	DDR2
Molecular Function	phosphatidylethanolamine flippase activity	GO:0090555	0.220895	ABCA4
Molecular Function	dopamine receptor binding	GO:0050780	0.220895	CLIC6
Molecular Function	high-density lipoprotein particle binding	GO:0008035	0.220895	PLTP
Molecular Function	carboxylic ester hydrolase activity	GO:0052689	0.220895	PON3,BCHE,ENPP2
Molecular Function	protein kinase inhibitor activity	GO:0004860	0.220895	CDKN1C,PPP1R1B
Molecular Function	protein kinase regulator activity	GO:0019887	0.220895	CDKN1C,PPP1R1B,GPRC5C
Molecular Function	hydrolase activity, acting on acid anhydrides, in phosphorus-containing anhydrides	GO:0016818	0.220895	ALPL
Molecular Function	insulin-like growth factor II binding	GO:0031995	0.220895	IGFBP2
Molecular Function	serine-type exopeptidase activity	GO:0070008	0.220895	ACE
Molecular Function	intracellular cGMP-activated cation channel activity	GO:0005223	0.220895	AQP1
Molecular Function	N-acylsphingosine amidohydrolase activity	GO:0017040	0.220895	ASAH2
Molecular Function	phosphatidic acid transfer activity	GO:1990050	0.220895	PLTP
Molecular Function	fatty acid elongase activity	GO:0009922	0.220895	ELOVL7
Molecular Function	glycerol transmembrane transporter activity	GO:0015168	0.220895	AQP1
Molecular Function	retinol binding	GO:0019841	0.220895	RBP1
Molecular Function	channel activity	GO:0015267	0.221939	TRPV4,AQP1
Molecular Function	endopeptidase regulator activity	GO:0061135	0.221939	ITIH2,A2M
Molecular Function	androsterone dehydrogenase activity	GO:0047023	0.221939	RDH5
Molecular Function	type II transforming growth factor beta receptor binding	GO:0005114	0.221939	TGFBR3
Molecular Function	mitogen-activated protein kinase kinase binding	GO:0031434	0.221939	ACE
Molecular Function	CD4 receptor binding	GO:0042609	0.221939	CD74
Molecular Function	ceramide transfer activity	GO:0120017	0.221939	PLTP
Molecular Function	ether hydrolase activity	GO:0016803	0.221939	EPHX1
Molecular Function	glucosidase activity	GO:0015926	0.221939	KL
Molecular Function	interleukin-1 binding	GO:0019966	0.22284	A2M
Molecular Function	activin-activated receptor activity	GO:0017002	0.22284	TGFBR2
Molecular Function	sodium:chloride symporter activity	GO:0015378	0.22284	SLC12A2
Molecular Function	oxidoreductase activity, acting on the CH-NH2 group of donors, oxygen as acceptor	GO:0016641	0.22284	VCAM1
Molecular Function	phosphatidylethanolamine binding	GO:0008429	0.22284	PLTP
Molecular Function	phosphatidylinositol transfer activity	GO:0008526	0.22284	PLTP
Molecular Function	potassium:chloride symporter activity	GO:0015379	0.22284	SLC12A2
Molecular Function	retinal binding	GO:0016918	0.22284	ABCA4
Molecular Function	actin binding	GO:0003779	0.22284	GSN,TRPV4,PHACTR2,EPS8L2
Molecular Function	exopeptidase activity	GO:0008238	0.22284	ACE,ANPEP
Molecular Function	activin receptor binding	GO:0070697	0.22284	SMAD6
Molecular Function	adenylate cyclase binding	GO:0008179	0.22284	AKAP12
Molecular Function	Tat protein binding	GO:0030957	0.22284	MDFIC
Molecular Function	cation:chloride symporter activity	GO:0015377	0.22284	SLC12A2
Molecular Function	chloride channel inhibitor activity	GO:0019869	0.22284	VAMP8
Molecular Function	co-SMAD binding	GO:0070410	0.22284	SMAD6
Molecular Function	eukaryotic initiation factor 4E binding	GO:0008190	0.22284	OTX2
Molecular Function	fatty acid synthase activity	GO:0004312	0.22284	ELOVL7
Molecular Function	myosin binding	GO:0017022	0.222907	GSN,SPATA6
Molecular Function	protease binding	GO:0002020	0.222907	COL1A1,TIMP3,A2M
Molecular Function	semaphorin receptor activity	GO:0017154	0.222907	PLXNB2
Molecular Function	intracellular cyclic nucleotide activated cation channel activity	GO:0005221	0.222907	AQP1
Molecular Function	transferrin receptor binding	GO:1990459	0.222907	HFE
Molecular Function	myosin II binding	GO:0045159	0.222907	GSN
Molecular Function	chloride ion binding	GO:0031404	0.222907	ACE
Molecular Function	phosphotransferase activity, for other substituted phosphate groups	GO:0016780	0.222907	SGMS2
Molecular Function	platelet-derived growth factor binding	GO:0048407	0.222907	COL1A1
Molecular Function	BMP binding	GO:0036122	0.233252	SOSTDC1
Molecular Function	voltage-gated potassium channel activity involved in ventricular cardiac muscle cell action potential repolarization	GO:1902282	0.233252	KCNE2
Molecular Function	glycerophospholipid flippase activity	GO:0140333	0.233252	ABCA4
Molecular Function	transmembrane receptor protein kinase activity	GO:0019199	0.233252	TGFBR2,DDR2
Molecular Function	I-SMAD binding	GO:0070411	0.243908	SMAD6
Molecular Function	insulin-like growth factor I binding	GO:0031994	0.243908	IGFBP2
Molecular Function	water channel activity	GO:0015250	0.243908	AQP1
Molecular Function	protein kinase activator activity	GO:0030295	0.243908	IGF2,GPRC5C
Molecular Function	insulin-like growth factor receptor binding	GO:0005159	0.250951	IGF2
Molecular Function	arylsulfatase activity	GO:0004065	0.250951	SULF1
Molecular Function	metalloendopeptidase inhibitor activity	GO:0008191	0.250951	TIMP3
Molecular Function	phosphatidylglycerol binding	GO:1901611	0.250951	PLTP
Molecular Function	insulin-like growth factor binding	GO:0005520	0.256616	IGFBP2
Molecular Function	voltage-gated potassium channel activity involved in cardiac muscle cell action potential repolarization	GO:0086008	0.256616	KCNE2
Molecular Function	water transmembrane transporter activity	GO:0005372	0.256616	AQP1
Molecular Function	chloride channel regulator activity	GO:0017081	0.256616	VAMP8
Molecular Function	clathrin adaptor activity	GO:0035615	0.256616	DAB2
Molecular Function	G protein-coupled receptor binding	GO:0001664	0.279024	SFRP1,ACE,FZD7
Molecular Function	sulfuric ester hydrolase activity	GO:0008484	0.279024	SULF1
Molecular Function	metalloaminopeptidase activity	GO:0070006	0.279024	ANPEP
Molecular Function	MHC class II protein complex binding	GO:0023026	0.279024	CD74
Molecular Function	phosphatidylinositol-4,5-bisphosphate binding	GO:0005546	0.285004	GSN,FZD7
Molecular Function	receptor ligand activity	GO:0048018	0.285004	SEMA3B,IGF2,SEMA3F,BMP7,BMP6
Molecular Function	cholesterol transfer activity	GO:0120020	0.285004	PLTP
Molecular Function	phosphatidylcholine transporter activity	GO:0008525	0.285004	PLTP
Molecular Function	guanyl-nucleotide exchange factor activity	GO:0005085	0.288328	DOCK5,EPS8L2,ARHGEF5
Molecular Function	sterol transfer activity	GO:0120015	0.288328	PLTP
Molecular Function	NAD-retinol dehydrogenase activity	GO:0004745	0.288328	RDH5
Molecular Function	phosphatidic acid binding	GO:0070300	0.288328	PLTP
Molecular Function	R-SMAD binding	GO:0070412	0.288328	SMAD6
Molecular Function	ATPase activator activity	GO:0001671	0.299921	ATP1B3
Molecular Function	steroid dehydrogenase activity, acting on the CH-OH group of donors, NAD or NADP as acceptor	GO:0033764	0.308948	RDH5
Molecular Function	lysophospholipase activity	GO:0004622	0.308948	ENPP2
Molecular Function	phospholipid transfer activity	GO:0120014	0.319896	PLTP
Molecular Function	low-density lipoprotein particle receptor binding	GO:0050750	0.325878	HSPG2
Molecular Function	phosphatase inhibitor activity	GO:0019212	0.325878	PPP1R1B
Molecular Function	fibroblast growth factor receptor binding	GO:0005104	0.325878	KL
Molecular Function	GTPase activator activity	GO:0005096	0.33107	DOCK5,RANBP3L,ARHGAP18,EPS8L2,ARHGEF5
Molecular Function	metal ion binding	GO:0046872	0.33107	ASAH2,GSN,ENPP2,FBLN1,CALML4,FKBP9,THBS1
Molecular Function	Notch binding	GO:0005112	0.331497	SNED1
Molecular Function	inward rectifier potassium channel activity	GO:0005242	0.341421	KCNE2
Molecular Function	phosphatidylinositol bisphosphate binding	GO:1902936	0.350915	GSN,FZD7
Molecular Function	aminopeptidase activity	GO:0004177	0.357164	ANPEP
Molecular Function	cation channel activity	GO:0005261	0.357164	TRPV4,AQP1
Molecular Function	cysteine-type peptidase activity	GO:0008234	0.357164	SFRP1,CTSC
Molecular Function	lipoprotein particle receptor binding	GO:0070325	0.357164	HSPG2
Molecular Function	MHC protein binding	GO:0042287	0.357164	CD74
Molecular Function	monocarboxylic acid transmembrane transporter activity	GO:0008028	0.357164	SLC16A12
Molecular Function	receptor antagonist activity	GO:0048019	0.357164	WFIKKN2
Molecular Function	protein homodimerization activity	GO:0042803	0.357164	PON3,EFEMP2,FZD4,CPQ,SMIM1,HSPB8,RDH5,FBLN5
Molecular Function	inorganic anion transmembrane transporter activity	GO:0015103	0.359415	SLC22A8
Molecular Function	mitogen-activated protein kinase binding	GO:0051019	0.359415	ACE
Molecular Function	protein phosphatase inhibitor activity	GO:0004864	0.359415	PPP1R1B
Molecular Function	solute:sodium symporter activity	GO:0015370	0.365531	SLC4A5
Molecular Function	transition metal ion transmembrane transporter activity	GO:0046915	0.365531	SLC31A1
Molecular Function	protein heterodimerization activity	GO:0046982	0.369107	NPAS4,FZD4,BMP6
Molecular Function	kinase activator activity	GO:0019209	0.369107	GPRC5C
Molecular Function	alpha-tubulin binding	GO:0043014	0.369107	TRPV4
Molecular Function	cysteine-type endopeptidase activity	GO:0004197	0.36917	SFRP1,CTSC
Molecular Function	SH2 domain binding	GO:0042169	0.37246	TRPV4
Molecular Function	beta-tubulin binding	GO:0048487	0.37246	TRPV4
Molecular Function	delayed rectifier potassium channel activity	GO:0005251	0.380129	KCNE2
Molecular Function	Hsp90 protein binding	GO:0051879	0.39729	SLC12A2
Molecular Function	phosphatase binding	GO:0019902	0.401949	STAT6,CTSC
Molecular Function	phosphoric diester hydrolase activity	GO:0008081	0.402061	ENPP2
Molecular Function	ion channel inhibitor activity	GO:0008200	0.404271	VAMP8
Molecular Function	sodium channel regulator activity	GO:0017080	0.404271	FXYD1
Molecular Function	protein serine/threonine kinase activator activity	GO:0043539	0.404271	IGF2
Molecular Function	ATPase regulator activity	GO:0060590	0.41102	ATP1B3
Molecular Function	metallopeptidase activity	GO:0008237	0.420883	ACE,ANPEP
Molecular Function	rRNA binding	GO:0019843	0.43645	CAVIN1
Molecular Function	active ion transmembrane transporter activity	GO:0022853	0.43645	SLC22A8
Molecular Function	cell-cell adhesion mediator activity	GO:0098632	0.43645	EMB
Molecular Function	ATP hydrolysis activity	GO:0140603	0.453973	ABCA4
Molecular Function	copper ion binding	GO:0005507	0.453973	SOD3
Molecular Function	protein kinase C binding	GO:0005080	0.453973	TRPV4
Molecular Function	exonuclease activity	GO:0004527	0.483307	ENPP2
Molecular Function	potassium channel regulator activity	GO:0015459	0.486775	KCNE2
Molecular Function	zinc ion binding	GO:0008270	0.486775	ACE,ASAH2,ANPEP,ENPP2
Molecular Function	transition metal ion binding	GO:0046914	0.504752	ACE,ASAH2,ANPEP,ENPP2,SOD3
Molecular Function	pyrophosphatase activity	GO:0016462	0.510228	ALPL
Molecular Function	calcium ion transmembrane transporter activity	GO:0015085	0.514716	TRPV4
Molecular Function	secondary active transmembrane transporter activity	GO:0015291	0.517846	SLC22A8
Molecular Function	hydrolase activity, acting on carbon-nitrogen	but not peptide bonds, in linear amides	0.517846	ASAH2
Molecular Function	carboxylic acid transmembrane transporter activity	GO:0046943	0.517846	SLC16A12
Molecular Function	protein phosphatase regulator activity	GO:0019888	0.517846	PPP1R1B
Molecular Function	transmembrane receptor protein tyrosine kinase activity	GO:0004714	0.535501	DDR2
Molecular Function	syntaxin binding	GO:0019905	0.545913	VAMP8
Molecular Function	chloride channel activity	GO:0005254	0.555979	FXYD1
Molecular Function	anion channel activity	GO:0005253	0.578072	FXYD1
Molecular Function	cytokine activity	GO:0005125	0.58239	BMP7,BMP6
Molecular Function	ATPase binding	GO:0051117	0.598752	ATP1B3
Molecular Function	phospholipase activity	GO:0004620	0.598752	ENPP2
Molecular Function	phosphatase activity	GO:0016791	0.629198	ALPL
Molecular Function	ligand-gated cation channel activity	GO:0099094	0.63141	KCNE2
Molecular Function	voltage-gated potassium channel activity	GO:0005249	0.635623	KCNE2
Molecular Function	G protein-coupled peptide receptor activity	GO:0008528	0.635623	NPR1
Molecular Function	ion channel activity	GO:0005216	0.639564	TRPV4
Molecular Function	calcium channel activity	GO:0005262	0.639564	TRPV4
Molecular Function	oxidoreductase activity, acting on the CH-OH group of donors, NAD or NADP as acceptor	GO:0016616	0.64635	RDH5
Molecular Function	growth factor activity	GO:0008083	0.64635	IGF2
Molecular Function	endopeptidase activity	GO:0004175	0.64635	SFRP1,ACE,CTSC
Molecular Function	cadherin binding	GO:0045296	0.657639	ARHGAP18,EPS8L2,VASN
Molecular Function	potassium channel activity	GO:0005267	0.657639	AQP1
Molecular Function	DNA-binding transcription activator activity, RNA polymerase II-specific	GO:0001228	0.680608	NPAS4,OTX2,STAT6
Molecular Function	cytokine receptor binding	GO:0005126	0.708202	TGFBR3
Molecular Function	growth factor receptor binding	GO:0070851	0.708202	KL
Molecular Function	protein tyrosine kinase activity	GO:0004713	0.714534	DDR2
Molecular Function	GTPase regulator activity	GO:0030695	0.714534	RANBP3L,ARHGAP18
Molecular Function	kinase activity	GO:0016301	0.72508	STK39
Molecular Function	protein phosphatase binding	GO:0019903	0.760316	STAT6
Molecular Function	mRNA binding	GO:0003729	0.776971	ARC,RBM47
Molecular Function	ubiquitin protein ligase binding	GO:0031625	0.777801	FZD4,SMAD6
Molecular Function	ubiquitin-like protein ligase binding	GO:0044389	0.808956	FZD4,SMAD6
Molecular Function	organic anion transmembrane transporter activity	GO:0008514	0.808956	SLC16A12
Molecular Function	transcription cis-regulatory region binding	GO:0000976	0.814396	NPAS4,STAT6,MSX1,SMAD6
Molecular Function	kinase binding	GO:0019900	0.868967	SLC12A2,GSN,TRPV4
Molecular Function	GTP binding	GO:0005525	0.889833	ARHGEF5
Molecular Function	protein serine/threonine kinase activity	GO:0004674	0.889833	STK39,TGFBR2
Molecular Function	RNA polymerase II-specific DNA-binding transcription factor binding	GO:0061629	0.889833	MDFIC
Molecular Function	protein kinase binding	GO:0019901	0.905376	SLC12A2,ACE,TRPV4
Molecular Function	transcription regulatory region nucleic acid binding	GO:0001067	0.913434	SMAD6
Molecular Function	guanyl ribonucleotide binding	GO:0032561	0.913434	ARHGEF5
Molecular Function	GTPase activity	GO:0003924	0.913434	ABCA4
Molecular Function	microtubule binding	GO:0008017	0.929203	TRPV4
Molecular Function	sequence-specific double-stranded DNA binding	GO:1990837	0.937329	OTX2,MSX1,SMAD6,JUNB
Molecular Function	nucleoside-triphosphatase activity	GO:0017111	0.963162	ABCA4
Molecular Function	G protein-coupled receptor activity	GO:0004930	0.963162	NPR1
Molecular Function	double-stranded DNA binding	GO:0003690	0.969973	OTX2,MSX1,JUNB
Molecular Function	tubulin binding	GO:0015631	0.969973	TRPV4
Molecular Function	sequence-specific DNA binding	GO:0043565	0.983652	OTX2,MSX1,JUNB
Molecular Function	purine ribonucleoside triphosphate binding	GO:0035639	0.999502	ARHGEF5
Molecular Function	RNA binding	GO:0003723	0.999502	ARC,RBM47,CAVIN1,SERPINH1,BICC1,TNS1
Molecular Function	RNA polymerase II cis-regulatory region sequence-specific DNA binding	GO:0000978	0.999502	NPAS4,OTX2,STAT6,JUNB
Molecular Function	cis-regulatory region sequence-specific DNA binding	GO:0000987	0.999502	NPAS4,OTX2,STAT6,JUNB
Molecular Function	RNA polymerase II transcription regulatory region sequence-specific DNA binding	GO:0000977	0.999502	NPAS4,OTX2,STAT6,MSX1,JUNB
Molecular Function	DNA binding	GO:0003677	0.999502	JUNB
Cell Component	collagen-containing extracellular matrix	GO:0062023	4.2e-09	LGALS3BP,COL18A1,LAMA5,ITIH2,SEMA3B,FBLN1,LTBP3,THBS2,NID2,THBS1,FBLN5,COCH,VTN,EFEMP2,SERPINH1,TIMP3,A2M,CTSC,LAMB2,LUM,PCOLCE,SULF1,HSPG2,SOD3,COL1A1,SFRP1,BCAM,COL4A4,OGN,MGP,COL8A2,COL8A1,SERPING1,COL4A5,ANGPTL2,COL9A3,TGFBI,COL9A2
Cell Component	endoplasmic reticulum lumen	GO:0005788	2.08e-07	TOR4A,COL18A1,CRTAP,ITIH2,LAMB2,GPX8,CP,THBS1,F5,COL1A1,COL4A4,COL8A2,SERPINH1,COL8A1,SERPING1,COL4A5,RDH5,COL9A3,COL9A2,CTSC
Cell Component	basement membrane	GO:0005604	4.2e-08	LAMA5,EFEMP2,LAMB2,COL4A4,COL8A2,COL4A5,COL9A3,HSPG2,NID2
Cell Component	intracellular organelle lumen	GO:0070013	2.077e-06	TOR4A,COL18A1,CD63,ITIH2,THBS1,SERPINH1,CTSC,CRTAP,GSN,LAMB2,LUM,GPX8,HSPG2,CP,SOD3,F5,COL1A1,COL4A4,OGN,COL8A2,COL8A1,SERPING1,COL4A5,RDH5,COL9A3,COL9A2
Cell Component	platelet alpha granule	GO:0031091	3.584e-06	TOR4A,ISLR,IGF2,PHACTR2,SERPING1,THBS2,A2M,THBS1,F5
Cell Component	platelet alpha granule lumen	GO:0031093	5.6763e-05	TOR4A,ISLR,IGF2,SERPING1,A2M,THBS1,F5
Cell Component	secretory granule lumen	GO:0034774	0.000120814	LGALS3BP,TOR4A,GSN,FUCA1,IGF2,THBS1,F5,ISLR,TTR,SERPING1,TIMP3,A2M,CTSC
Cell Component	elastic fiber	GO:0071953	0.000120814	EFEMP2,FBLN1,FBLN5
Cell Component	lysosome	GO:0005764	0.000123189	CD63,CD74,KCNE2,ACE,CPQ,LUM,FUCA1,HSPG2,CP,VASN,VAMP8,DAB2,TCN2,ANPEP,OGN,CTSC
Cell Component	extracellular membrane-bounded organelle	GO:0065010	0.000156084	SLC12A2,EFEMP2,ARC,OGN,AQP1,F5
Cell Component	vacuolar lumen	GO:0005775	0.00142184	CD74,TTR,TCN2,LUM,FUCA1,OGN,HSPG2,CTSC
Cell Component	lysosomal lumen	GO:0043202	0.0015015	CD74,TCN2,LUM,FUCA1,OGN,HSPG2
Cell Component	extracellular vesicle	GO:1903561	0.0020375	SLC12A2,EFEMP2,ARC,OGN,F5
Cell Component	caveola	GO:0005901	0.0020488	ASAH2,CAVIN1,MYOF,FXYD1,TGFBR2
Cell Component	supramolecular fiber	GO:0099512	0.00568091	EFEMP2,FBLN1,FBLN5
Cell Component	integral component of plasma membrane	GO:0005887	0.00629834	CD63,KCNE2,ASAH2,CD82,HFE,SEMA3B,SEMA3F,SGMS2,CLDN1,AQP1,EMB,SLC12A2,KL,VCAM1,SLC13A4,FZD4,SLC31A1,SLC16A12,ATP1B3,TGFBR3,BCAM,TRPV4,FXYD1,PLXNB2,GPRC5C,DDR2
Cell Component	platelet dense granule	GO:0042827	0.00677154	LGALS3BP,CD63,TIMP3
Cell Component	plasma membrane raft	GO:0044853	0.00677154	ASAH2,CAVIN1,MYOF,FXYD1,TGFBR2
Cell Component	vesicle	GO:0031982	0.00791303	VAMP8,SLC12A2,EFEMP2,ARC,OGN,EPS8L2,GPRC5C,F5
Cell Component	basolateral plasma membrane	GO:0016323	0.0175167	SLC16A12,ATP1B3,SLC22A8,CLDN1,FOLR1,AQP1
Cell Component	sodium:potassium-exchanging ATPase complex	GO:0005890	0.0221024	FXYD1,ATP1B3
Cell Component	membrane raft	GO:0045121	0.0232112	ARC,ASAH2,CAVIN1,SERPINH1,SULF1,TGFBR2
Cell Component	COPII-coated ER to Golgi transport vesicle	GO:0030134	0.0329228	CD74,FOLR1,CTSC,F5
Cell Component	podosome	GO:0002102	0.0329228	GSN,VCAM1
Cell Component	platelet dense granule lumen	GO:0031089	0.0366529	LGALS3BP,TIMP3
Cell Component	cation-transporting ATPase complex	GO:0090533	0.0456596	FXYD1,ATP1B3
Cell Component	focal adhesion	GO:0005925	0.0456596	MRC2,AKAP12,DAB2,EFS,GSN,TRPV4,HSPG2,TNS1,DDR2
Cell Component	endoplasmic reticulum-Golgi intermediate compartment membrane	GO:0033116	0.047349	FOLR1,CTSC,F5
Cell Component	cell-substrate junction	GO:0030055	0.0474169	MRC2,AKAP12,DAB2,EFS,GSN,TRPV4,HSPG2,TNS1,DDR2
Cell Component	lytic vacuole membrane	GO:0098852	0.050508	VAMP8,CD63,CD74,DAB2,ANPEP,CP,VASN
Cell Component	Golgi lumen	GO:0005796	0.0564639	LUM,OGN,HSPG2,SOD3
Cell Component	azurophil granule	GO:0042582	0.0573017	VAMP8,CD63,TTR,FUCA1,CTSC
Cell Component	clathrin-coated endocytic vesicle membrane	GO:0030669	0.100102	VAMP8,CD74,FZD4
Cell Component	lysosomal membrane	GO:0005765	0.124434	VAMP8,CD63,CD74,DAB2,ANPEP,CP,VASN
Cell Component	integral component of endoplasmic reticulum membrane	GO:0030176	0.151248	CD74,SLC37A2,ELOVL7,SGMS2
Cell Component	coated vesicle	GO:0030135	0.151248	DAB2,CTSC,F5
Cell Component	clathrin-coated endocytic vesicle	GO:0045334	0.151551	VAMP8,CD74,FZD4
Cell Component	integral component of organelle membrane	GO:0031301	0.158558	SLC37A2,ELOVL7,SGMS2,STEAP2,WLS
Cell Component	azurophil granule lumen	GO:0035578	0.158558	TTR,FUCA1,CTSC
Cell Component	clathrin-coated vesicle membrane	GO:0030665	0.158558	VAMP8,CD74,FZD4
Cell Component	lytic vacuole	GO:0000323	0.158558	KCNE2,ACE,CPQ,FUCA1,CTSC
Cell Component	MHC class I protein complex	GO:0042612	0.158558	HFE
Cell Component	collagen type IV trimer	GO:0005587	0.158558	COL4A4
Cell Component	platelet dense granule membrane	GO:0031088	0.158558	CD63
Cell Component	cortical actin cytoskeleton	GO:0030864	0.162313	GSN,TRPV4
Cell Component	endocytic vesicle membrane	GO:0030666	0.162313	VAMP8,CD74,FZD4,WLS
Cell Component	cytoplasmic vesicle membrane	GO:0030659	0.168234	VAMP8,SLC12A2,CD63,CD74,ANPEP,ABCA4,WLS
Cell Component	HFE-transferrin receptor complex	GO:1990712	0.192048	HFE
Cell Component	multivesicular body membrane	GO:0032585	0.210691	CD63
Cell Component	sarcolemma	GO:0042383	0.213285	FXYD1,AQP1
Cell Component	ER to Golgi transport vesicle membrane	GO:0012507	0.215693	CD74,FOLR1
Cell Component	coated vesicle membrane	GO:0030662	0.215693	CD74,FOLR1
Cell Component	integral component of Golgi membrane	GO:0030173	0.215693	SGMS2,STEAP2
Cell Component	microfibril	GO:0001527	0.215693	EFEMP2
Cell Component	early endosome	GO:0005769	0.215693	VAMP8,VCAM1,HFE,STEAP2,WLS
Cell Component	azurophil granule membrane	GO:0035577	0.215693	VAMP8,CD63
Cell Component	cortical cytoskeleton	GO:0030863	0.215693	GSN,TRPV4
Cell Component	recycling endosome membrane	GO:0055038	0.215693	VAMP8,FZD7
Cell Component	filopodium	GO:0030175	0.215693	VCAM1,TRPV4
Cell Component	intrinsic component of endoplasmic reticulum membrane	GO:0031227	0.215693	SLC37A2,ELOVL7,SGMS2
Cell Component	cell-cell junction	GO:0005911	0.215693	TRPV4,HEG1,PERP,CLDN2,CLDN1
Cell Component	transport vesicle membrane	GO:0030658	0.215693	CD74,FOLR1
Cell Component	intrinsic component of Golgi membrane	GO:0031228	0.215693	SGMS2,STEAP2
Cell Component	late endosome membrane	GO:0031902	0.25768	VAMP8,CD63
Cell Component	trans-Golgi network transport vesicle	GO:0030140	0.25768	STEAP2
Cell Component	platelet alpha granule membrane	GO:0031092	0.285058	PHACTR2
Cell Component	recycling endosome	GO:0055037	0.286741	VAMP8,HFE,FZD7
Cell Component	bicellular tight junction	GO:0005923	0.295145	CLDN2,CLDN1
Cell Component	high-density lipoprotein particle	GO:0034364	0.295145	PLTP
Cell Component	actin cytoskeleton	GO:0015629	0.295145	ARC,VCAM1,GSN,TRPV4,DDR2
Cell Component	clathrin-coated vesicle	GO:0030136	0.295145	DAB2,STEAP2
Cell Component	anchored component of external side of plasma membrane	GO:0031362	0.295145	FOLR1
Cell Component	MHC protein complex	GO:0042611	0.295145	HFE
Cell Component	spanning component of membrane	GO:0089717	0.295145	SLC12A2
Cell Component	actin-based cell projection	GO:0098858	0.305289	VCAM1,TRPV4
Cell Component	tight junction	GO:0070160	0.312489	CLDN2,CLDN1
Cell Component	intrinsic component of external side of plasma membrane	GO:0031233	0.334409	FOLR1
Cell Component	cell projection membrane	GO:0031253	0.34316	SLC12A2,AQP1
Cell Component	endosome lumen	GO:0031904	0.350011	CD63
Cell Component	apical junction complex	GO:0043296	0.359973	CLDN2,CLDN1
Cell Component	lumenal side of endoplasmic reticulum membrane	GO:0098553	0.359973	CD74
Cell Component	integral component of lumenal side of endoplasmic reticulum membrane	GO:0071556	0.359973	CD74
Cell Component	secretory granule membrane	GO:0030667	0.380139	VAMP8,CD63,ANPEP,PHACTR2
Cell Component	intercalated disc	GO:0014704	0.383985	FXYD1
Cell Component	brush border membrane	GO:0031526	0.441274	AQP1
Cell Component	phagocytic vesicle membrane	GO:0030670	0.496167	VAMP8
Cell Component	sarcoplasmic reticulum	GO:0016529	0.496167	THBS1
Cell Component	anchored component of plasma membrane	GO:0046658	0.496167	FOLR1
Cell Component	endosome membrane	GO:0010008	0.496167	VAMP8,CD63,FZD7,WLS
Cell Component	multivesicular body	GO:0005771	0.496167	CD63
Cell Component	cell-cell contact zone	GO:0044291	0.496167	FXYD1
Cell Component	Golgi-associated vesicle	GO:0005798	0.496167	STEAP2
Cell Component	trans-Golgi network	GO:0005802	0.523177	CD74,TGFBI,WLS
Cell Component	sperm flagellum	GO:0036126	0.526018	ATP1B3
Cell Component	bounding membrane of organelle	GO:0098588	0.547153	VAMP8,CD63,CD74,ANPEP,FOLR1,CTSC,WLS,F5
Cell Component	collagen-containing extracellular matrix	GO:0062023	0.466439	LGALS3BP,COL18A1,LAMA5,ITIH2,SEMA3B,FBLN1,LTBP3,THBS2,NID2,THBS1,FBLN5,COCH,VTN,EFEMP2,SERPINH1,TIMP3,A2M,CTSC,LAMB2,LUM,PCOLCE,SULF1,HSPG2,SOD3,COL1A1,SFRP1,BCAM,COL4A4,OGN,MGP,COL8A2,COL8A1,SERPING1,COL4A5,ANGPTL2,COL9A3,TGFBI,COL9A3
Cell Component	endoplasmic reticulum lumen	GO:0005788	0.472119	TOR4A,COL18A1,CRTAP,ITIH2,LAMB2,GPX8,CP,THBS1,F5,COL1A1,COL4A4,COL8A2,SERPINH1,COL8A1,SERPING1,COL4A5,RDH5,COL9A3,COL9A2,CTSC
Cell Component	basement membrane	GO:0005604	0.477799	LAMA5,EFEMP2,LAMB2,COL4A4,COL8A2,COL4A5,COL9A3,HSPG2,NID3
Cell Component	intracellular organelle lumen	GO:0070013	0.483479	TOR4A,COL18A1,CD63,ITIH2,THBS1,SERPINH1,CTSC,CRTAP,GSN,LAMB2,LUM,GPX8,HSPG2,CP,SOD3,F5,COL1A1,COL4A4,OGN,COL8A2,COL8A1,SERPING1,COL4A5,RDH5,COL9A3,COL9A3
Cell Component	platelet alpha granule	GO:0031091	0.489159	TOR4A,ISLR,IGF2,PHACTR2,SERPING1,THBS2,A2M,THBS1,F6
Cell Component	platelet alpha granule lumen	GO:0031093	0.494839	TOR4A,ISLR,IGF2,SERPING1,A2M,THBS1,F6
Cell Component	secretory granule lumen	GO:0034774	0.500519	LGALS3BP,TOR4A,GSN,FUCA1,IGF2,THBS1,F5,ISLR,TTR,SERPING1,TIMP3,A2M,CTSC
Cell Component	elastic fiber	GO:0071953	0.506199	EFEMP2,FBLN1,FBLN6
Cell Component	lysosome	GO:0005764	0.511878	CD63,CD74,KCNE2,ACE,CPQ,LUM,FUCA1,HSPG2,CP,VASN,VAMP8,DAB2,TCN2,ANPEP,OGN,CTSC
Cell Component	extracellular membrane-bounded organelle	GO:0065010	0.517558	SLC12A2,EFEMP2,ARC,OGN,AQP1,F6
Cell Component	vacuolar lumen	GO:0005775	0.523238	CD74,TTR,TCN2,LUM,FUCA1,OGN,HSPG2,CTSC
Cell Component	lysosomal lumen	GO:0043202	0.528918	CD74,TCN2,LUM,FUCA1,OGN,HSPG3
Cell Component	extracellular vesicle	GO:1903561	0.534598	SLC12A2,EFEMP2,ARC,OGN,F6
Cell Component	caveola	GO:0005901	0.540278	ASAH2,CAVIN1,MYOF,FXYD1,TGFBR3
Cell Component	supramolecular fiber	GO:0099512	0.545958	EFEMP2,FBLN1,FBLN6
Cell Component	integral component of plasma membrane	GO:0005887	0.551638	CD63,KCNE2,ASAH2,CD82,HFE,SEMA3B,SEMA3F,SGMS2,CLDN1,AQP1,EMB,SLC12A2,KL,VCAM1,SLC13A4,FZD4,SLC31A1,SLC16A12,ATP1B3,TGFBR3,BCAM,TRPV4,FXYD1,PLXNB2,GPRC5C,DDR3
Cell Component	platelet dense granule	GO:0042827	0.557318	LGALS3BP,CD63,TIMP4
Cell Component	plasma membrane raft	GO:0044853	0.562997	ASAH2,CAVIN1,MYOF,FXYD1,TGFBR3
Cell Component	vesicle	GO:0031982	0.568677	VAMP8,SLC12A2,EFEMP2,ARC,OGN,EPS8L2,GPRC5C,F6
Cell Component	basolateral plasma membrane	GO:0016323	0.574357	SLC16A12,ATP1B3,SLC22A8,CLDN1,FOLR1,AQP2
Cell Component	sodium:potassium-exchanging ATPase complex	GO:0005890	0.580037	FXYD1,ATP1B4
Cell Component	membrane raft	GO:0045121	0.585717	ARC,ASAH2,CAVIN1,SERPINH1,SULF1,TGFBR3
Cell Component	COPII-coated ER to Golgi transport vesicle	GO:0030134	0.591397	CD74,FOLR1,CTSC,F6
Cell Component	podosome	GO:0002102	0.597077	GSN,VCAM2
Cell Component	platelet dense granule lumen	GO:0031089	0.602757	LGALS3BP,TIMP4
Cell Component	cation-transporting ATPase complex	GO:0090533	0.608436	FXYD1,ATP1B4
Cell Component	focal adhesion	GO:0005925	0.614116	MRC2,AKAP12,DAB2,EFS,GSN,TRPV4,HSPG2,TNS1,DDR3
Cell Component	endoplasmic reticulum-Golgi intermediate compartment membrane	GO:0033116	0.619796	FOLR1,CTSC,F6
Cell Component	cell-substrate junction	GO:0030055	0.625476	MRC2,AKAP12,DAB2,EFS,GSN,TRPV4,HSPG2,TNS1,DDR3
Cell Component	lytic vacuole membrane	GO:0098852	0.631156	VAMP8,CD63,CD74,DAB2,ANPEP,CP,VASN
Cell Component	Golgi lumen	GO:0005796	0.636836	LUM,OGN,HSPG2,SOD4
Cell Component	azurophil granule	GO:0042582	0.642516	VAMP8,CD63,TTR,FUCA1,CTSC
Cell Component	clathrin-coated endocytic vesicle membrane	GO:0030669	0.648196	VAMP8,CD74,FZD5
Cell Component	lysosomal membrane	GO:0005765	0.653876	VAMP8,CD63,CD74,DAB2,ANPEP,CP,VASN
Cell Component	integral component of endoplasmic reticulum membrane	GO:0030176	0.659555	CD74,SLC37A2,ELOVL7,SGMS3
